# Supplementary material for: Half-Elemental Diet Shifts the Human Intestinal Bacterial Compositions and Metabolites: A Pilot Study with Healthy Individuals
Source: Gastroenterol Res Pract. 2020 Aug 6;2020:7086939. doi: 10.1155/2020/7086939 (PMC7428940; doi:10.1155/2020/7086939)
Supplement: Supplementary 3 — Table S1: taxonomical annotations and relative abundances of operational taxonomical units (OTUs) observed in the present study. [file 7086939.f3.xlsx]

## Sheet: Sheet1
Table S1. Taxonomical annotations and relative abundances of operational taxonomical units (OTUs) observed in the present study
	Relative abundance												Taxonomy
OTU_ID	K1T1	K1T2	K1T3	K2T1	K2T2	K2T3	K3T1	K3T2	K3T3	K4T1	K4T2	K4T3	Kingdom	Phylum	Class	Order	Family	Genus	Species
AAQL01011414.1733.3243	0	0.0004	0.0002	0	0	0	0	0	0	0.0002	0.0004	0	Bacteria	Firmicutes	Clostridia	Clostridiales	Lachnospiraceae	[Ruminococcus]_torques_group	metagenome
AAQL01011552.755.2265	0	0	0	0	0	0	0	0	0	0.0002	0.0001	0.0001	Bacteria	Firmicutes	Clostridia	Clostridiales	Lachnospiraceae	[Eubacterium]_hallii_group	metagenome
AAVN02000007.139898.141384	0	0	0	0	0	0	0	0	0	0	0.0001	0.0001	Bacteria	Actinobacteria	Coriobacteriia	Coriobacteriales	Coriobacteriaceae	Collinsella	Collinsella_aerofaciens_ATCC_25986
AAVN02000007.3232.4717	0	0	0	0	0	0	0	0	0	0	0	0.0001	Bacteria	Actinobacteria	Coriobacteriia	Coriobacteriales	Coriobacteriaceae	Collinsella	Collinsella_aerofaciens_ATCC_25986
AAVN02000013.41003.42488	0	0	0	0	0	0	0	0	0	0	0	0	Bacteria	Actinobacteria	Coriobacteriia	Coriobacteriales	Coriobacteriaceae	Collinsella	Collinsella_aerofaciens_ATCC_25986
AAVP02000002.246738.248249	0	0.0003	0.0004	0.0001	0	0	0	0.0002	0	0.0001	0.0004	0.0002	Bacteria	Firmicutes	Clostridia	Clostridiales	Lachnospiraceae	[Ruminococcus]_torques_group	Ruminococcus_torques_ATCC_27756
AAVP02000025.9720.11231	0	0.0001	0	0	0	0	0	0	0	0	0	0	Bacteria	Firmicutes	Clostridia	Clostridiales	Lachnospiraceae	[Ruminococcus]_torques_group	Ruminococcus_torques_ATCC_27756
AAVP02000029.271.1782	0	0.0001	0.0001	0	0	0	0	0	0	0	0	0	Bacteria	Firmicutes	Clostridia	Clostridiales	Lachnospiraceae	[Ruminococcus]_torques_group	Ruminococcus_torques_ATCC_27756
AAVP02000040.351.1861	0	0	0	0	0	0	0	0	0	0	0	0	Bacteria	Firmicutes	Clostridia	Clostridiales	Lachnospiraceae	[Ruminococcus]_torques_group	Ruminococcus_torques_ATCC_27756
AAXA02000015.452491.454009	0	0	0.0001	0	0	0	0	0	0	0	0	0	Bacteria	Firmicutes	Clostridia	Clostridiales	Lachnospiraceae	Dorea	Dorea_formicigenerans_ATCC_27755
AAXA02000015.760903.762421	0	0	0	0	0	0	0	0	0	0	0	0	Bacteria	Firmicutes	Clostridia	Clostridiales	Lachnospiraceae	Dorea	Dorea_formicigenerans_ATCC_27755
AB006658.1.1520	0	0	0	0	0	0	0	0.0001	0	0	0	0	Bacteria	Actinobacteria	Actinobacteria	Bifidobacteriales	Bifidobacteriaceae	Bifidobacterium	Bifidobacterium_breve
AB008207.1.1558	0	0	0	0	0	0	0.0001	0	0	0	0	0	Bacteria	Firmicutes	Bacilli	Lactobacillales	Lactobacillaceae	Lactobacillus	Lactobacillus_delbrueckii_subsp._delbrueckii
AB011816.1.1463	0	0	0	0	0	0	0	0	0	0	0	0	Bacteria	Actinobacteria	Coriobacteriia	Coriobacteriales	Coriobacteriaceae	Collinsella	Collinsella_aerofaciens
AB030218.1.1486	0	0	0	0	0	0	0.0001	0	0	0	0	0	Bacteria	Firmicutes	Erysipelotrichia	Erysipelotrichales	Erysipelotrichaceae	Coprobacillus	Coprobacillus_cateniformis
AB030220.1.1486	0	0	0	0	0	0	0.001	0	0	0	0	0	Bacteria	Firmicutes	Erysipelotrichia	Erysipelotrichales	Erysipelotrichaceae	Coprobacillus	Coprobacillus_cateniformis
AB050138.1.1519	0	0	0	0	0	0	0	0	0	0	0	0	Bacteria	Actinobacteria	Actinobacteria	Bifidobacteriales	Bifidobacteriaceae	Bifidobacterium	Bifidobacterium_animalis
AB200217.1.1490	0	0	0	0	0	0	0.0001	0	0	0	0	0	Bacteria	Bacteroidetes	Bacteroidia	Bacteroidales	Bacteroidaceae	Bacteroides	Bacteroides_plebeius
AB200223.1.1491	0.0011	0.0008	0.0007	0	0	0	0	0	0	0	0	0	Bacteria	Bacteroidetes	Bacteroidia	Bacteroidales	Bacteroidaceae	Bacteroides	Bacteroides_coprocola
AB200224.1.1490	0.0003	0.001	0.0005	0	0	0	0	0	0	0	0	0	Bacteria	Bacteroidetes	Bacteroidia	Bacteroidales	Bacteroidaceae	Bacteroides	Bacteroides_coprocola
AB200871.1.1509	0	0	0	0.0001	0	0	0	0	0	0	0	0	Bacteria	Firmicutes	Bacilli	Lactobacillales	Streptococcaceae	Streptococcus	Streptococcus_salivarius_subsp._thermophilus
AB214328.1.1484	0	0	0	0	0	0	0.0006	0.0004	0.001	0	0	0	Bacteria	Bacteroidetes	Bacteroidia	Bacteroidales	Bacteroidaceae	Bacteroides	Bacteroides_intestinalis
AB214329.1.1484	0	0	0	0	0	0	0.0002	0.0002	0.0003	0	0	0	Bacteria	Bacteroidetes	Bacteroidia	Bacteroidales	Bacteroidaceae	Bacteroides	Bacteroides_intestinalis
AB222699.1.1485	0	0	0	0	0	0	0.0014	0.0017	0.0009	0	0	0	Bacteria	Bacteroidetes	Bacteroidia	Bacteroidales	Bacteroidaceae	Bacteroides	Bacteroides_finegoldii
AB222700.1.1488	0	0	0	0	0	0	0.0015	0.0023	0.0012	0	0	0	Bacteria	Bacteroidetes	Bacteroidia	Bacteroidales	Bacteroidaceae	Bacteroides	Bacteroides_finegoldii
AB233029.1.1493	0	0.0001	0.0002	0	0	0	0.0001	0.0007	0	0	0	0	Bacteria	Firmicutes	Clostridia	Clostridiales	Lachnospiraceae	Lachnoclostridium	[Clostridium]_glycyrrhizinilyticum
AB238923.1.1486	0	0.0002	0.0001	0.0001	0.0005	0.0001	0.0003	0.0006	0.0004	0	0	0	Bacteria	Bacteroidetes	Bacteroidia	Bacteroidales	Porphyromonadaceae	Parabacteroides	Parabacteroides_distasonis
AB238925.1.1486	0	0.0002	0.0001	0.0002	0.0003	0.0001	0.0003	0.0006	0.0002	0	0	0	Bacteria	Bacteroidetes	Bacteroidia	Bacteroidales	Porphyromonadaceae	Parabacteroides	Parabacteroides_distasonis
AB238926.1.1486	0	0.0001	0	0.0001	0.0009	0	0.0001	0.0006	0.0004	0	0	0	Bacteria	Bacteroidetes	Bacteroidia	Bacteroidales	Porphyromonadaceae	Parabacteroides	Parabacteroides_distasonis
AB238927.1.1486	0	0.0002	0	0.0002	0	0.0003	0	0.0005	0.0003	0	0	0	Bacteria	Bacteroidetes	Bacteroidia	Bacteroidales	Porphyromonadaceae	Parabacteroides	Parabacteroides_distasonis
AB238928.1.1492	0.0021	0.0015	0.0014	0	0	0	0.0006	0.0013	0.0008	0.0007	0.0008	0.0007	Bacteria	Bacteroidetes	Bacteroidia	Bacteroidales	Porphyromonadaceae	Parabacteroides	Parabacteroides_merdae
AB238929.1.1492	0.0001	0	0	0	0	0	0	0	0	0	0	0.0002	Bacteria	Bacteroidetes	Bacteroidia	Bacteroidales	Porphyromonadaceae	Parabacteroides	Parabacteroides_merdae
AB242142.1.1493	0	0	0	0.0007	0.0013	0.0013	0.0001	0	0	0	0	0	Bacteria	Bacteroidetes	Bacteroidia	Bacteroidales	Bacteroidaceae	Bacteroides	Bacteroides_dorei
AB242143.1.1490	0	0	0	0.0012	0.0008	0.0009	0	0	0	0	0	0	Bacteria	Bacteroidetes	Bacteroidia	Bacteroidales	Bacteroidaceae	Bacteroides	Bacteroides_dorei
AB259061.1.1545	0	0	0	0.0001	0	0	0	0	0	0	0	0	Bacteria	Firmicutes	Bacilli	Lactobacillales	Streptococcaceae	Streptococcus	Streptococcus_dentirousetti
AB261128.1.1492	0	0	0	0.0004	0.0008	0.0007	0	0	0	0	0	0	Bacteria	Bacteroidetes	Bacteroidia	Bacteroidales	Porphyromonadaceae	Parabacteroides	Parabacteroides_johnsonii
AB266102.1.1428	0	0	0	0	0	0	0.0001	0	0.0001	0	0	0	Bacteria	Actinobacteria	Coriobacteriia	Coriobacteriales	Coriobacteriaceae	Asaccharobacter	Asaccharobacter_celatus
AB306661.1.1469	0	0.0002	0.0003	0	0	0	0	0	0.0001	0	0	0	Bacteria	Actinobacteria	Coriobacteriia	Coriobacteriales	Coriobacteriaceae	Adlercreutzia	Adlercreutzia_equolifaciens
AB362690.1.1552	0	0	0	0	0	0	0	0	0	0	0	0	Bacteria	Firmicutes	Bacilli	Lactobacillales	Streptococcaceae	Lactococcus	Lactococcus_garvieae
AB372022.1.1504	0	0	0	0.0054	0.0007	0.0004	0	0	0	0	0	0	Bacteria	Firmicutes	Bacilli	Lactobacillales	Streptococcaceae	Streptococcus	Streptococcus_gallolyticus
AB457024.1.1472	0	0	0	0.0048	0.0014	0.0004	0	0	0	0	0	0	Bacteria	Firmicutes	Bacilli	Lactobacillales	Streptococcaceae	Streptococcus	Streptococcus_gallolyticus_subsp._pasteurianus
AB470343.1.1485	0	0	0	0	0	0	0	0.0002	0	0	0	0	Bacteria	Bacteroidetes	Bacteroidia	Bacteroidales	Porphyromonadaceae	Parabacteroides	Parabacteroides_gordonii
AB490801.1.1479	0	0	0	0	0	0	0.0011	0.0017	0.0011	0	0	0	Bacteria	Bacteroidetes	Bacteroidia	Bacteroidales	Bacteroidaceae	Bacteroides	Bacteroides_clarus
AB490805.1.1478	0	0	0	0	0	0	0	0	0	0	0	0	Bacteria	Bacteroidetes	Bacteroidia	Bacteroidales	Porphyromonadaceae	Odoribacter	Odoribacter_laneus_YIT_12061
AB491207.1.1467	0	0	0	0	0	0	0	0.0003	0	0	0	0	Bacteria	Firmicutes	Clostridia	Clostridiales	Ruminococcaceae	[Eubacterium]_coprostanoligenes_group	Clostridium_sp._YIT_12069
AB491208.1.1478	0	0	0	0	0	0	0	0.0001	0	0	0	0.0001	Bacteria	Firmicutes	Clostridia	Clostridiales	Ruminococcaceae	Anaerotruncus	Clostridium_sp._YIT_12070
AB506131.1.1522	0	0	0	0	0	0	0	0	0	0	0.0001	0.0001	Bacteria	Firmicutes	Clostridia	Clostridiales	Lachnospiraceae	Blautia	uncultured_bacterium
AB506135.1.1522	0	0	0	0	0	0	0	0	0	0	0	0	Bacteria	Firmicutes	Clostridia	Clostridiales	Lachnospiraceae	Blautia	uncultured_bacterium
AB506167.1.1505	0	0	0	0	0	0	0	0	0	0	0	0	Bacteria	Firmicutes	Clostridia	Clostridiales	Ruminococcaceae	Subdoligranulum	uncultured_bacterium
AB506169.1.1523	0.0003	0.0006	0.0003	0	0	0	0	0	0	0.0003	0.0004	0.0007	Bacteria	Firmicutes	Clostridia	Clostridiales	Lachnospiraceae	Blautia	uncultured_bacterium
AB506178.1.1503	0	0.0001	0	0	0	0	0	0	0	0	0	0	Bacteria	Firmicutes	Clostridia	Clostridiales	Ruminococcaceae	Faecalibacterium	uncultured_bacterium
AB506200.1.1526	0	0	0	0	0	0	0	0	0	0.0029	0.0046	0.0028	Bacteria	Firmicutes	Clostridia	Clostridiales	Lachnospiraceae	[Ruminococcus]_gauvreauii_group	uncultured_bacterium
AB506208.1.1521	0.0003	0.0003	0.0011	0	0	0	0	0	0	0	0	0	Bacteria	Firmicutes	Clostridia	Clostridiales	Lachnospiraceae	Blautia	uncultured_bacterium
AB506211.1.1522	0	0	0	0	0	0	0	0	0	0	0.0001	0	Bacteria	Firmicutes	Clostridia	Clostridiales	Lachnospiraceae	Blautia	uncultured_bacterium
AB506224.1.1522	0.0001	0.0003	0	0	0	0	0	0	0	0	0	0	Bacteria	Firmicutes	Clostridia	Clostridiales	Lachnospiraceae	Blautia	uncultured_bacterium
AB506232.1.1522	0.0011	0.0003	0.0002	0	0	0	0	0	0	0	0	0	Bacteria	Firmicutes	Clostridia	Clostridiales	Lachnospiraceae	Blautia	uncultured_bacterium
AB506258.1.1520	0.0001	0	0.0005	0	0	0	0	0	0	0	0	0.0002	Bacteria	Firmicutes	Clostridia	Clostridiales	Lachnospiraceae	Blautia	uncultured_bacterium
AB506270.1.1520	0.0008	0.0003	0.0004	0	0	0	0	0	0	0.0003	0.0005	0.0001	Bacteria	Firmicutes	Clostridia	Clostridiales	Lachnospiraceae	Blautia	uncultured_bacterium
AB506357.1.1508	0	0	0	0	0	0.0001	0.0001	0	0	0	0	0	Bacteria	Firmicutes	Clostridia	Clostridiales	Clostridiaceae_1	Clostridium_sensu_stricto_1	uncultured_bacterium
AB506379.1.1495	0	0	0	0	0	0	0	0	0	0	0	0	Bacteria	Firmicutes	Clostridia	Clostridiales	Peptostreptococcaceae	Terrisporobacter	uncultured_bacterium
AB506382.1.1509	0	0	0	0	0	0	0	0	0	0	0	0	Bacteria	Firmicutes	Clostridia	Clostridiales	Ruminococcaceae	uncultured	uncultured_bacterium
AB506399.1.1495	0	0	0	0	0	0.0001	0.0002	0	0	0.0001	0	0	Bacteria	Firmicutes	Clostridia	Clostridiales	Peptostreptococcaceae	Romboutsia	uncultured_bacterium
AB506411.1.1522	0	0.0001	0	0	0	0	0	0	0	0	0	0	Bacteria	Firmicutes	Clostridia	Clostridiales	Lachnospiraceae	Blautia	uncultured_bacterium
AB506415.1.1518	0	0	0	0	0	0	0	0.0005	0.0001	0	0	0	Bacteria	Firmicutes	Clostridia	Clostridiales	Christensenellaceae	Christensenellaceae_R-7_group	uncultured_bacterium
AB510700.1.1488	0	0	0	0	0	0	0	0	0	0.0042	0.0062	0.0056	Bacteria	Bacteroidetes	Bacteroidia	Bacteroidales	Bacteroidaceae	Bacteroides	Bacteroides_eggerthii
AB510701.1.1490	0	0	0	0	0	0	0	0	0	0.0008	0.0008	0.0006	Bacteria	Bacteroidetes	Bacteroidia	Bacteroidales	Bacteroidaceae	Bacteroides	Bacteroides_fragilis
AB510704.1.1473	0	0	0	0	0	0	0.0001	0	0	0	0	0	Bacteria	Bacteroidetes	Bacteroidia	Bacteroidales	Bacteroidaceae	Bacteroides	Bacteroides_nordii
AB510705.1.1459	0	0	0	0.0002	0.0015	0.0003	0.0002	0	0.0001	0	0	0	Bacteria	Bacteroidetes	Bacteroidia	Bacteroidales	Bacteroidaceae	Bacteroides	Bacteroides_ovatus
AB510708.1.1476	0	0	0	0	0	0.0001	0	0	0	0	0	0	Bacteria	Bacteroidetes	Bacteroidia	Bacteroidales	Bacteroidaceae	Bacteroides	Bacteroides_stercoris
AB510710.1.1461	0	0.0001	0.0001	0	0	0	0	0	0	0	0.0001	0	Bacteria	Bacteroidetes	Bacteroidia	Bacteroidales	Bacteroidaceae	Bacteroides	Bacteroides_thetaiotaomicron
AB510711.1.1477	0	0.0002	0.0005	0.0003	0.0007	0.0001	0.0006	0.0007	0.0001	0.0001	0	0.0001	Bacteria	Bacteroidetes	Bacteroidia	Bacteroidales	Bacteroidaceae	Bacteroides	Bacteroides_uniformis
AB510712.1.1489	0.0009	0.001	0.0008	0	0.0001	0	0	0.0001	0	0.0008	0.0004	0.0003	Bacteria	Bacteroidetes	Bacteroidia	Bacteroidales	Bacteroidaceae	Bacteroides	Bacteroides_vulgatus
AB510713.1.1465	0	0	0	0.0004	0.0004	0.0003	0	0	0	0	0	0	Bacteria	Bacteroidetes	Bacteroidia	Bacteroidales	Bacteroidaceae	Bacteroides	Bacteroides_xylanisolvens
AB530698.1.1509	0	0	0	0	0	0	0	0	0	0	0	0	Bacteria	Firmicutes	Bacilli	Lactobacillales	Streptococcaceae	Streptococcus	Streptococcus_salivarius_subsp._salivarius
AB542764.1.1490	0	0	0	0	0	0	0	0	0	0.0004	0.0005	0.0007	Bacteria	Bacteroidetes	Bacteroidia	Bacteroidales	Bacteroidaceae	Bacteroides	Bacteroides_fragilis
AB545933.1.1522	0	0	0	0	0	0	0	0	0	0	0.0001	0	Bacteria	Actinobacteria	Actinobacteria	Actinomycetales	Actinomycetaceae	Actinomyces	Actinomyces_johnsonii
AB547638.1.1488	0	0	0	0	0	0	0.0011	0.0006	0.0013	0	0	0	Bacteria	Bacteroidetes	Bacteroidia	Bacteroidales	Bacteroidaceae	Bacteroides	Bacteroides_clarus
AB547648.1.1487	0	0	0	0	0	0	0	0	0.0001	0	0	0	Bacteria	Bacteroidetes	Bacteroidia	Bacteroidales	Porphyromonadaceae	Odoribacter	Odoribacter_laneus
AB547674.1.1479	0	0	0	0	0	0	0	0	0	0	0	0	Bacteria	Bacteroidetes	Bacteroidia	Bacteroidales	Prevotellaceae	Prevotella	Prevotella_bivia
AB547675.1.1480	0	0	0	0	0	0	0	0	0	0	0	0	Bacteria	Bacteroidetes	Bacteroidia	Bacteroidales	Prevotellaceae	Prevotella_7	Prevotella_buccae
AB554232.1.1488	0.0001	0.0005	0.0001	0	0	0	0.0006	0.0002	0.0002	0	0	0	Bacteria	Bacteroidetes	Bacteroidia	Bacteroidales	Rikenellaceae	Alistipes	Alistipes_putredinis
AB554233.1.1486	0	0	0	0	0	0	0.0006	0	0.0002	0	0	0	Bacteria	Bacteroidetes	Bacteroidia	Bacteroidales	Rikenellaceae	Alistipes	Alistipes_shahii
AB558167.1.1470	0.0003	0.0002	0.0007	0	0	0	0.0002	0.0003	0.0002	0.0006	0.0002	0.0001	Bacteria	Actinobacteria	Coriobacteriia	Coriobacteriales	Coriobacteriaceae	Eggerthella	Eggerthella_lenta
AB558489.1.1466	0	0	0	0	0	0	0	0	0	0	0	0	Bacteria	Actinobacteria	Coriobacteriia	Coriobacteriales	Coriobacteriaceae	Collinsella	Collinsella_intestinalis
AB559594.1.1526	0	0	0	0	0	0	0	0	0	0.0001	0	0	Bacteria	Firmicutes	Clostridia	Clostridiales	Lachnospiraceae	[Ruminococcus]_gauvreauii_group	uncultured_bacterium
AB559605.1.1520	0	0	0	0	0	0	0	0	0	0.0003	0.0002	0.0004	Bacteria	Firmicutes	Clostridia	Clostridiales	Ruminococcaceae	Subdoligranulum	uncultured_bacterium
AB559621.1.1499	0	0	0	0.0009	0	0	0	0	0	0	0	0	Bacteria	Actinobacteria	Coriobacteriia	Coriobacteriales	Coriobacteriaceae	Collinsella	uncultured_bacterium
AB559628.1.1523	0	0	0	0.0013	0	0.0002	0	0	0	0	0	0	Bacteria	Firmicutes	Clostridia	Clostridiales	Ruminococcaceae	Butyricicoccus	uncultured_bacterium
AB566419.1.1470	0	0	0	0	0	0	0	0.0003	0.0003	0	0	0	Bacteria	Actinobacteria	Coriobacteriia	Coriobacteriales	Coriobacteriaceae	Gordonibacter	Gordonibacter_pamelaeae
AB595128.1.1488	0	0	0	0.0009	0.001	0.0019	0	0.0005	0.0001	0	0	0	Bacteria	Firmicutes	Erysipelotrichia	Erysipelotrichales	Erysipelotrichaceae	Erysipelatoclostridium	Erysipelatoclostridium_ramosum
AB596944.1.1499	0	0	0	0	0	0	0	0	0	0	0	0.0001	Bacteria	Firmicutes	Bacilli	Lactobacillales	Leuconostocaceae	Weissella	Weissella_confusa
AB600999.1.1490	0	0	0	0	0	0	0.0001	0.0001	0.0001	0	0	0	Bacteria	Bacteroidetes	Bacteroidia	Bacteroidales	Rikenellaceae	Alistipes	Alistipes_indistinctus
AB601066.1.1493	0	0	0	0	0	0	0	0	0	0	0	0	Bacteria	Firmicutes	Clostridia	Clostridiales	Lachnospiraceae	Lachnoclostridium_5	[Clostridium]_xylanolyticum
AB606260.1.1503	0	0	0	0	0	0	0.0006	0.0001	0	0	0	0	Bacteria	Firmicutes	Clostridia	Thermoanaerobacterales	Thermoanaerobacteraceae	Gelria	uncultured_bacterium
AB606284.1.1481	0	0.0001	0.0002	0	0	0	0	0	0	0	0	0	Bacteria	Firmicutes	Clostridia	Clostridiales	Lachnospiraceae	Lachnoclostridium	uncultured_bacterium
AB615047.1.1470	0	0	0	0	0	0	0	0.0001	0	0	0	0	Bacteria	Lentisphaerae	Lentisphaeria	Victivallales	vadinBE97		uncultured_rumen_bacterium
AB621359.1.1505	0	0	0	0	0	0	0	0	0	0	0	0	Bacteria	Actinobacteria	Actinobacteria	Actinomycetales	Actinomycetaceae	Actinomyces	Actinomyces_viscosus
AB622832.1.1520	0	0	0	0	0	0	0	0	0.0001	0	0	0	Bacteria	Firmicutes	Clostridia	Clostridiales	Lachnospiraceae	uncultured	Clostridium_sp._Clone-1
AB640691.1.1483	0	0	0	0	0	0	0	0	0	0	0	0	Bacteria	Firmicutes	Clostridia	Clostridiales	Family_XI	Finegoldia	Finegoldia_magna
AB649277.1.1490	0	0	0	0	0	0	0	0	0	0.0001	0.0002	0	Bacteria	Firmicutes	Erysipelotrichia	Erysipelotrichales	Erysipelotrichaceae	Faecalitalea	[Eubacterium]_dolichum
AB661435.1.1494	0	0	0.0001	0	0	0	0	0	0	0	0	0	Bacteria	Firmicutes	Clostridia	Clostridiales	Lachnospiraceae	Roseburia	Roseburia_intestinalis
AB661436.1.1494	0	0	0.0001	0	0	0	0	0	0	0	0	0	Bacteria	Firmicutes	Clostridia	Clostridiales	Lachnospiraceae	Roseburia	Roseburia_inulinivorans
AB679112.1.1519	0	0	0	0	0	0.0001	0	0	0	0	0	0	Bacteria	Firmicutes	Negativicutes	Selenomonadales	Veillonellaceae	Veillonella	Veillonella_tobetsuensis
AB679990.1.1475	0	0	0	0	0	0	0	0	0	0	0	0	Bacteria	Firmicutes	Bacilli	Bacillales	Bacillaceae	Bacillus	Bacillus_subtilis
AB680112.1.1467	0	0	0	0	0	0	0	0	0	0	0	0	Bacteria	Proteobacteria	Gammaproteobacteria	Enterobacteriales	Enterobacteriaceae	Escherichia-Shigella	Escherichia_coli
AB680113.1.1467	0	0	0	0.0001	0	0	0	0	0	0	0	0	Bacteria	Proteobacteria	Gammaproteobacteria	Enterobacteriales	Enterobacteriaceae	Escherichia-Shigella	Escherichia_coli
AB680186.1.1502	0	0	0	0	0	0	0	0	0	0	0	0.0002	Bacteria	Firmicutes	Bacilli	Lactobacillales	Leuconostocaceae	Weissella	Weissella_confusa
AB680187.1.1502	0	0	0	0	0	0	0	0	0	0	0	0	Bacteria	Firmicutes	Bacilli	Lactobacillales	Leuconostocaceae	Weissella	Weissella_confusa
AB680614.1.1475	0	0	0	0	0	0	0	0	0	0	0	0	Bacteria	Firmicutes	Bacilli	Bacillales	Bacillaceae	Bacillus	Bacillus_subtilis
AB681189.1.1484	0	0.0001	0.0001	0	0	0	0	0	0	0	0	0	Bacteria	Firmicutes	Bacilli	Lactobacillales	Enterococcaceae	Enterococcus	Enterococcus_pseudoavium
AB702715.1.1396	0.0001	0	0	0	0	0	0	0.0001	0	0	0	0	Bacteria	Bacteroidetes	Bacteroidia	Bacteroidales	Bacteroidaceae	Bacteroides	uncultured_Bacteroidales_bacterium
AB739697.1.1442	0	0.0003	0.0001	0	0	0	0.0004	0.0003	0	0	0	0	Bacteria	Bacteroidetes	Bacteroidia	Bacteroidales	Porphyromonadaceae	Parabacteroides	Parabacteroides_faecis
AB822953.1.1572	0	0	0	0	0	0	0	0	0	0	0	0	Bacteria	Firmicutes	Clostridia	Clostridiales	Lachnospiraceae	Eisenbergiella	uncultured_Blautia_sp.
AB849124.1.1469	0	0.0001	0	0	0	0	0	0.0001	0	0	0	0	Bacteria	Actinobacteria	Coriobacteriia	Coriobacteriales	Coriobacteriaceae	Adlercreutzia	Asaccharobacter_celatus
AB874559.1.1467	0	0	0	0	0	0	0	0	0	0	0	0	Bacteria	Lentisphaerae	Lentisphaeria	Victivallales	Victivallaceae	Victivallis	uncultured_Lentisphaerae_bacterium
AB910746.1.1492	0.0002	0.0003	0.0003	0	0	0	0	0.0003	0	0.0004	0.0002	0.0001	Bacteria	Firmicutes	Clostridia	Clostridiales	Lachnospiraceae	[Ruminococcus]_torques_group	[Ruminococcus]_torques
AB916501.1.1486	0	0	0	0	0	0	0.0002	0.0001	0.0001	0	0	0	Bacteria	Bacteroidetes	Bacteroidia	Bacteroidales	Porphyromonadaceae	Butyricimonas	Butyricimonas_faecihominis
AB916502.1.1486	0	0	0	0	0.0001	0	0.0001	0	0	0	0	0	Bacteria	Bacteroidetes	Bacteroidia	Bacteroidales	Porphyromonadaceae	Butyricimonas	Butyricimonas_paravirosa
AB969320.1.1524	0	0	0	0	0	0	0.0002	0	0	0	0	0	Bacteria	Firmicutes	Clostridia	Clostridiales	Lachnospiraceae	uncultured	uncultured_bacterium
AB969380.1.1523	0.0001	0.0002	0	0	0	0	0	0	0	0	0	0	Bacteria	Firmicutes	Clostridia	Clostridiales	Ruminococcaceae	Ruminococcaceae_UCG-004	uncultured_bacterium
AB969643.1.1525	0	0	0	0	0	0	0.0002	0	0.0001	0	0	0	Bacteria	Firmicutes	Clostridia	Clostridiales	Lachnospiraceae	uncultured	uncultured_bacterium
AB971795.1.1477	0	0	0	0	0	0.0001	0	0	0	0	0	0	Bacteria	Firmicutes	Clostridia	Clostridiales	Clostridiaceae_1	Clostridium_sensu_stricto_1	Clostridium_celatum
AB989810.1.1472	0	0	0	0	0.0001	0	0	0	0	0	0	0	Bacteria	Firmicutes	Bacilli	Lactobacillales	Carnobacteriaceae	Granulicatella	uncultured_bacterium
ABAX03000009.608.2045	0	0	0.0002	0	0.0004	0	0	0	0	0	0	0	Bacteria	Firmicutes	Clostridia	Clostridiales	Lachnospiraceae	Anaerostipes	Anaerostipes_caccae_DSM_14662
ABAX03000028.532.2053	0.0002	0	0.0001	0	0.0009	0	0	0	0	0	0	0	Bacteria	Firmicutes	Clostridia	Clostridiales	Lachnospiraceae	Anaerostipes	Anaerostipes_caccae_DSM_14662
ABAX03000031.168.1689	0.0003	0	0.0002	0	0.0004	0	0	0	0	0	0	0	Bacteria	Firmicutes	Clostridia	Clostridiales	Lachnospiraceae	Anaerostipes	Anaerostipes_caccae_DSM_14662
ABEZ02000012.1768.3258	0	0	0	0	0.0002	0	0	0.0003	0	0	0	0.0001	Bacteria	Firmicutes	Clostridia	Clostridiales	Peptostreptococcaceae	Intestinibacter	Intestinibacter_bartlettii_DSM_16795
ABEZ02000014.123.1613	0	0	0	0	0	0	0.0001	0.0001	0.0001	0.0001	0	0	Bacteria	Firmicutes	Clostridia	Clostridiales	Peptostreptococcaceae	Intestinibacter	Intestinibacter_bartlettii_DSM_16795
ABEZ02000021.84162.85652	0	0	0	0	0	0.0001	0.0001	0.0003	0	0	0	0	Bacteria	Firmicutes	Clostridia	Clostridiales	Peptostreptococcaceae	Intestinibacter	Intestinibacter_bartlettii_DSM_16795
ABFK02000016.619821.621335	0	0.0002	0.0003	0	0	0	0.0003	0.0006	0.0004	0	0	0	Bacteria	Bacteroidetes	Bacteroidia	Bacteroidales	Rikenellaceae	Alistipes	Alistipes_putredinis_DSM_17216
ABFK02000017.223676.225190	0.0001	0.0006	0.0002	0	0	0	0.0006	0.0006	0.0002	0	0	0	Bacteria	Bacteroidetes	Bacteroidia	Bacteroidales	Rikenellaceae	Alistipes	Alistipes_putredinis_DSM_17216
ABFX02000008.225014.226528	0	0	0.0001	0.0011	0.0008	0.0008	0.0004	0.0003	0.0002	0	0.0001	0	Bacteria	Firmicutes	Erysipelotrichia	Erysipelotrichales	Erysipelotrichaceae	Erysipelatoclostridium	Erysipelatoclostridium_ramosum_DSM_1402
ABFZ02000011.1.1404	0	0	0	0.0017	0.0017	0.0021	0	0	0	0	0	0	Bacteria	Bacteroidetes	Bacteroidia	Bacteroidales	Bacteroidaceae	Bacteroides	Bacteroides_stercoris_ATCC_43183
ABFZ02000022.100210.101724	0	0	0	0.0016	0.0021	0.0028	0	0	0	0	0	0	Bacteria	Bacteroidetes	Bacteroidia	Bacteroidales	Bacteroidaceae	Bacteroides	Bacteroides_stercoris_ATCC_43183
ABGC03000041.222.1742	0	0	0	0	0	0	0.0001	0.0001	0.0001	0.0001	0.0001	0	Bacteria	Firmicutes	Clostridia	Clostridiales	Lachnospiraceae	Anaerostipes	Clostridium_sp._SS2/1
ABGD02000021.1868.3380	0	0	0	0	0	0	0	0	0	0.0001	0.0001	0.0001	Bacteria	Firmicutes	Clostridia	Clostridiales	Ruminococcaceae	Anaerotruncus	Anaerotruncus_colihominis_DSM_17241
ABGD02000031.941.2453	0	0	0	0	0	0	0	0	0	0	0	0	Bacteria	Firmicutes	Clostridia	Clostridiales	Ruminococcaceae	Anaerotruncus	Anaerotruncus_colihominis_DSM_17241
ABGD02000032.3011.4523	0	0	0	0	0	0	0	0	0	0	0	0	Bacteria	Firmicutes	Clostridia	Clostridiales	Ruminococcaceae	Anaerotruncus	Anaerotruncus_colihominis_DSM_17241
ABHO01000021.80882.82421	0	0	0	0.0001	0	0	0	0	0	0	0	0	Bacteria	Proteobacteria	Gammaproteobacteria	Enterobacteriales	Enterobacteriaceae	Escherichia-Shigella	Escherichia_coli_O157:H7_str._EC4196
ABHR01000050.8414.9953	0	0	0	0	0	0	0	0	0	0	0	0	Bacteria	Proteobacteria	Gammaproteobacteria	Enterobacteriales	Enterobacteriaceae	Escherichia-Shigella	Escherichia_coli_O157:H7_str._EC4401
ABIY02000050.88545.90060	0.0017	0.0003	0.0007	0	0	0	0	0	0	0	0	0	Bacteria	Bacteroidetes	Bacteroidia	Bacteroidales	Bacteroidaceae	Bacteroides	Bacteroides_coprocola_DSM_17136
ABIY02000097.119651.121166	0.0016	0.001	0.0006	0	0	0	0	0	0	0	0	0	Bacteria	Bacteroidetes	Bacteroidia	Bacteroidales	Bacteroidaceae	Bacteroides	Bacteroides_coprocola_DSM_17136
ABIY02000114.1.1263	0.0016	0.0009	0.0004	0	0	0	0	0	0	0	0	0	Bacteria	Bacteroidetes	Bacteroidia	Bacteroidales	Bacteroidaceae	Bacteroides	Bacteroides_coprocola_DSM_17136
ABIY02000115.212058.213573	0.0015	0.0004	0.0006	0	0	0	0	0	0	0	0	0	Bacteria	Bacteroidetes	Bacteroidia	Bacteroidales	Bacteroidaceae	Bacteroides	Bacteroides_coprocola_DSM_17136
ABJL02000006.58.1568	0	0	0	0	0	0	0.0001	0.0004	0.001	0	0	0	Bacteria	Bacteroidetes	Bacteroidia	Bacteroidales	Bacteroidaceae	Bacteroides	Bacteroides_intestinalis_DSM_17393
ABJL02000007.1225076.1226586	0	0	0	0	0	0	0.0004	0.0002	0.0008	0	0	0	Bacteria	Bacteroidetes	Bacteroidia	Bacteroidales	Bacteroidaceae	Bacteroides	Bacteroides_intestinalis_DSM_17393
ABJL02000008.1460783.1462293	0	0	0	0	0	0	0.0004	0.0004	0.0005	0	0	0	Bacteria	Bacteroidetes	Bacteroidia	Bacteroidales	Bacteroidaceae	Bacteroides	Bacteroides_intestinalis_DSM_17393
ABJL02000008.3336138.3337648	0	0	0	0	0	0	0.0005	0.0005	0.0004	0	0	0	Bacteria	Bacteroidetes	Bacteroidia	Bacteroidales	Bacteroidaceae	Bacteroides	Bacteroides_intestinalis_DSM_17393
ABQQ01000041.222.1727	0	0	0	0	0	0	0	0	0	0.0008	0.0002	0.001	Bacteria	Actinobacteria	Actinobacteria	Bifidobacteriales	Bifidobacteriaceae	Bifidobacterium	Bifidobacterium_longum_subsp._infantis_CCUG_52486
ABQR01000074.101.1610	0	0	0.0001	0	0	0	0	0	0	0.0001	0	0	Bacteria	Firmicutes	Clostridia	Clostridiales	Lachnospiraceae	Lachnoclostridium	Clostridiales_bacterium_1_7_47FAA
ABVO01000045.3575.5089	0	0	0	0	0	0	0	0	0	0.0042	0.0062	0.0056	Bacteria	Bacteroidetes	Bacteroidia	Bacteroidales	Bacteroidaceae	Bacteroides	Bacteroides_eggerthii_DSM_20697
ABWZ01000093.3557.5076	0	0	0	0.0004	0.0006	0.0009	0.0001	0	0	0	0	0	Bacteria	Bacteroidetes	Bacteroidia	Bacteroidales	Bacteroidaceae	Bacteroides	Bacteroides_dorei_DSM_17855
ABXH02000033.22176.23668	0	0	0	0	0	0	0	0	0	0	0	0.0001	Bacteria	Actinobacteria	Coriobacteriia	Coriobacteriales	Coriobacteriaceae	Collinsella	Collinsella_intestinalis_DSM_13280
ABXH02000037.458.1953	0	0	0	0	0	0	0	0	0	0.0001	0.0001	0	Bacteria	Actinobacteria	Coriobacteriia	Coriobacteriales	Coriobacteriaceae	Collinsella	Collinsella_intestinalis_DSM_13280
ABXX02000002.314381.315897	0	0.0001	0.0007	0	0	0	0.0028	0.0015	0.0015	0.0016	0.0022	0.001	Bacteria	Actinobacteria	Actinobacteria	Bifidobacteriales	Bifidobacteriaceae	Bifidobacterium	Bifidobacterium_pseudocatenulatum_DSM_20438_=_JCM_1200_=_LMG_10505
ABYH01000014.137.1655	0	0	0	0.0004	0.0007	0.0004	0	0	0	0	0	0	Bacteria	Bacteroidetes	Bacteroidia	Bacteroidales	Porphyromonadaceae	Parabacteroides	Parabacteroides_johnsonii_DSM_18315
ACCG02000012.525518.527036	0	0	0	0	0	0	0.0002	0.0001	0	0	0.0001	0	Bacteria	Actinobacteria	Actinobacteria	Bifidobacteriales	Bifidobacteriaceae	Bifidobacterium	Bifidobacterium_breve_DSM_20213_=_JCM_1192
ACCJ01000522.48.1565	0.0002	0.0001	0	0	0	0	0	0.0001	0.0001	0	0	0	Bacteria	Firmicutes	Clostridia	Clostridiales	Lachnospiraceae	Lachnoclostridium	[Clostridium_asparagiforme]_DSM_15981
ACDB02000034.1.1671	0	0	0	0	0	0	0	0	0	0.0005	0.0009	0.0002	Bacteria	Fusobacteria	Fusobacteriia	Fusobacteriales	Fusobacteriaceae	Fusobacterium	Fusobacterium_mortiferum_ATCC_9817
ACEC01000059.3517.5032	0	0	0	0	0	0	0	0.0001	0	0	0	0	Bacteria	Firmicutes	Clostridia	Clostridiales	Ruminococcaceae	Ruminiclostridium	[Clostridium]_methylpentosum_DSM_5476
ACHI01000139.3641.5154	0	0	0	0	0	0	0.0001	0	0.0002	0.0006	0.0004	0.0005	Bacteria	Actinobacteria	Actinobacteria	Bifidobacteriales	Bifidobacteriaceae	Bifidobacterium	Bifidobacterium_longum_subsp._longum_ATCC_55813
ACII02000001.1367.2884	0	0	0	0.0001	0	0	0	0	0	0.0001	0	0	Bacteria	Firmicutes	Clostridia	Clostridiales	Lachnospiraceae	Blautia	Ruminococcus_sp._5_1_39BFAA
ACII02000002.195966.197483	0.0001	0	0	0	0	0	0.0002	0.0002	0.0003	0	0	0	Bacteria	Firmicutes	Clostridia	Clostridiales	Lachnospiraceae	Blautia	Ruminococcus_sp._5_1_39BFAA
ACII02000002.340713.342230	0.0001	0	0.0001	0	0	0	0	0	0	0	0	0	Bacteria	Firmicutes	Clostridia	Clostridiales	Lachnospiraceae	Blautia	Ruminococcus_sp._5_1_39BFAA
ACII02000003.356829.358346	0.0001	0	0	0	0	0	0.0002	0.0004	0.0004	0	0	0	Bacteria	Firmicutes	Clostridia	Clostridiales	Lachnospiraceae	Blautia	Ruminococcus_sp._5_1_39BFAA
ACII02000003.441978.443495	0	0	0	0	0	0	0	0	0	0.0002	0	0	Bacteria	Firmicutes	Clostridia	Clostridiales	Lachnospiraceae	Blautia	Ruminococcus_sp._5_1_39BFAA
ACII02000003.48546.50064	0	0	0	0.0001	0	0	0.0001	0	0.0002	0	0	0	Bacteria	Firmicutes	Clostridia	Clostridiales	Lachnospiraceae	Blautia	Ruminococcus_sp._5_1_39BFAA
ACTM01000065.528.2046	0	0.0003	0.0003	0	0	0	0	0.0001	0	0.0003	0.0003	0.0001	Bacteria	Firmicutes	Clostridia	Clostridiales	Lachnospiraceae	[Ruminococcus]_torques_group	Lachnospiraceae_bacterium_1_1_57FAA
ACTO01000052.73479.74998	0.0001	0	0	0.0019	0.0008	0.0005	0	0	0	0	0	0	Bacteria	Firmicutes	Clostridia	Clostridiales	Lachnospiraceae	[Ruminococcus]_gnavus_group	Lachnospiraceae_bacterium_2_1_58FAA
ACTP02000009.47.1566	0	0	0	0.0002	0	0	0	0	0	0	0	0	Bacteria	Firmicutes	Clostridia	Clostridiales	Lachnospiraceae	Eisenbergiella	Lachnospiraceae_bacterium_3_1_57FAA_CT1
ACTX01000023.417.1935	0	0	0	0.0008	0.0008	0.0014	0	0	0	0	0	0	Bacteria	Firmicutes	Clostridia	Clostridiales	Lachnospiraceae	uncultured	Lachnospiraceae_bacterium_9_1_43BFAA
ACWH01000036.138.1654	0	0	0	0.0006	0.0042	0.0003	0	0	0	0	0	0	Bacteria	Bacteroidetes	Bacteroidia	Bacteroidales	Bacteroidaceae	Bacteroides	Bacteroides_ovatus_3_8_47FAA
ACWK01000143.517.2035	0	0	0	0	0	0	0	0	0	0.0001	0.0003	0	Bacteria	Firmicutes	Clostridia	Clostridiales	Lachnospiraceae	Lachnoclostridium	Clostridium_sp._7_3_54FAA
ACWN01000099.4832.6328	0	0	0	0.0001	0.0003	0.0001	0.0001	0	0	0.0007	0.0003	0.0001	Bacteria	Actinobacteria	Coriobacteriia	Coriobacteriales	Coriobacteriaceae	Eggerthella	Eggerthella_sp._1_3_56FAA
ACWQ01000079.295.1813	0.0002	0.0003	0.0003	0	0	0	0	0.0002	0	0.0003	0.0002	0	Bacteria	Firmicutes	Clostridia	Clostridiales	Lachnospiraceae	[Ruminococcus]_torques_group	Lachnospiraceae_bacterium_8_1_57FAA
ACWW01000058.18596.20111	0	0	0	0	0	0	0	0.0003	0	0.0004	0.0015	0	Bacteria	Firmicutes	Clostridia	Clostridiales	Ruminococcaceae	uncultured	Subdoligranulum_sp._4_3_54A2FAA
ACXE01000115.338.1859	0	0	0	0.0002	0	0.0001	0	0	0	0	0	0	Bacteria	Proteobacteria	Gammaproteobacteria	Enterobacteriales	Enterobacteriaceae	Escherichia-Shigella	Escherichia_coli_B088
ADBG01000142.461.1973	0	0	0	0	0	0	0.0001	0	0	0	0	0	Bacteria	Firmicutes	Clostridia	Clostridiales	Lachnospiraceae	[Eubacterium]_fissicatena_group	Clostridium_sp._D5
ADCR01000030.485.2003	0	0	0	0.0001	0	0	0	0	0	0	0.0001	0	Bacteria	Firmicutes	Clostridia	Clostridiales	Lachnospiraceae	uncultured	Lachnospiraceae_bacterium_6_1_37FAA
ADDX02000003.990319.991837	0	0	0	0	0	0	0.0002	0.0003	0.0001	0	0	0.0002	Bacteria	Firmicutes	Clostridia	Clostridiales	Ruminococcaceae	Ruminiclostridium_9	Ruminococcaceae_bacterium_D16
ADLD01000012.328.1844	0	0	0	0	0	0	0	0	0	0	0	0	Bacteria	Bacteroidetes	Bacteroidia	Bacteroidales	Rikenellaceae	Alistipes	Alistipes_indistinctus_YIT_12060
ADLI01000057.190.1709	0	0	0	0	0	0	0	0	0	0	0.0003	0.0001	Bacteria	Firmicutes	Clostridia	Clostridiales	Lachnospiraceae	Lachnoclostridium	[Clostridium]_bolteae_WAL-14578
ADLK01000048.472.1991	0	0	0	0	0	0	0	0	0.0001	0	0.0003	0	Bacteria	Firmicutes	Clostridia	Clostridiales	Lachnospiraceae	Lachnoclostridium	[Clostridium]_citroniae_WAL-19142
ADLN01000129.202.1639	0	0	0	0	0	0	0.0001	0	0	0	0	0	Bacteria	Firmicutes	Clostridia	Clostridiales	Lachnospiraceae	Incertae_Sedis	Hungatella_hathewayi_WAL-18680
ADLQ01000114.174.1692	0	0	0	0	0	0	0	0	0	0.0002	0.0002	0.0001	Bacteria	Firmicutes	Clostridia	Clostridiales	Lachnospiraceae	Lachnoclostridium	[Clostridium]_symbiosum_WAL-14163
ADMB01000074.90.1632	0.0072	0.0046	0.0045	0	0	0	0	0	0	0	0	0	Bacteria	Firmicutes	Negativicutes	Selenomonadales	Veillonellaceae	Megamonas	Megamonas_funiformis_YIT_11815
ADMB01000110.26493.28035	0.0001	0	0	0	0	0	0	0	0	0	0	0	Bacteria	Firmicutes	Negativicutes	Selenomonadales	Veillonellaceae	Megamonas	Megamonas_funiformis_YIT_11815
ADUO01000146.990.2519	0	0	0	0.0001	0.0002	0.0002	0	0	0	0	0	0	Bacteria	Proteobacteria	Gammaproteobacteria	Enterobacteriales	Enterobacteriaceae	Escherichia-Shigella	Escherichia_coli_E128010
ADWQ01000120.15.1544	0	0	0	0.0001	0	0	0	0	0	0	0	0	Bacteria	Proteobacteria	Gammaproteobacteria	Enterobacteriales	Enterobacteriaceae	Escherichia-Shigella	Escherichia_coli_MS_85-1
ADWV01000001.504646.505894	0	0	0	0.0001	0	0	0	0	0	0	0	0	Bacteria	Proteobacteria	Gammaproteobacteria	Enterobacteriales	Enterobacteriaceae	Escherichia-Shigella	Escherichia_coli_MS_107-1
AE005174.4804233.4805773	0	0	0	0	0	0.0001	0	0	0	0	0	0	Bacteria	Proteobacteria	Gammaproteobacteria	Enterobacteriales	Enterobacteriaceae	Escherichia-Shigella	Escherichia_coli_O157:H7_str._EDL933
AE014295.159243.160772	0	0	0	0	0	0	0	0	0.0002	0.0012	0.0008	0.001	Bacteria	Actinobacteria	Actinobacteria	Bifidobacteriales	Bifidobacteriaceae	Bifidobacterium	Bifidobacterium_longum_NCC2705
AE014295.1705902.1707431	0	0	0	0	0	0	0	0	0	0.001	0.001	0.0003	Bacteria	Actinobacteria	Actinobacteria	Bifidobacteriales	Bifidobacteriaceae	Bifidobacterium	Bifidobacterium_longum_NCC2705
AE014295.1908902.1910431	0	0	0	0	0	0	0.0002	0	0.0001	0.0004	0.0007	0.0004	Bacteria	Actinobacteria	Actinobacteria	Bifidobacteriales	Bifidobacteriaceae	Bifidobacterium	Bifidobacterium_longum_NCC2705
AE015928.2340709.2342191	0	0.0004	0.0002	0	0	0	0	0	0	0	0	0.0002	Bacteria	Bacteroidetes	Bacteroidia	Bacteroidales	Bacteroidaceae	Bacteroides	Bacteroides_thetaiotaomicron_VPI-5482
AE015928.4983424.4984906	0.0002	0	0.0002	0	0	0	0	0	0	0	0.0002	0.0003	Bacteria	Bacteroidetes	Bacteroidia	Bacteroidales	Bacteroidaceae	Bacteroides	Bacteroides_thetaiotaomicron_VPI-5482
AECT01000011.211.1754	0	0	0	0	0	0	0	0	0	0	0.0001	0	Bacteria	Firmicutes	Bacilli	Lactobacillales	Streptococcaceae	Streptococcus	Streptococcus_anginosus_F0211
AEEL01000030.107.1643	0	0	0	0.0051	0.0006	0.001	0	0	0	0	0	0	Bacteria	Firmicutes	Bacilli	Lactobacillales	Streptococcaceae	Streptococcus	Streptococcus_equinus_ATCC_700338
AEHV01000135.373.1902	0	0	0	0.0002	0.0001	0	0	0	0	0	0	0	Bacteria	Proteobacteria	Gammaproteobacteria	Enterobacteriales	Enterobacteriaceae	Escherichia-Shigella	Escherichia_coli_H120
AEKM01000003.2642.4175	0	0	0	0.0001	0	0	0	0	0	0	0	0	Bacteria	Firmicutes	Bacilli	Lactobacillales	Streptococcaceae	Streptococcus	Streptococcus_parasanguinis_F0405
AELB01000037.910.2432	0	0	0	0	0	0	0	0	0	0	0	0	Bacteria	Proteobacteria	Gammaproteobacteria	Enterobacteriales	Enterobacteriaceae	Escherichia-Shigella	Escherichia_coli_TW10722
AEMF01000001.4240065.4241586	0	0	0	0	0	0.0003	0	0	0	0	0	0	Bacteria	Proteobacteria	Gammaproteobacteria	Enterobacteriales	Enterobacteriaceae	Escherichia-Shigella	Escherichia_sp._TW11588
AENQ01000044.3766.5256	0	0	0	0	0	0.0001	0	0	0	0	0	0	Bacteria	Proteobacteria	Epsilonproteobacteria	Campylobacterales	Campylobacteraceae	Campylobacter	Campylobacter_concisus_UNSWCD
AEON01000001.1204750.1206265	0.0001	0	0	0	0	0	0	0	0	0	0	0	Bacteria	Actinobacteria	Actinobacteria	Bifidobacteriales	Bifidobacteriaceae	Parascardovia	Parascardovia_denticolens_DSM_10105_=_JCM_12538
AEVI01000085.3378.4913	0.0001	0	0	0	0	0	0	0	0	0.0001	0.0002	0.0001	Bacteria	Firmicutes	Bacilli	Lactobacillales	Streptococcaceae	Streptococcus	Streptococcus_vestibularis_ATCC_49124
AEZO02000013.440141.441682	0	0	0	0.0001	0.0001	0	0	0	0	0	0	0	Bacteria	Proteobacteria	Gammaproteobacteria	Enterobacteriales	Enterobacteriaceae	Escherichia-Shigella	Escherichia_coli_1.2264
AEZS02000010.2387219.2388759	0	0	0	0	0.0001	0.0003	0	0	0	0	0	0	Bacteria	Proteobacteria	Gammaproteobacteria	Enterobacteriales	Enterobacteriaceae	Escherichia-Shigella	Escherichia_coli_3.2608
AF052418.1.1500	0.0003	0.0002	0.0002	0	0	0	0	0	0	0	0	0	Bacteria	Firmicutes	Clostridia	Clostridiales	Lachnospiraceae	Fusicatenibacter	uncultured_bacterium_A21
AF149884.1.1320	0.0001	0	0.0001	0	0.0007	0	0	0	0	0	0	0	Bacteria	Firmicutes	Clostridia	Clostridiales	Lachnospiraceae	Anaerostipes	bacterium_08.96.4
AF253366.1.1402	0	0	0	0	0	0	0	0	0.0001	0	0	0.0001	Bacteria	Actinobacteria	Actinobacteria	Bifidobacteriales	Bifidobacteriaceae	Bifidobacterium	uncultured_bacterium_(human_infant)_S7B
AF253371.1.1414	0	0	0	0	0	0	0	0	0.0001	0	0	0	Bacteria	Actinobacteria	Actinobacteria	Bifidobacteriales	Bifidobacteriaceae	Bifidobacterium	uncultured_bacterium_(human_infant)_L14E
AF253372.1.1403	0.0001	0	0	0	0	0	0.0001	0	0	0	0.0001	0	Bacteria	Actinobacteria	Actinobacteria	Bifidobacteriales	Bifidobacteriaceae	Bifidobacterium	uncultured_bacterium_(human_infant)_L14B
AF253394.1.1402	0	0	0	0	0	0	0	0	0	0.0001	0.0001	0.0001	Bacteria	Actinobacteria	Actinobacteria	Bifidobacteriales	Bifidobacteriaceae	Bifidobacterium	uncultured_bacterium_(human_infant)_L14D
AF262238.1.1529	0	0	0	0	0	0	0.0001	0	0	0	0.0001	0	Bacteria	Firmicutes	Clostridia	Clostridiales	Lachnospiraceae	Lachnoclostridium	[Clostridium]_scindens
AF275881.1.1451	0	0	0	0	0	0	0	0	0	0.0009	0.0045	0.0016	Bacteria	Actinobacteria	Actinobacteria	Bifidobacteriales	Bifidobacteriaceae	Bifidobacterium	Bifidobacterium_adolescentis
AF275882.1.1448	0	0	0	0	0	0	0.0054	0.0009	0.0035	0	0	0	Bacteria	Actinobacteria	Actinobacteria	Bifidobacteriales	Bifidobacteriaceae	Bifidobacterium	Bifidobacterium_adolescentis
AF292375.1.1500	0.0001	0.0001	0	0	0	0	0.0003	0.0003	0	0.0003	0.0004	0	Bacteria	Actinobacteria	Coriobacteriia	Coriobacteriales	Coriobacteriaceae	Eggerthella	Eggerthella_lenta
AF312874.1.1515	0	0	0	0	0	0	0	0	0	0	0	0.0001	Bacteria	Firmicutes	Bacilli	Lactobacillales	Leuconostocaceae	Weissella	Weissella_cibaria
AF349724.1.1508	0	0	0	0	0	0	0	0	0	0	0	0	Bacteria	Firmicutes	Erysipelotrichia	Erysipelotrichales	Erysipelotrichaceae	Turicibacter	Turicibacter_sanguinis
AF371708.1.1492	0	0	0	0.0034	0.0017	0.0011	0	0	0	0	0	0	Bacteria	Firmicutes	Negativicutes	Selenomonadales	Acidaminococcaceae	Acidaminococcus	uncultured_bacterium
AF371793.1.1451	0	0	0	0	0	0	0.0001	0.0001	0.0002	0	0	0	Bacteria	Firmicutes	Clostridia	Clostridiales	Ruminococcaceae	Ruminococcaceae_UCG-005	uncultured_bacterium
AF371804.1.1446	0	0	0	0	0	0	0	0	0	0	0	0	Bacteria	Firmicutes	Clostridia	Clostridiales	Ruminococcaceae	uncultured	uncultured_bacterium
AF371823.1.1425	0	0	0	0	0	0	0.0002	0	0.0002	0	0	0	Bacteria	Firmicutes	Clostridia	Clostridiales	Ruminococcaceae	Ruminococcaceae_UCG-013	uncultured_bacterium
AF371839.1.1446	0	0	0	0	0	0.0001	0	0	0	0	0	0	Bacteria	Firmicutes	Clostridia	Clostridiales	Clostridiaceae_1	Clostridium_sensu_stricto_1	uncultured_bacterium
AF385504.1.1539	0	0	0	0	0	0	0	0	0	0.0002	0	0.0002	Bacteria	Actinobacteria	Actinobacteria	Actinomycetales	Actinomycetaceae	Actinomyces	Actinomyces_sp._oral_clone_CT047
AF432141.1.1499	0	0	0	0	0.0001	0	0	0	0	0	0	0	Bacteria	Saccharibacteria					TM7_phylum_sp._oral_clone_FR058
AF491832.1.1454	0	0	0	0	0	0	0	0	0	0	0	0	Bacteria	Actinobacteria	Actinobacteria	Bifidobacteriales	Bifidobacteriaceae	Bifidobacterium	Bifidobacterium_breve
AF491834.1.1454	0	0	0	0	0	0	0.0001	0	0	0	0	0	Bacteria	Actinobacteria	Actinobacteria	Bifidobacteriales	Bifidobacteriaceae	Bifidobacterium	Bifidobacterium_breve
AF491835.1.1454	0	0	0	0	0	0	0	0.0001	0	0	0	0	Bacteria	Actinobacteria	Actinobacteria	Bifidobacteriales	Bifidobacteriaceae	Bifidobacterium	Bifidobacterium_breve
AFBM01000011.260.1774	0	0	0	0	0	0	0.001	0.0006	0.0009	0	0	0	Bacteria	Bacteroidetes	Bacteroidia	Bacteroidales	Bacteroidaceae	Bacteroides	Bacteroides_clarus_YIT_12056
AFDT01000006.189965.191494	0	0	0	0	0	0	0	0	0	0	0	0	Bacteria	Proteobacteria	Gammaproteobacteria	Enterobacteriales	Enterobacteriaceae	Escherichia-Shigella	Escherichia_coli_3030-1
AFDX01000002.59974.61502	0	0	0	0	0.0002	0	0	0	0	0	0	0	Bacteria	Proteobacteria	Gammaproteobacteria	Enterobacteriales	Enterobacteriaceae	Escherichia-Shigella	Escherichia_coli_G58-1
AFDY01000047.30469.31997	0	0	0	0	0.0001	0	0	0	0	0	0	0	Bacteria	Proteobacteria	Gammaproteobacteria	Enterobacteriales	Enterobacteriaceae	Escherichia-Shigella	Escherichia_coli_STEC_H.1.8
AFDZ01000005.1119.2649	0	0	0	0.0001	0	0	0	0	0	0	0	0	Bacteria	Proteobacteria	Gammaproteobacteria	Enterobacteriales	Enterobacteriaceae	Escherichia-Shigella	Escherichia_coli_STEC_MHI813
AFEX01000036.2435.3966	0	0	0	0	0	0.0001	0	0	0	0	0	0	Bacteria	Proteobacteria	Gammaproteobacteria	Enterobacteriales	Enterobacteriaceae	Escherichia-Shigella	Escherichia_coli_STEC_O31
AFGE01000063.3462.4991	0	0	0	0	0	0.0001	0	0	0	0	0	0	Bacteria	Proteobacteria	Gammaproteobacteria	Enterobacteriales	Enterobacteriaceae	Escherichia-Shigella	Shigella_boydii_5216-82
AFST01000022.38841.40273	0	0	0	0.0001	0	0	0	0	0	0	0	0	Bacteria	Proteobacteria	Gammaproteobacteria	Enterobacteriales	Enterobacteriaceae	Escherichia-Shigella	Escherichia_coli_O104:H4_str._C227-11
AFUC01000006.475331.476860	0	0	0	0	0	0	0	0	0	0	0	0	Bacteria	Firmicutes	Bacilli	Lactobacillales	Streptococcaceae	Streptococcus	Streptococcus_parasanguinis_SK236
AGEU01000082.2870.4380	0	0	0	0	0	0	0.0001	0	0	0	0	0	Bacteria	Bacteroidetes	Bacteroidia	Bacteroidales	Bacteroidaceae	Bacteroides	Bacteroides_sp._HPS0048
AGEV01000011.60.1578	0	0	0	0.0004	0.0002	0.0005	0	0	0	0.0001	0.0002	0	Bacteria	Firmicutes	Clostridia	Clostridiales	Lachnospiraceae	uncultured	Coprococcus_sp._HPP0074
AGEV01000013.33.1551	0	0	0	0	0	0	0	0	0	0	0	0	Bacteria	Firmicutes	Clostridia	Clostridiales	Lachnospiraceae	uncultured	Coprococcus_sp._HPP0074
AGWM01000009.146.1682	0	0	0	0	0	0	0	0	0	0	0.0001	0	Bacteria	Actinobacteria	Actinobacteria	Actinomycetales	Actinomycetaceae	Actinotignum	Actinotignum_schaalii_FB123-CNA-2
AGXT01000021.476267.477784	0	0	0	0.0002	0.0015	0.0002	0.0003	0	0.0003	0	0	0	Bacteria	Bacteroidetes	Bacteroidia	Bacteroidales	Bacteroidaceae	Bacteroides	Bacteroides_ovatus_CL02T12C04
AGXU01000010.481004.482520	0	0	0	0	0	0	0	0	0	0.0009	0.0003	0.0004	Bacteria	Bacteroidetes	Bacteroidia	Bacteroidales	Bacteroidaceae	Bacteroides	Bacteroides_ovatus_CL03T12C18
AGXY01000040.119284.120798	0	0.0001	0.0003	0.0003	0.0007	0.0001	0.0008	0.0004	0.0003	0	0.0002	0.0002	Bacteria	Bacteroidetes	Bacteroidia	Bacteroidales	Bacteroidaceae	Bacteroides	Bacteroides_uniformis_CL03T12C37
AGXZ01000010.2001.3516	0	0	0	0.002	0.0011	0.0031	0	0	0	0.0001	0	0.0001	Bacteria	Bacteroidetes	Bacteroidia	Bacteroidales	Bacteroidaceae	Bacteroides	Bacteroides_vulgatus_CL09T03C04
AGYH01000002.22164.23685	0.0003	0.0008	0.0003	0.0002	0.0005	0.0003	0	0	0	0.0001	0	0.0001	Bacteria	Firmicutes	Clostridia	Clostridiales	Lachnospiraceae	Lachnoclostridium	[Clostridium]_bolteae_90A9
AGYH01000014.179835.181354	0	0.0001	0.0001	0	0	0	0	0	0	0	0	0	Bacteria	Firmicutes	Clostridia	Clostridiales	Lachnospiraceae	Lachnoclostridium	[Clostridium]_bolteae_90A9
AGYI01000024.30671.32190	0	0	0	0	0	0.0001	0	0	0	0	0	0	Bacteria	Firmicutes	Clostridia	Clostridiales	Lachnospiraceae	Lachnoclostridium	[Clostridium]_bolteae_90A5
AGYJ01000003.3560.5081	0.0002	0.0003	0.0003	0.0002	0.0002	0.0009	0	0.0001	0.0002	0	0.0001	0	Bacteria	Firmicutes	Clostridia	Clostridiales	Lachnospiraceae	Lachnoclostridium	[Clostridium]_bolteae_90B3
AGYL01000062.30.1549	0	0	0	0	0	0.0001	0	0	0	0	0	0	Bacteria	Firmicutes	Clostridia	Clostridiales	Lachnospiraceae	Lachnoclostridium	[Clostridium]_clostridioforme_90A6
AGYM01000093.6884.8395	0	0	0	0	0	0	0	0	0	0	0	0.0001	Bacteria	Firmicutes	Clostridia	Clostridiales	Lachnospiraceae	Lachnoclostridium	[Clostridium]_clostridioforme_90A4
AGYN01000029.1538.3057	0	0	0	0	0	0	0	0	0	0.0002	0.0007	0.0005	Bacteria	Firmicutes	Clostridia	Clostridiales	Lachnospiraceae	Lachnoclostridium	[Clostridium]_clostridioforme_90A7
AGYO01000012.252945.254464	0	0	0	0	0	0	0	0	0	0	0	0.0001	Bacteria	Firmicutes	Clostridia	Clostridiales	Lachnospiraceae	Lachnoclostridium	[Clostridium]_clostridioforme_90B1
AGYO01000053.22976.24495	0	0	0	0	0	0	0	0	0	0	0.0001	0	Bacteria	Firmicutes	Clostridia	Clostridiales	Lachnospiraceae	Lachnoclostridium	[Clostridium]_clostridioforme_90B1
AGYP01000019.668.2187	0	0	0	0	0	0	0	0	0	0	0	0	Bacteria	Firmicutes	Clostridia	Clostridiales	Lachnospiraceae	Lachnoclostridium	[Clostridium]_clostridioforme_90A1
AGYQ01000012.485.2004	0	0	0	0	0	0	0	0	0	0	0	0	Bacteria	Firmicutes	Clostridia	Clostridiales	Lachnospiraceae	Lachnoclostridium	[Clostridium]_clostridioforme_90A3
AGYQ01000038.547.2066	0	0	0	0	0	0	0	0	0	0	0	0	Bacteria	Firmicutes	Clostridia	Clostridiales	Lachnospiraceae	Lachnoclostridium	[Clostridium]_clostridioforme_90A3
AGYQ01000046.22106.23625	0	0	0	0	0	0	0	0	0	0	0	0	Bacteria	Firmicutes	Clostridia	Clostridiales	Lachnospiraceae	Lachnoclostridium	[Clostridium]_clostridioforme_90A3
AGYS01000004.444899.446418	0	0	0	0	0	0	0	0	0	0	0	0.0001	Bacteria	Firmicutes	Clostridia	Clostridiales	Lachnospiraceae	Lachnoclostridium	[Clostridium]_clostridioforme_CM201
AGYS01000010.342878.344397	0	0	0	0	0	0	0	0	0	0	0	0	Bacteria	Firmicutes	Clostridia	Clostridiales	Lachnospiraceae	Lachnoclostridium	[Clostridium]_clostridioforme_CM201
AGYV01000001.1480534.1482061	0	0.0001	0.0005	0	0	0	0	0	0	0	0	0	Bacteria	Firmicutes	Erysipelotrichia	Erysipelotrichales	Erysipelotrichaceae	[Clostridium]_innocuum_group	[Clostridium]_innocuum_2959
AGZP01000001.408.1926	0	0	0	0.0023	0.0059	0.0027	0	0	0	0	0	0	Bacteria	Bacteroidetes	Bacteroidia	Bacteroidales	Porphyromonadaceae	Parabacteroides	Parabacteroides_johnsonii_CL02T12C29
AGZQ01000016.25869.27383	0	0	0	0	0	0	0.001	0.001	0.0003	0	0	0	Bacteria	Bacteroidetes	Bacteroidia	Bacteroidales	Porphyromonadaceae	Parabacteroides	Parabacteroides_merdae_CL03T12C32
AHAX01000042.509.2038	0	0	0	0.0001	0	0	0	0	0	0	0	0	Bacteria	Proteobacteria	Gammaproteobacteria	Enterobacteriales	Enterobacteriaceae	Escherichia-Shigella	Escherichia_coli_ONT:H33_str._C48/93
AHWV01000044.1.1465	0	0	0	0	0	0	0	0	0	0	0	0	Bacteria	Firmicutes	Bacilli	Lactobacillales	Enterococcaceae	Enterococcus	Enterococcus_faecium_EnGen0016
AHXK01000033.174811.176359	0	0	0	0	0	0	0	0	0	0	0	0	Bacteria	Firmicutes	Bacilli	Lactobacillales	Enterococcaceae	Enterococcus	Enterococcus_faecium_EnGen0039
AICC01000092.43.1564	0	0	0	0.0003	0.0001	0	0	0	0	0	0	0	Bacteria	Proteobacteria	Gammaproteobacteria	Enterobacteriales	Enterobacteriaceae	Escherichia-Shigella	Escherichia_coli_C900_01
AICG01000156.299.1820	0	0	0	0	0	0	0	0	0	0	0	0	Bacteria	Proteobacteria	Gammaproteobacteria	Enterobacteriales	Enterobacteriaceae	Escherichia-Shigella	Escherichia_coli_OK1114
AIFE01000053.3482.5008	0	0	0	0.0001	0	0	0	0	0	0	0	0	Bacteria	Proteobacteria	Gammaproteobacteria	Enterobacteriales	Enterobacteriaceae	Escherichia-Shigella	Escherichia_coli_DEC3A
AIFG01000057.428465.429991	0	0	0	0	0	0.0001	0	0	0	0	0	0	Bacteria	Proteobacteria	Gammaproteobacteria	Enterobacteriales	Enterobacteriaceae	Escherichia-Shigella	Escherichia_coli_DEC3C
AIFI01000002.58206.59734	0	0	0	0	0	0	0	0	0	0	0	0	Bacteria	Proteobacteria	Gammaproteobacteria	Enterobacteriales	Enterobacteriaceae	Escherichia-Shigella	Escherichia_coli_DEC3E
AIFJ01000087.96662.98190	0	0	0	0	0	0	0	0	0	0	0	0	Bacteria	Proteobacteria	Gammaproteobacteria	Enterobacteriales	Enterobacteriaceae	Escherichia-Shigella	Escherichia_coli_DEC3F
AIFK01000023.378052.379580	0	0	0	0	0	0	0	0	0	0	0	0	Bacteria	Proteobacteria	Gammaproteobacteria	Enterobacteriales	Enterobacteriaceae	Escherichia-Shigella	Escherichia_coli_DEC4A
AIFL01000064.267584.269110	0	0	0	0	0	0.0001	0	0	0	0	0	0	Bacteria	Proteobacteria	Gammaproteobacteria	Enterobacteriales	Enterobacteriaceae	Escherichia-Shigella	Escherichia_coli_DEC4B
AIFO01000004.3440.4967	0	0	0	0	0.0001	0	0	0	0	0	0	0	Bacteria	Proteobacteria	Gammaproteobacteria	Enterobacteriales	Enterobacteriaceae	Escherichia-Shigella	Escherichia_coli_DEC4E
AIFO01000010.58207.59736	0	0	0	0	0.0001	0	0	0	0	0	0	0	Bacteria	Proteobacteria	Gammaproteobacteria	Enterobacteriales	Enterobacteriaceae	Escherichia-Shigella	Escherichia_coli_DEC4E
AIFO01000059.157.1686	0	0	0	0	0	0.0001	0	0	0	0	0	0	Bacteria	Proteobacteria	Gammaproteobacteria	Enterobacteriales	Enterobacteriaceae	Escherichia-Shigella	Escherichia_coli_DEC4E
AIFX01000068.50644.52173	0	0	0	0	0	0	0	0	0	0	0	0	Bacteria	Proteobacteria	Gammaproteobacteria	Enterobacteriales	Enterobacteriaceae	Escherichia-Shigella	Escherichia_coli_DEC6C
AIGA01000049.3415.4943	0	0	0	0.0001	0	0	0	0	0	0	0	0	Bacteria	Proteobacteria	Gammaproteobacteria	Enterobacteriales	Enterobacteriaceae	Escherichia-Shigella	Escherichia_coli_DEC7A
AIGA01000061.31276.32805	0	0	0	0	0.0001	0.0001	0	0	0	0	0	0	Bacteria	Proteobacteria	Gammaproteobacteria	Enterobacteriales	Enterobacteriaceae	Escherichia-Shigella	Escherichia_coli_DEC7A
AIGE01000039.40000.41528	0	0	0	0.0001	0.0001	0	0	0	0	0	0	0	Bacteria	Proteobacteria	Gammaproteobacteria	Enterobacteriales	Enterobacteriaceae	Escherichia-Shigella	Escherichia_coli_DEC7E
AIGI01000051.103.1631	0	0	0	0	0	0.0001	0	0	0	0	0	0	Bacteria	Proteobacteria	Gammaproteobacteria	Enterobacteriales	Enterobacteriaceae	Escherichia-Shigella	Escherichia_coli_DEC8D
AIGI01000052.103.1631	0	0	0	0	0	0.0001	0	0	0	0	0	0	Bacteria	Proteobacteria	Gammaproteobacteria	Enterobacteriales	Enterobacteriaceae	Escherichia-Shigella	Escherichia_coli_DEC8D
AIGN01000054.378618.380150	0	0	0	0.0001	0.0001	0.0001	0	0	0	0	0	0	Bacteria	Proteobacteria	Gammaproteobacteria	Enterobacteriales	Enterobacteriaceae	Escherichia-Shigella	Escherichia_coli_DEC9D
AIGS01000001.113169.114698	0	0	0	0	0	0	0	0	0	0	0	0	Bacteria	Proteobacteria	Gammaproteobacteria	Enterobacteriales	Enterobacteriaceae	Escherichia-Shigella	Escherichia_coli_DEC10D
AIGS01000042.75774.77302	0	0	0	0.0001	0.0001	0	0	0	0	0	0	0	Bacteria	Proteobacteria	Gammaproteobacteria	Enterobacteriales	Enterobacteriaceae	Escherichia-Shigella	Escherichia_coli_DEC10D
AIGT01000023.11165.12694	0	0	0	0	0	0	0	0	0	0	0	0	Bacteria	Proteobacteria	Gammaproteobacteria	Enterobacteriales	Enterobacteriaceae	Escherichia-Shigella	Escherichia_coli_DEC10E
AIGU01000056.3456.4988	0	0	0	0.0001	0	0	0	0	0	0	0	0	Bacteria	Proteobacteria	Gammaproteobacteria	Enterobacteriales	Enterobacteriaceae	Escherichia-Shigella	Escherichia_coli_DEC10F
AIGU01000071.31281.32810	0	0	0	0	0.0001	0	0	0	0	0	0	0	Bacteria	Proteobacteria	Gammaproteobacteria	Enterobacteriales	Enterobacteriaceae	Escherichia-Shigella	Escherichia_coli_DEC10F
AIGY01000022.318.1846	0	0	0	0.0001	0.0002	0	0	0	0	0	0	0	Bacteria	Proteobacteria	Gammaproteobacteria	Enterobacteriales	Enterobacteriaceae	Escherichia-Shigella	Escherichia_coli_DEC11D
AIGY01000053.30475.32006	0	0	0	0.0001	0	0.0002	0	0	0	0	0	0	Bacteria	Proteobacteria	Gammaproteobacteria	Enterobacteriales	Enterobacteriaceae	Escherichia-Shigella	Escherichia_coli_DEC11D
AIGY01000054.195.1722	0	0	0	0	0	0	0	0	0	0	0	0	Bacteria	Proteobacteria	Gammaproteobacteria	Enterobacteriales	Enterobacteriaceae	Escherichia-Shigella	Escherichia_coli_DEC11D
AIHA01000035.223390.224918	0	0	0	0	0	0	0	0	0	0	0	0	Bacteria	Proteobacteria	Gammaproteobacteria	Enterobacteriales	Enterobacteriaceae	Escherichia-Shigella	Escherichia_coli_DEC12A
AIHA01000039.188781.190310	0	0	0	0.0001	0.0003	0	0	0	0	0	0	0	Bacteria	Proteobacteria	Gammaproteobacteria	Enterobacteriales	Enterobacteriaceae	Escherichia-Shigella	Escherichia_coli_DEC12A
AIHA01000043.77.1606	0	0	0	0.0001	0	0	0	0	0	0	0	0	Bacteria	Proteobacteria	Gammaproteobacteria	Enterobacteriales	Enterobacteriaceae	Escherichia-Shigella	Escherichia_coli_DEC12A
AIHB01000070.3590.5117	0	0	0	0.0002	0.0001	0	0	0	0	0	0	0	Bacteria	Proteobacteria	Gammaproteobacteria	Enterobacteriales	Enterobacteriaceae	Escherichia-Shigella	Escherichia_coli_DEC12B
AIHC01000037.134.1663	0	0	0	0	0	0	0	0	0	0	0	0	Bacteria	Proteobacteria	Gammaproteobacteria	Enterobacteriales	Enterobacteriaceae	Escherichia-Shigella	Escherichia_coli_DEC12C
AIHG01000036.148.1677	0	0	0	0.0001	0.0001	0	0	0	0	0	0	0	Bacteria	Proteobacteria	Gammaproteobacteria	Enterobacteriales	Enterobacteriaceae	Escherichia-Shigella	Escherichia_coli_DEC13B
AIHH01000056.677.2204	0	0	0	0	0	0.0001	0	0	0	0	0	0	Bacteria	Proteobacteria	Gammaproteobacteria	Enterobacteriales	Enterobacteriaceae	Escherichia-Shigella	Escherichia_coli_DEC13C
AIHI01000041.3564.5091	0	0	0	0	0.0001	0.0001	0	0	0	0	0	0	Bacteria	Proteobacteria	Gammaproteobacteria	Enterobacteriales	Enterobacteriaceae	Escherichia-Shigella	Escherichia_coli_DEC13D
AIHP01000032.41020.42549	0	0	0	0	0	0	0	0	0	0	0	0	Bacteria	Proteobacteria	Gammaproteobacteria	Enterobacteriales	Enterobacteriaceae	Escherichia-Shigella	Escherichia_coli_DEC15B
AIHS01000047.6.1537	0	0	0	0.0001	0	0	0	0	0	0	0	0	Bacteria	Proteobacteria	Gammaproteobacteria	Enterobacteriales	Enterobacteriaceae	Escherichia-Shigella	Escherichia_coli_DEC15E
AIHS01000049.6.1534	0	0	0	0	0	0	0	0	0	0	0	0	Bacteria	Proteobacteria	Gammaproteobacteria	Enterobacteriales	Enterobacteriaceae	Escherichia-Shigella	Escherichia_coli_DEC15E
AIZR01000019.22816.24168	0	0	0	0	0	0	0	0.0001	0	0	0	0	Bacteria	Firmicutes	Bacilli	Lactobacillales	Enterococcaceae	Enterococcus	Enterococcus_faecium_EnGen0254
AJ131150.1.1456	0	0	0	0	0	0	0.0002	0	0.0001	0.0026	0.0031	0.001	Bacteria	Actinobacteria	Coriobacteriia	Coriobacteriales	Coriobacteriaceae	Collinsella	Coriobacterium_sp._CCUG_33918
AJ234045.1.1481	0	0	0	0	0	0	0	0	0	0	0	0	Bacteria	Actinobacteria	Actinobacteria	Actinomycetales	Actinomycetaceae	Actinomyces	Actinomyces_naeslundii
AJ270473.1.1454	0	0	0	0	0	0	0	0	0	0	0	0	Bacteria	Firmicutes	Clostridia	Clostridiales	Lachnospiraceae	Roseburia	Roseburia_inulinivorans
AJ270479.1.1487	0	0	0.0001	0	0	0	0	0	0	0	0	0.0001	Bacteria	Firmicutes	Clostridia	Clostridiales	Lachnospiraceae	Roseburia	butyrate-producing_bacterium_L1-952
AJ270482.1.1485	0	0	0	0	0	0	0	0	0.0003	0	0	0	Bacteria	Firmicutes	Clostridia	Clostridiales	Lachnospiraceae	Roseburia	Roseburia_hominis_A2-183
AJ295989.1.1529	0	0	0	0	0	0	0	0	0	0	0	0.0001	Bacteria	Firmicutes	Bacilli	Lactobacillales	Leuconostocaceae	Weissella	Weissella_cibaria
AJ306761.1.1494	0	0	0	0	0	0.0001	0.0002	0	0	0	0	0	Bacteria	Firmicutes	Clostridia	Clostridiales	Peptostreptococcaceae	Intestinibacter	uncultured_bacterium
AJ311620.1.1431	0	0	0	0	0	0	0	0	0	0.0001	0	0.0001	Bacteria	Firmicutes	Clostridia	Clostridiales	Lachnospiraceae	Hungatella	Hungatella_hathewayi
AJ312385.1.1482	0	0	0.0002	0	0	0	0	0	0	0	0	0.0001	Bacteria	Firmicutes	Clostridia	Clostridiales	Lachnospiraceae	Roseburia	Roseburia_intestinalis
AJ315483.1.1429	0.0027	0.0013	0.0016	0	0	0	0	0	0	0	0	0	Bacteria	Bacteroidetes	Bacteroidia	Bacteroidales	Prevotellaceae	Prevotellaceae_NK3B31_group	uncultured_bacterium
AJ315487.1.1490	0	0	0	0.0002	0	0	0	0	0	0.0001	0	0	Bacteria	Firmicutes	Clostridia	Clostridiales	Lachnospiraceae	uncultured	uncultured_bacterium
AJ408977.1.1481	0.0002	0	0	0	0	0	0.0002	0.0002	0.0002	0	0	0	Bacteria	Firmicutes	Clostridia	Clostridiales	Lachnospiraceae	Blautia	uncultured_bacterium
AJ408993.1.1478	0	0	0	0	0	0	0	0	0	0.0003	0.0006	0.0003	Bacteria	Firmicutes	Clostridia	Clostridiales	Lachnospiraceae	Blautia	uncultured_bacterium
AJ409002.1.1463	0	0	0.0002	0	0	0	0	0	0	0	0	0	Bacteria	Firmicutes	Clostridia	Clostridiales	Ruminococcaceae	Faecalibacterium	uncultured_bacterium
AJ409004.1.1486	0	0	0	0	0	0	0	0	0	0	0	0	Bacteria	Firmicutes	Clostridia	Clostridiales	Lachnospiraceae	Roseburia	uncultured_bacterium
AJ409008.1.1467	0.0002	0.0006	0.0005	0	0	0	0	0	0	0	0	0	Bacteria	Firmicutes	Clostridia	Clostridiales	Ruminococcaceae	Faecalibacterium	uncultured_bacterium
AJ421779.1.1522	0	0	0	0	0	0	0	0	0	0	0.0001	0	Bacteria	Actinobacteria	Actinobacteria	Actinomycetales	Actinomycetaceae	Actinomyces	Actinomyces_cardiffensis
AJ518872.1.1414	0	0	0	0	0	0	0.0008	0.0004	0.0014	0.0007	0.0042	0.0067	Bacteria	Bacteroidetes	Bacteroidia	Bacteroidales	Rikenellaceae	Alistipes	Bacteroides_sp._CCUG_39913
AJ811975.1.1356	0	0	0	0	0	0	0	0	0	0.0001	0	0	Bacteria	Firmicutes	Clostridia	Clostridiales	Lachnospiraceae	Blautia	uncultured_bacterium
AJ867033.1.1462	0	0	0	0	0	0	0	0	0	0.0004	0.0008	0.0001	Bacteria	Fusobacteria	Fusobacteriia	Fusobacteriales	Fusobacteriaceae	Fusobacterium	Fusobacterium_mortiferum
AJ867037.1.1462	0	0	0	0.0021	0.008	0.0076	0	0	0	0	0	0	Bacteria	Fusobacteria	Fusobacteriia	Fusobacteriales	Fusobacteriaceae	Fusobacterium	Fusobacterium_ulcerans
AJ867049.1.1500	0	0	0	0	0	0	0	0	0	0	0	0.0001	Bacteria	Proteobacteria	Deltaproteobacteria	Desulfovibrionales	Desulfovibrionaceae	Bilophila	Bilophila_wadsworthia
AJ867050.1.1476	0.0001	0.0001	0	0	0	0	0	0	0	0	0	0	Bacteria	Bacteroidetes	Bacteroidia	Bacteroidales	Bacteroidaceae	Bacteroides	Bacteroides_vulgatus
AJAJ01000006.22545.24092	0	0	0	0	0	0	0	0.0001	0	0	0	0	Bacteria	Firmicutes	Bacilli	Lactobacillales	Enterococcaceae	Enterococcus	Enterococcus_faecium_ATCC_8459
AJAJ01000019.399.1947	0	0	0	0	0	0	0	0.0001	0	0	0	0	Bacteria	Firmicutes	Bacilli	Lactobacillales	Enterococcaceae	Enterococcus	Enterococcus_faecium_ATCC_8459
AJDP01000015.135610.137157	0	0	0	0	0	0	0	0.0001	0	0	0	0	Bacteria	Firmicutes	Bacilli	Lactobacillales	Enterococcaceae	Enterococcus	Enterococcus_faecium_EnGen0322
AJMB01000004.246394.247915	0	0	0	0.0002	0	0	0	0	0	0	0	0	Bacteria	Proteobacteria	Gammaproteobacteria	Enterobacteriales	Enterobacteriaceae	Escherichia-Shigella	Escherichia_coli_NCCP15647
AJPQ01000200.155.1689	0	0	0	0.0001	0	0	0	0	0	0	0	0	Bacteria	Proteobacteria	Gammaproteobacteria	Enterobacteriales	Enterobacteriaceae	Escherichia-Shigella	Escherichia_coli_AI27
AJTJ01000131.88.1562	0	0	0	0	0	0	0.0001	0	0.0003	0.001	0.0008	0.0002	Bacteria	Actinobacteria	Actinobacteria	Bifidobacteriales	Bifidobacteriaceae	Bifidobacterium	Bifidobacterium_longum_subsp._longum_2-2B
AJTM01000045.3892.5366	0	0	0	0	0	0	0	0	0	0.0008	0.001	0.0001	Bacteria	Actinobacteria	Actinobacteria	Bifidobacteriales	Bifidobacteriaceae	Bifidobacterium	Bifidobacterium_longum_subsp._longum_44B
AJWY01001902.613.2139	0	0	0	0	0	0	0.0001	0	0	0	0	0	Bacteria	Firmicutes	Clostridia	Clostridiales	Lachnospiraceae	[Eubacterium]_ventriosum_group	human_gut_metagenome
AKLQ01000062.36115.37642	0	0	0	0.0001	0.0001	0	0	0	0	0	0	0	Bacteria	Proteobacteria	Gammaproteobacteria	Enterobacteriales	Enterobacteriaceae	Escherichia-Shigella	Escherichia_coli_PA40
AKNC01000029.41468.42992	0	0	0	0	0	0.0001	0	0	0	0	0	0	Bacteria	Proteobacteria	Gammaproteobacteria	Enterobacteriales	Enterobacteriaceae	Escherichia-Shigella	Shigella_sonnei_3226-85
AKNC01000101.21996.23525	0	0	0	0.0001	0	0	0	0	0	0	0	0	Bacteria	Proteobacteria	Gammaproteobacteria	Enterobacteriales	Enterobacteriaceae	Escherichia-Shigella	Shigella_sonnei_3226-85
AKNI01000043.44125.45655	0	0	0	0	0	0	0	0	0	0	0	0	Bacteria	Proteobacteria	Gammaproteobacteria	Enterobacteriales	Enterobacteriaceae	Escherichia-Shigella	Escherichia_coli_EPEC_C342-62
ALIF01000001.14963.16504	0	0	0	0	0	0	0	0	0	0.0001	0	0	Bacteria	Firmicutes	Bacilli	Lactobacillales	Streptococcaceae	Streptococcus	Streptococcus_salivarius_K12
ALIF01000006.631019.632560	0	0	0	0	0	0	0	0.0001	0.0001	0	0	0	Bacteria	Firmicutes	Bacilli	Lactobacillales	Streptococcaceae	Streptococcus	Streptococcus_salivarius_K12
AM180355.10812.12318	0	0	0	0	0.0001	0	0	0	0	0	0	0	Bacteria	Firmicutes	Clostridia	Clostridiales	Peptostreptococcaceae	Peptoclostridium	Peptoclostridium_difficile_630
AM183007.1.1442	0	0	0	0	0	0	0	0	0	0.0001	0	0	Bacteria	Firmicutes	Bacilli	Lactobacillales	Streptococcaceae	Streptococcus	uncultured_bacterium
AM183020.1.1439	0	0	0	0	0	0	0	0	0.0001	0	0	0	Bacteria	Firmicutes	Erysipelotrichia	Erysipelotrichales	Erysipelotrichaceae	Turicibacter	uncultured_bacterium
AM183052.1.1426	0	0	0	0	0	0.0002	0	0	0	0	0	0	Bacteria	Firmicutes	Clostridia	Clostridiales	Peptostreptococcaceae	Peptoclostridium	uncultured_bacterium
AM183058.1.1419	0	0	0	0	0	0	0	0	0.0001	0	0	0	Bacteria	Firmicutes	Erysipelotrichia	Erysipelotrichales	Erysipelotrichaceae	Turicibacter	uncultured_bacterium
AM238230.1.1490	0	0	0	0	0	0	0	0	0	0	0	0.0003	Bacteria	Firmicutes	Negativicutes	Selenomonadales	Veillonellaceae	Dialister	uncultured_bacterium
AM275410.1.1486	0	0	0	0	0	0	0.0003	0.0001	0.0002	0	0	0	Bacteria	Firmicutes	Clostridia	Clostridiales	Lachnospiraceae	[Eubacterium]_ventriosum_group	uncultured_bacterium
AM275443.1.1485	0.0001	0	0	0	0	0	0	0	0	0	0	0	Bacteria	Firmicutes	Clostridia	Clostridiales	Lachnospiraceae	Roseburia	uncultured_bacterium
AM275473.1.1488	0	0	0	0	0	0	0.0001	0	0.0007	0.0003	0.0002	0.0001	Bacteria	Firmicutes	Clostridia	Clostridiales	Ruminococcaceae	Ruminococcaceae_UCG-013	uncultured_bacterium
AM275474.1.1484	0.002	0.0018	0.0011	0	0	0	0	0	0	0	0	0	Bacteria	Firmicutes	Clostridia	Clostridiales	Lachnospiraceae	Blautia	uncultured_bacterium
AM275604.1.1484	0	0	0	0	0	0	0.0003	0.0003	0.0002	0	0	0	Bacteria	Firmicutes	Clostridia	Clostridiales	Christensenellaceae	uncultured	uncultured_bacterium
AM276409.1.1454	0	0	0	0	0	0	0	0	0	0	0	0.0007	Bacteria	Firmicutes	Clostridia	Clostridiales	Lachnospiraceae	Blautia	uncultured_bacterium
AM277310.1.1485	0	0	0	0	0	0	0	0	0	0	0	0	Bacteria	Firmicutes	Clostridia	Clostridiales	Lachnospiraceae	Roseburia	uncultured_bacterium
AM277321.1.1482	0	0	0	0	0	0	0	0.0001	0	0	0	0	Bacteria	Firmicutes	Clostridia	Clostridiales	Lachnospiraceae	Blautia	uncultured_bacterium
AM277350.1.1483	0	0	0	0	0	0	0.0003	0.0001	0.0002	0.0001	0.0001	0	Bacteria	Firmicutes	Clostridia	Clostridiales	Lachnospiraceae	uncultured	uncultured_bacterium
AM277381.1.1485	0.0012	0.0011	0.0004	0	0	0	0	0	0	0	0	0	Bacteria	Firmicutes	Clostridia	Clostridiales	Lachnospiraceae	Lachnospira	uncultured_bacterium
AM277383.1.1483	0	0.0002	0.0002	0	0	0	0	0.0001	0	0.0003	0.0001	0.0001	Bacteria	Firmicutes	Clostridia	Clostridiales	Lachnospiraceae	[Ruminococcus]_torques_group	uncultured_bacterium
AM277633.1.1436	0	0	0	0	0	0	0	0	0	0	0.0001	0	Bacteria	Firmicutes	Clostridia	Clostridiales	Ruminococcaceae	Anaerotruncus	uncultured_bacterium
AM277638.1.1452	0	0	0	0	0	0	0.0004	0	0.0001	0	0	0	Bacteria	Firmicutes	Clostridia	Clostridiales	Ruminococcaceae	Candidatus_Soleaferrea	uncultured_bacterium
AM277667.1.1468	0.0001	0	0	0	0	0	0	0	0	0	0	0	Bacteria	Firmicutes	Clostridia	Clostridiales	Ruminococcaceae	Anaerotruncus	uncultured_bacterium
AM277955.1.1615	0	0	0	0	0	0	0	0	0	0	0	0	Bacteria	Firmicutes	Clostridia	Clostridiales	Christensenellaceae	uncultured	uncultured_bacterium
AM278898.1.1617	0	0	0	0	0	0	0.0002	0.0001	0.0001	0	0	0.0001	Bacteria	Firmicutes	Clostridia	Clostridiales	Ruminococcaceae	Ruminiclostridium_5	uncultured_bacterium
AM278916.1.1477	0	0	0	0	0	0	0.0001	0.0003	0.0001	0	0	0	Bacteria	Firmicutes	Clostridia	Clostridiales	Ruminococcaceae	Ruminiclostridium_9	uncultured_bacterium
AM278918.1.1450	0	0	0	0	0	0	0.0003	0.0001	0.0003	0	0	0	Bacteria	Firmicutes	Clostridia	Clostridiales	Christensenellaceae	Christensenellaceae_R-7_group	uncultured_bacterium
AM404847.1.1451	0	0	0	0	0	0	0.0001	0.0006	0	0	0	0	Bacteria	Firmicutes	Clostridia	Clostridiales	Defluviitaleaceae	Defluviitaleaceae_UCG-011	uncultured_bacterium
AM405117.1.1481	0	0	0	0	0	0	0.0001	0	0	0	0	0	Bacteria	Firmicutes	Clostridia	Clostridiales	Ruminococcaceae	Ruminococcaceae_UCG-007	uncultured_bacterium
AM405126.1.1483	0	0	0	0	0	0	0.0001	0	0	0	0	0	Bacteria	Firmicutes	Clostridia	Clostridiales	Lachnospiraceae	uncultured	uncultured_bacterium
AM405127.1.1487	0	0	0	0	0	0	0.0011	0.0004	0.0015	0	0	0	Bacteria	Firmicutes	Erysipelotrichia	Erysipelotrichales	Erysipelotrichaceae	uncultured	uncultured_bacterium
AM405167.1.1486	0	0	0	0	0	0	0	0	0	0	0	0	Bacteria	Firmicutes	Clostridia	Clostridiales	Ruminococcaceae	uncultured	uncultured_bacterium
AM405620.1.1460	0	0	0	0	0	0	0	0	0	0	0	0.0001	Bacteria	Firmicutes	Clostridia	Clostridiales	Christensenellaceae	Christensenellaceae_R-7_group	uncultured_bacterium
AM406499.1.1455	0	0	0	0	0	0	0.0003	0.0004	0.0001	0	0	0	Bacteria	Firmicutes	Clostridia	Clostridiales	Ruminococcaceae	Ruminococcaceae_UCG-009	uncultured_bacterium
AM491820.1.1529	0	0	0	0	0	0	0	0	0	0	0	0	Bacteria	Firmicutes	Bacilli	Lactobacillales	Leuconostocaceae	Weissella	Weissella_cibaria
AM696724.1.1482	0	0	0	0	0	0	0	0	0	0	0	0	Bacteria	Firmicutes	Clostridia	Clostridiales	Lachnospiraceae	Blautia	uncultured_bacterium
AM696732.1.1467	0	0	0	0	0	0	0.0019	0.0014	0.0016	0	0	0	Bacteria	Firmicutes	Clostridia	Clostridiales	Ruminococcaceae	Ruminococcus_1	uncultured_bacterium
AM696752.1.1466	0.0002	0	0.0001	0	0	0	0	0	0	0	0	0	Bacteria	Firmicutes	Clostridia	Clostridiales	Ruminococcaceae	Subdoligranulum	uncultured_bacterium
AM696812.1.1489	0	0	0	0	0	0	0.0001	0.0005	0.0003	0	0	0	Bacteria	Firmicutes	Clostridia	Clostridiales	Ruminococcaceae	Ruminococcaceae_NK4A214_group	uncultured_bacterium
AM696816.1.1485	0	0	0	0	0	0	0	0	0	0	0	0.0002	Bacteria	Firmicutes	Clostridia	Clostridiales	Lachnospiraceae	Blautia	uncultured_bacterium
AM696876.1.1510	0.0001	0	0	0	0	0	0	0	0	0	0	0	Bacteria	Firmicutes	Bacilli	Lactobacillales	Streptococcaceae	Streptococcus	uncultured_bacterium
AM697090.1.1485	0	0	0	0	0	0	0	0	0	0	0	0	Bacteria	Firmicutes	Clostridia	Clostridiales	Lachnospiraceae	[Eubacterium]_rectale_group	uncultured_bacterium
AM697093.1.1484	0	0	0.0002	0	0	0	0	0	0	0	0	0	Bacteria	Firmicutes	Clostridia	Clostridiales	Lachnospiraceae	Dorea	uncultured_bacterium
AM697127.1.1487	0	0	0	0	0	0	0.001	0.0016	0.0026	0	0	0	Bacteria	Firmicutes	Clostridia	Clostridiales	Christensenellaceae	Christensenellaceae_R-7_group	uncultured_bacterium
AM697232.1.1483	0.0002	0.0002	0.0002	0	0	0	0	0	0	0.0002	0.0007	0	Bacteria	Firmicutes	Clostridia	Clostridiales	Lachnospiraceae	[Ruminococcus]_torques_group	uncultured_bacterium
AM697243.1.1483	0	0	0	0.0002	0	0	0	0	0	0	0	0.0001	Bacteria	Firmicutes	Clostridia	Clostridiales	Ruminococcaceae	Butyricicoccus	uncultured_bacterium
AM697386.1.1481	0	0	0.0001	0	0	0	0	0	0	0	0	0	Bacteria	Bacteroidetes	Bacteroidia	Bacteroidales	Bacteroidaceae	Bacteroides	uncultured_bacterium
AM697394.1.1486	0	0	0	0	0	0	0	0	0	0	0.0002	0.0001	Bacteria	Firmicutes	Clostridia	Clostridiales	Lachnospiraceae	[Ruminococcus]_gauvreauii_group	uncultured_bacterium
AM697414.1.1477	0	0	0	0	0	0	0.0001	0	0	0	0	0	Bacteria	Bacteroidetes	Bacteroidia	Bacteroidales	Bacteroidaceae	Bacteroides	uncultured_bacterium
AM697479.1.1456	0	0	0	0	0	0	0	0	0	0	0	0	Bacteria	Firmicutes	Clostridia	Clostridiales	Peptostreptococcaceae	Romboutsia	uncultured_bacterium
AM697528.1.1484	0	0	0	0	0	0	0.0002	0.0001	0.0002	0	0	0	Bacteria	Firmicutes	Clostridia	Clostridiales	Lachnospiraceae	[Eubacterium]_hallii_group	uncultured_bacterium
AM697567.1.1486	0	0	0	0	0	0	0	0	0	0	0	0	Bacteria	Firmicutes	Clostridia	Clostridiales	Lachnospiraceae	[Eubacterium]_rectale_group	uncultured_bacterium
AM886059.1.1431	0	0	0	0	0	0	0	0	0.0001	0	0	0	Bacteria	Actinobacteria	Coriobacteriia	Coriobacteriales	Coriobacteriaceae	Gordonibacter	Gordonibacter_pamelaeae
AM930333.1.1446	0	0	0	0	0	0	0.0001	0	0	0.0001	0.0001	0.0001	Bacteria	Firmicutes	Clostridia	Halanaerobiales	Halanaerobiaceae	Halocella	uncultured_bacterium
AM930346.1.1475	0	0	0	0	0	0	0	0.0001	0	0	0	0	Bacteria	Firmicutes	Erysipelotrichia	Erysipelotrichales	Erysipelotrichaceae	Turicibacter	uncultured_bacterium
AM930355.1.1458	0	0	0	0	0	0.0001	0	0	0	0	0	0	Bacteria	Firmicutes	Clostridia	Clostridiales	Peptostreptococcaceae	Peptoclostridium	uncultured_bacterium
AM930377.1.1461	0	0	0	0	0	0	0	0	0	0	0	0	Bacteria	Firmicutes	Clostridia	Clostridiales	Peptostreptococcaceae	Peptoclostridium	uncultured_bacterium
AM991156.1.1402	0	0	0	0	0	0.0001	0	0	0	0	0	0	Bacteria	Saccharibacteria					uncultured_bacterium
ANIA01000010.43900.45421	0	0	0	0	0	0	0	0	0	0	0	0	Bacteria	Proteobacteria	Gammaproteobacteria	Enterobacteriales	Enterobacteriaceae	Enterobacter	Enterobacter_hormaechei_YT2
ANIC01000004.171610.173131	0	0	0	0	0	0	0	0	0	0	0	0	Bacteria	Proteobacteria	Gammaproteobacteria	Enterobacteriales	Enterobacteriaceae	Enterobacter	Enterobacter_cancerogenus_YZ1
ANID01000002.498107.499628	0	0	0	0	0	0.0001	0	0	0	0	0	0	Bacteria	Proteobacteria	Gammaproteobacteria	Enterobacteriales	Enterobacteriaceae	Enterobacter	Enterobacter_hormaechei_YT3
AP000423.101012.102502	0	0.0001	0	0	0	0	0	0	0	0	0	0	Bacteria	Cyanobacteria	Chloroplast				Arabidopsis_thaliana_(thale_cress)
AP006841.3144323.3145859	0	0	0	0.0001	0.0027	0.0008	0	0	0	0	0	0	Bacteria	Bacteroidetes	Bacteroidia	Bacteroidales	Bacteroidaceae	Bacteroides	Bacteroides_fragilis_YCH46
AP006841.3947850.3949386	0	0	0	0	0.0003	0	0	0	0	0	0	0	Bacteria	Bacteroidetes	Bacteroidia	Bacteroidales	Bacteroidaceae	Bacteroides	Bacteroides_fragilis_YCH46
AP006841.4527043.4528579	0	0	0	0.0001	0.0006	0.0003	0	0	0	0	0	0	Bacteria	Bacteroidetes	Bacteroidia	Bacteroidales	Bacteroidaceae	Bacteroides	Bacteroides_fragilis_YCH46
AP006841.4676388.4677924	0	0	0	0	0.0006	0.0006	0	0	0	0	0	0	Bacteria	Bacteroidetes	Bacteroidia	Bacteroidales	Bacteroidaceae	Bacteroides	Bacteroides_fragilis_YCH46
AP006841.4735744.4737280	0	0	0	0	0.0005	0.0002	0	0	0	0	0	0	Bacteria	Bacteroidetes	Bacteroidia	Bacteroidales	Bacteroidaceae	Bacteroides	Bacteroides_fragilis_YCH46
AP006841.5195504.5197040	0	0	0	0.0002	0.0035	0.0009	0	0	0	0	0	0	Bacteria	Bacteroidetes	Bacteroidia	Bacteroidales	Bacteroidaceae	Bacteroides	Bacteroides_fragilis_YCH46
AP009048.3426993.3428534	0	0	0	0	0.0001	0	0	0	0	0	0	0	Bacteria	Proteobacteria	Gammaproteobacteria	Enterobacteriales	Enterobacteriaceae	Escherichia-Shigella	Escherichia_coli_str._K-12_substr._W3110
AP009048.3468481.3470022	0	0	0	0.0001	0	0	0	0	0	0	0	0	Bacteria	Proteobacteria	Gammaproteobacteria	Enterobacteriales	Enterobacteriaceae	Escherichia-Shigella	Escherichia_coli_str._K-12_substr._W3110
AP009256.1553631.1555164	0	0	0	0	0	0	0	0	0	0.0015	0.0047	0.0018	Bacteria	Actinobacteria	Actinobacteria	Bifidobacteriales	Bifidobacteriaceae	Bifidobacterium	Bifidobacterium_adolescentis_ATCC_15703
AP009256.1614924.1616459	0	0	0	0	0	0	0	0	0	0.001	0.0054	0.0024	Bacteria	Actinobacteria	Actinobacteria	Bifidobacteriales	Bifidobacteriaceae	Bifidobacterium	Bifidobacterium_adolescentis_ATCC_15703
AP009256.1909939.1911469	0	0	0	0	0	0	0.0058	0.0009	0.0045	0	0	0	Bacteria	Actinobacteria	Actinobacteria	Bifidobacteriales	Bifidobacteriaceae	Bifidobacterium	Bifidobacterium_adolescentis_ATCC_15703
AP009256.1988380.1989913	0	0	0	0	0	0	0	0	0	0.0012	0.004	0.0022	Bacteria	Actinobacteria	Actinobacteria	Bifidobacteriales	Bifidobacteriaceae	Bifidobacterium	Bifidobacterium_adolescentis_ATCC_15703
AP009256.2060993.2062526	0	0	0	0	0	0	0	0	0	0.0003	0.0046	0.0021	Bacteria	Actinobacteria	Actinobacteria	Bifidobacteriales	Bifidobacteriaceae	Bifidobacterium	Bifidobacterium_adolescentis_ATCC_15703
AP009378.2653505.2655046	0	0	0	0	0	0	0	0	0.0002	0	0	0	Bacteria	Proteobacteria	Gammaproteobacteria	Enterobacteriales	Enterobacteriaceae	Escherichia-Shigella	Escherichia_coli_SE15
AP009378.3385954.3387495	0	0	0	0	0	0	0	0	0	0	0	0	Bacteria	Proteobacteria	Gammaproteobacteria	Enterobacteriales	Enterobacteriaceae	Escherichia-Shigella	Escherichia_coli_SE15
AP009378.3902762.3904303	0	0	0	0	0	0.0002	0	0	0	0	0	0	Bacteria	Proteobacteria	Gammaproteobacteria	Enterobacteriales	Enterobacteriaceae	Escherichia-Shigella	Escherichia_coli_SE15
AP010890.1581481.1583010	0	0	0	0	0	0	0.0003	0	0	0.0005	0.0005	0.0008	Bacteria	Actinobacteria	Actinobacteria	Bifidobacteriales	Bifidobacteriaceae	Bifidobacterium	Bifidobacterium_longum_subsp._infantis_157F
AP010890.2125040.2126569	0	0	0	0	0	0	0	0	0.0002	0.0013	0.0004	0.0012	Bacteria	Actinobacteria	Actinobacteria	Bifidobacteriales	Bifidobacteriaceae	Bifidobacterium	Bifidobacterium_longum_subsp._infantis_157F
AP010890.2294471.2296000	0	0	0	0	0	0	0.0001	0	0.0001	0.0003	0.0005	0.0002	Bacteria	Actinobacteria	Actinobacteria	Bifidobacteriales	Bifidobacteriaceae	Bifidobacterium	Bifidobacterium_longum_subsp._infantis_157F
AP010890.2303109.2304638	0	0	0	0	0	0	0.0001	0	0.0001	0.001	0.0007	0.001	Bacteria	Actinobacteria	Actinobacteria	Bifidobacteriales	Bifidobacteriaceae	Bifidobacterium	Bifidobacterium_longum_subsp._infantis_157F
AP010953.227542.229083	0	0	0	0	0	0	0	0	0	0	0	0	Bacteria	Proteobacteria	Gammaproteobacteria	Enterobacteriales	Enterobacteriaceae	Escherichia-Shigella	Escherichia_coli_O26:H11_str._11368
AP010953.4360429.4361970	0	0	0	0.0001	0	0	0	0	0	0	0	0	Bacteria	Proteobacteria	Gammaproteobacteria	Enterobacteriales	Enterobacteriaceae	Escherichia-Shigella	Escherichia_coli_O26:H11_str._11368
AP010958.4519714.4521255	0	0	0	0.0002	0	0.0001	0	0	0	0	0	0	Bacteria	Proteobacteria	Gammaproteobacteria	Enterobacteriales	Enterobacteriaceae	Escherichia-Shigella	Escherichia_coli_O103:H2_str._12009
AP010958.4877212.4878753	0	0	0	0.0001	0	0	0	0	0	0	0	0	Bacteria	Proteobacteria	Gammaproteobacteria	Enterobacteriales	Enterobacteriaceae	Escherichia-Shigella	Escherichia_coli_O103:H2_str._12009
AP010958.4917674.4919215	0	0	0	0	0.0001	0	0	0	0	0	0	0	Bacteria	Proteobacteria	Gammaproteobacteria	Enterobacteriales	Enterobacteriaceae	Escherichia-Shigella	Escherichia_coli_O103:H2_str._12009
AP010960.225071.226612	0	0	0	0	0.0001	0	0	0	0	0	0	0	Bacteria	Proteobacteria	Gammaproteobacteria	Enterobacteriales	Enterobacteriaceae	Escherichia-Shigella	Escherichia_coli_O111:H-_str._11128
AP010960.3290198.3291739	0	0	0	0	0	0	0	0	0	0	0	0	Bacteria	Proteobacteria	Gammaproteobacteria	Enterobacteriales	Enterobacteriaceae	Escherichia-Shigella	Escherichia_coli_O111:H-_str._11128
AP011541.632413.633950	0	0	0	0	0	0	0	0	0	0	0	0.0001	Bacteria	Firmicutes	Bacilli	Bacillales	Bacillaceae	Bacillus	Bacillus_subtilis_subsp._natto_BEST195
AP011541.926806.928343	0	0	0	0	0	0	0	0	0.0002	0	0	0	Bacteria	Firmicutes	Bacilli	Bacillales	Bacillaceae	Bacillus	Bacillus_subtilis_subsp._natto_BEST195
AP012030.4145764.4147305	0	0	0	0	0	0.0002	0	0	0	0	0	0	Bacteria	Proteobacteria	Gammaproteobacteria	Enterobacteriales	Enterobacteriaceae	Escherichia-Shigella	Escherichia_coli_DH1
AP012030.4187252.4188793	0	0	0	0	0	0	0	0	0	0	0	0	Bacteria	Proteobacteria	Gammaproteobacteria	Enterobacteriales	Enterobacteriaceae	Escherichia-Shigella	Escherichia_coli_DH1
AP012054.17808.19344	0	0	0	0.005	0.0011	0.0007	0	0	0	0	0	0	Bacteria	Firmicutes	Bacilli	Lactobacillales	Streptococcaceae	Streptococcus	Streptococcus_pasteurianus_ATCC_43144
AP012054.237198.238734	0	0	0	0.0059	0.0006	0.0003	0	0	0	0	0	0	Bacteria	Firmicutes	Bacilli	Lactobacillales	Streptococcaceae	Streptococcus	Streptococcus_pasteurianus_ATCC_43144
AP012054.298825.300361	0	0	0	0.0041	0.0005	0.0007	0	0	0	0	0	0	Bacteria	Firmicutes	Bacilli	Lactobacillales	Streptococcaceae	Streptococcus	Streptococcus_pasteurianus_ATCC_43144
AP012054.427185.428721	0	0	0	0.0044	0.0006	0.0007	0	0	0	0	0	0	Bacteria	Firmicutes	Bacilli	Lactobacillales	Streptococcaceae	Streptococcus	Streptococcus_pasteurianus_ATCC_43144
AP012054.72885.74421	0	0	0	0.0048	0.0008	0.0002	0	0	0	0	0	0	Bacteria	Firmicutes	Bacilli	Lactobacillales	Streptococcaceae	Streptococcus	Streptococcus_pasteurianus_ATCC_43144
AP012324.1560056.1561590	0	0	0	0	0	0	0	0	0	0.0001	0	0	Bacteria	Actinobacteria	Actinobacteria	Bifidobacteriales	Bifidobacteriaceae	Bifidobacterium	Bifidobacterium_breve_DSM_20213_=_JCM_1192
AP012324.2178317.2179851	0	0	0	0	0	0	0.0001	0	0	0	0	0	Bacteria	Actinobacteria	Actinobacteria	Bifidobacteriales	Bifidobacteriaceae	Bifidobacterium	Bifidobacterium_breve_DSM_20213_=_JCM_1192
AP012330.1706896.1708427	0.0002	0.0001	0.0006	0	0	0	0.0021	0.0013	0.0026	0.0013	0.001	0.0012	Bacteria	Actinobacteria	Actinobacteria	Bifidobacteriales	Bifidobacteriaceae	Bifidobacterium	Bifidobacterium_pseudocatenulatum_DSM_20438_=_JCM_1200_=_LMG_10505
AP012330.2040444.2041975	0.0001	0	0.0004	0	0	0	0.0025	0.0014	0.0019	0.0017	0.0012	0.0016	Bacteria	Actinobacteria	Actinobacteria	Bifidobacteriales	Bifidobacteriaceae	Bifidobacterium	Bifidobacterium_pseudocatenulatum_DSM_20438_=_JCM_1200_=_LMG_10505
AP012330.2159095.2160626	0.0003	0	0.0003	0	0	0	0.0022	0.0021	0.0024	0.0014	0.001	0.0013	Bacteria	Actinobacteria	Actinobacteria	Bifidobacteriales	Bifidobacteriaceae	Bifidobacterium	Bifidobacterium_pseudocatenulatum_DSM_20438_=_JCM_1200_=_LMG_10505
AP012330.2233485.2235016	0.0003	0	0.0003	0	0	0	0.0025	0.0019	0.002	0.0017	0.0018	0.0008	Bacteria	Actinobacteria	Actinobacteria	Bifidobacteriales	Bifidobacteriaceae	Bifidobacterium	Bifidobacterium_pseudocatenulatum_DSM_20438_=_JCM_1200_=_LMG_10505
AP012330.2257873.2259404	0.0003	0	0.0003	0	0	0	0.003	0.0014	0.0018	0.0017	0.0019	0.0012	Bacteria	Actinobacteria	Actinobacteria	Bifidobacteriales	Bifidobacteriaceae	Bifidobacterium	Bifidobacterium_pseudocatenulatum_DSM_20438_=_JCM_1200_=_LMG_10505
AP012330.2282261.2283792	0.0003	0	0.0009	0	0	0	0.0021	0.002	0.002	0.0018	0.0015	0.0014	Bacteria	Actinobacteria	Actinobacteria	Bifidobacteriales	Bifidobacteriaceae	Bifidobacterium	Bifidobacterium_pseudocatenulatum_DSM_20438_=_JCM_1200_=_LMG_10505
AP013105.452097.453554	0	0.0001	0.0003	0	0	0	0.0001	0.0001	0.0001	0	0	0	Bacteria	Actinobacteria	Coriobacteriia	Coriobacteriales	Coriobacteriaceae	Adlercreutzia	Adlercreutzia_equolifaciens_DSM_19450
AP014658.1453189.1454717	0	0	0	0	0	0	0	0.0001	0.0002	0.0007	0.0009	0.0012	Bacteria	Actinobacteria	Actinobacteria	Bifidobacteriales	Bifidobacteriaceae	Bifidobacterium	Bifidobacterium_longum_subsp._longum
AP014658.1986111.1987639	0	0	0	0	0	0	0	0.0001	0.0001	0.0004	0.0007	0.0008	Bacteria	Actinobacteria	Actinobacteria	Bifidobacteriales	Bifidobacteriaceae	Bifidobacterium	Bifidobacterium_longum_subsp._longum
AP014658.2191517.2193045	0	0	0	0	0	0	0	0	0.0001	0.0011	0.0011	0.0002	Bacteria	Actinobacteria	Actinobacteria	Bifidobacteriales	Bifidobacteriaceae	Bifidobacterium	Bifidobacterium_longum_subsp._longum
AP014658.2197699.2199227	0	0	0	0	0	0	0	0	0	0.0006	0.0005	0.0005	Bacteria	Actinobacteria	Actinobacteria	Bifidobacteriales	Bifidobacteriaceae	Bifidobacterium	Bifidobacterium_longum_subsp._longum
APIN01000002.3008185.3009706	0	0	0	0.0002	0	0	0	0	0	0	0	0	Bacteria	Proteobacteria	Gammaproteobacteria	Enterobacteriales	Enterobacteriaceae	Escherichia-Shigella	Escherichia_coli_str._K-12_substr._MG1655
AQAK01000109.32090.33366	0	0	0	0.0001	0	0	0	0	0	0	0	0	Bacteria	Proteobacteria	Gammaproteobacteria	Enterobacteriales	Enterobacteriaceae	Escherichia-Shigella	Escherichia_coli_P0304777.14
AQEN01000034.90061.91587	0	0	0	0	0	0	0	0	0	0	0	0	Bacteria	Proteobacteria	Gammaproteobacteria	Enterobacteriales	Enterobacteriaceae	Escherichia-Shigella	Escherichia_coli_P0304777.1
AQEY01000001.599566.601093	0	0	0	0	0	0	0	0	0	0	0	0	Bacteria	Proteobacteria	Gammaproteobacteria	Enterobacteriales	Enterobacteriaceae	Escherichia-Shigella	Escherichia_coli_MP020980.2
AQFF01000024.3574.5100	0	0	0	0	0	0.0001	0	0	0	0	0	0	Bacteria	Proteobacteria	Gammaproteobacteria	Enterobacteriales	Enterobacteriaceae	Escherichia-Shigella	Escherichia_coli_2720900
AQFH01000028.188482.190012	0	0	0	0.0001	0	0	0	0	0	0	0	0	Bacteria	Proteobacteria	Gammaproteobacteria	Enterobacteriales	Enterobacteriaceae	Escherichia-Shigella	Escherichia_coli_201600.1
AQFH01000029.102926.104450	0	0	0	0.0001	0	0	0	0	0	0	0	0	Bacteria	Proteobacteria	Gammaproteobacteria	Enterobacteriales	Enterobacteriaceae	Escherichia-Shigella	Escherichia_coli_201600.1
AQHW01000032.242.1756	0	0	0	0	0	0	0.0001	0.0001	0.0001	0	0	0	Bacteria	Bacteroidetes	Bacteroidia	Bacteroidales	Porphyromonadaceae	Parabacteroides	Parabacteroides_gordonii_MS-1
AQOB01000012.1002.2519	0	0	0	0	0	0	0	0	0	0	0	0	Bacteria	Firmicutes	Clostridia	Clostridiales	Ruminococcaceae	Butyricicoccus	Butyricicoccus_pullicaecorum_1.2
ASAM01000364.2.1550	0	0	0	0	0	0	0	0	0	0	0	0	Bacteria	Firmicutes	Bacilli	Lactobacillales	Enterococcaceae	Enterococcus	Enterococcus_faecium_UC7267
ASQM01000192.35212.36741	0	0	0	0	0	0.0002	0	0	0	0	0	0	Bacteria	Proteobacteria	Gammaproteobacteria	Enterobacteriales	Enterobacteriaceae	Escherichia-Shigella	Escherichia_coli_KTE33
ASSM01000019.161439.162955	0	0.0001	0.0001	0	0	0	0.0001	0	0.0002	0	0	0	Bacteria	Bacteroidetes	Bacteroidia	Bacteroidales	Bacteroidaceae	Bacteroides	Bacteroides_thetaiotaomicron_dnLKV9
ASSQ01000012.3606.5120	0	0	0.0001	0	0	0	0	0	0.0001	0	0	0	Bacteria	Bacteroidetes	Bacteroidia	Bacteroidales	Porphyromonadaceae	Parabacteroides	Parabacteroides_goldsteinii_dnLKV18
ASSQ01000028.98117.99631	0	0	0	0	0	0	0	0	0	0	0	0	Bacteria	Bacteroidetes	Bacteroidia	Bacteroidales	Porphyromonadaceae	Parabacteroides	Parabacteroides_goldsteinii_dnLKV18
ASVW01000001.593774.595321	0	0	0	0	0	0	0	0.0001	0	0	0	0	Bacteria	Firmicutes	Bacilli	Lactobacillales	Enterococcaceae	Enterococcus	Enterococcus_faecium_ATCC_8459
ASVW01000003.443133.444680	0	0	0	0	0	0	0	0.0001	0	0	0	0	Bacteria	Firmicutes	Bacilli	Lactobacillales	Enterococcaceae	Enterococcus	Enterococcus_faecium_ATCC_8459
ASVW01000004.169610.171158	0	0	0	0	0	0	0	0.0002	0	0	0	0	Bacteria	Firmicutes	Bacilli	Lactobacillales	Enterococcaceae	Enterococcus	Enterococcus_faecium_ATCC_8459
ATLX01000013.533077.534598	0	0	0	0.0001	0.0001	0	0	0	0	0	0	0	Bacteria	Proteobacteria	Gammaproteobacteria	Enterobacteriales	Enterobacteriaceae	Escherichia-Shigella	Escherichia_coli_NCCP_15656
AVQA01000016.24.1559	0	0	0	0	0	0	0	0	0.0001	0	0	0.0001	Bacteria	Actinobacteria	Actinobacteria	Bifidobacteriales	Bifidobacteriaceae	Bifidobacterium	Bifidobacterium_breve_MCC_0121
AVQR01000064.31160.32689	0	0	0	0	0	0	0	0	0	0	0	0	Bacteria	Proteobacteria	Gammaproteobacteria	Enterobacteriales	Enterobacteriaceae	Escherichia-Shigella	Escherichia_coli_09BKT076207
AVRD01000053.111.1649	0	0	0	0.0001	0	0	0	0	0	0	0	0	Bacteria	Proteobacteria	Gammaproteobacteria	Enterobacteriales	Enterobacteriaceae	Escherichia-Shigella	Escherichia_coli_B7-2
AVRT01000003.47043.48570	0	0	0	0	0	0	0	0	0	0	0	0	Bacteria	Proteobacteria	Gammaproteobacteria	Enterobacteriales	Enterobacteriaceae	Escherichia-Shigella	Escherichia_coli_B104
AVTU01000006.1434797.1436326	0	0	0	0.0001	0	0	0	0	0	0	0	0	Bacteria	Proteobacteria	Gammaproteobacteria	Enterobacteriales	Enterobacteriaceae	Escherichia-Shigella	Escherichia_coli_HVH_29_(4-3418073)
AVZO01000004.87069.88598	0	0	0	0	0	0	0	0	0	0	0	0	Bacteria	Proteobacteria	Gammaproteobacteria	Enterobacteriales	Enterobacteriaceae	Escherichia-Shigella	Escherichia_coli_HVH_215_(4-3008371)
AWCO01000032.20298.21827	0	0	0	0	0	0.0002	0	0	0	0	0	0	Bacteria	Proteobacteria	Gammaproteobacteria	Enterobacteriales	Enterobacteriaceae	Escherichia-Shigella	Escherichia_coli_UMEA_3216-1
AWSC01000005.3443.4969	0.0001	0	0	0	0	0	0	0.0001	0	0.0001	0	0	Bacteria	Actinobacteria	Actinobacteria	Actinomycetales	Actinomycetaceae	Actinomyces	Actinomyces_graevenitzii_F0530
AWSE01000038.3664.5213	0	0	0	0	0	0	0	0	0	0	0	0	Bacteria	Actinobacteria	Actinobacteria	Actinomycetales	Actinomycetaceae	Actinomyces	Actinomyces_johnsonii_F0542
AWSG01000193.265.1795	0	0	0	0	0.0001	0	0.0001	0	0	0	0	0.0001	Bacteria	Actinobacteria	Actinobacteria	Actinomycetales	Actinomycetaceae	Actinomyces	Actinomyces_sp._oral_taxon_877_str._F0543
AXLH01000003.4348186.4349715	0	0	0	0	0	0.0004	0	0	0	0	0	0	Bacteria	Proteobacteria	Gammaproteobacteria	Enterobacteriales	Enterobacteriaceae	Escherichia-Shigella	Escherichia_coli_BWH_24
AXOC01000010.426.1947	0	0	0	0	0	0	0	0	0	0	0	0	Bacteria	Proteobacteria	Gammaproteobacteria	Enterobacteriales	Enterobacteriaceae	Escherichia-Shigella	Escherichia_coli_GSK2022
AY050172.1.1507	0	0	0	0	0	0	0	0	0.0001	0	0	0	Bacteria	Firmicutes	Bacilli	Lactobacillales	Lactobacillaceae	Lactobacillus	Lactobacillus_delbrueckii_subsp._delbrueckii
AY136666.1.1483	0	0	0	0	0	0	0	0	0.0001	0	0	0	Bacteria	Firmicutes	Clostridia	Clostridiales	Ruminococcaceae	Pseudoflavonifractor	Pseudoflavonifractor_capillosus
AY188352.1.1546	0	0	0	0	0	0	0	0	0	0	0	0.0001	Bacteria	Firmicutes	Bacilli	Lactobacillales	Streptococcaceae	Streptococcus	Streptococcus_salivarius_subsp._salivarius
AY188353.1.1538	0	0	0	0	0	0	0	0	0	0.0001	0.0004	0.0001	Bacteria	Firmicutes	Bacilli	Lactobacillales	Streptococcaceae	Streptococcus	Streptococcus_vestibularis
AY253923.1.1463	0	0	0	0	0	0	0	0	0	0	0	0	Bacteria	Proteobacteria	Gammaproteobacteria	Enterobacteriales	Enterobacteriaceae	Hafnia-Obesumbacterium	Hafnia_alvei
AY319392.1.1396	0	0	0	0	0	0	0.0001	0	0	0	0	0	Bacteria	Bacteroidetes	Bacteroidia	Bacteroidales	Bacteroidaceae	Bacteroides	Bacteroides_thetaiotaomicron
AY442815.1.1509	0	0	0	0	0	0	0	0	0	0	0	0	Bacteria	Firmicutes	Clostridia	Clostridiales	Clostridiaceae_1	Clostridium_sensu_stricto_1	Clostridium_paraputrificum
AY485605.1.1470	0	0	0	0	0	0.0001	0	0	0	0	0	0	Bacteria	Firmicutes	Bacilli	Lactobacillales	Streptococcaceae	Streptococcus	Streptococcus_parasanguinis
AY538684.1.1491	0	0	0	0	0	0	0.0001	0	0	0	0	0	Bacteria	Bacteroidetes	Bacteroidia	Bacteroidales	Porphyromonadaceae	Butyricimonas	Bacteroidetes_bacterium_Smarlab_3301186
AY538696.1.1466	0.0003	0	0.0005	0	0	0	0	0	0	0.0004	0.0001	0.0001	Bacteria	Bacteroidetes	Bacteroidia	Bacteroidales	Rikenellaceae	Alistipes	Bacteroides_sp._Smarlab_3302398
AY552788.1.1493	0	0	0	0	0	0	0	0	0	0	0	0	Bacteria	Firmicutes	Clostridia	Clostridiales	Lachnospiraceae	Hungatella	Hungatella_hathewayi
AY574991.1.1453	0	0	0	0	0	0	0	0.0001	0	0.0001	0.0005	0	Bacteria	Firmicutes	Clostridia	Clostridiales	Christensenellaceae	Catabacter	Catabacter_hongkongensis
AY608697.1.1413	0	0	0	0	0	0	0	0	0.0001	0	0	0	Bacteria	Bacteroidetes	Bacteroidia	Bacteroidales	Bacteroidaceae	Bacteroides	Bacteroides_nordii
AY652736.1.1451	0	0	0	0	0.0001	0	0	0	0	0	0	0	Bacteria	Bacteroidetes	Bacteroidia	Bacteroidales	Bacteroidaceae	Bacteroides	Bacteroides_ovatus
AY684376.1.1442	0	0	0	0	0	0	0.0001	0	0	0	0	0	Bacteria	Firmicutes	Clostridia	Clostridiales	Lachnospiraceae	Murimonas	uncultured_bacterium
AY687382.1.1506	0	0	0	0	0	0	0	0	0	0	0	0	Bacteria	Firmicutes	Bacilli	Lactobacillales	Streptococcaceae	Streptococcus	Streptococcus_salivarius_subsp._thermophilus
AY699288.1.1524	0	0	0	0.0011	0.0012	0.0013	0.0002	0.0005	0.0001	0	0	0	Bacteria	Firmicutes	Erysipelotrichia	Erysipelotrichales	Erysipelotrichaceae	Erysipelatoclostridium	Erysipelatoclostridium_ramosum
AY773950.1.1516	0	0	0	0	0	0	0	0	0.0001	0	0	0	Bacteria	Firmicutes	Bacilli	Lactobacillales	Lactobacillaceae	Lactobacillus	Lactobacillus_delbrueckii_subsp._lactis
AY854281.1.1529	0	0	0	0	0	0	0	0	0	0	0	0	Bacteria	Firmicutes	Clostridia	Clostridiales	Christensenellaceae	Christensenellaceae_R-7_group	uncultured_bacterium
AY858476.1.1523	0	0	0	0	0	0	0.0001	0	0	0	0	0	Bacteria	Firmicutes	Clostridia	Clostridiales	Ruminococcaceae	uncultured	uncultured_bacterium
AY858528.1.1513	0	0	0	0	0	0	0	0.0002	0	0	0	0	Bacteria	Firmicutes	Clostridia	Clostridiales	Christensenellaceae	Christensenellaceae_R-7_group	uncultured_bacterium
AY858544.1.1506	0	0	0	0	0	0	0	0	0	0	0	0	Bacteria	Firmicutes	Clostridia	Clostridiales	Family_XIII	Family_XIII_AD3011_group	uncultured_bacterium
AY916153.1.1324	0	0	0	0	0	0	0	0.0001	0	0	0	0	Bacteria	Firmicutes	Clostridia	Clostridiales	Peptostreptococcaceae	Terrisporobacter	uncultured_bacterium
AY916166.1.1351	0.0004	0.0006	0.0001	0	0	0	0	0	0	0	0	0	Bacteria	Firmicutes	Clostridia	Clostridiales	Lachnospiraceae	Lachnoclostridium	uncultured_bacterium
AY916199.1.1351	0	0	0	0	0	0	0	0	0	0	0	0	Bacteria	Firmicutes	Clostridia	Clostridiales	Lachnospiraceae	Blautia	uncultured_bacterium
AY916211.1.1355	0	0	0	0	0	0	0.0006	0.0003	0.0001	0	0	0	Bacteria	Bacteroidetes	Bacteroidia	Bacteroidales	Porphyromonadaceae	Butyricimonas	uncultured_bacterium
AY916214.1.1332	0	0	0	0	0	0	0	0	0	0	0	0.0001	Bacteria	Firmicutes	Clostridia	Clostridiales	Ruminococcaceae	Faecalibacterium	uncultured_bacterium
AY916217.1.1351	0	0	0	0	0	0	0.002	0.0001	0.0009	0	0	0	Bacteria	Firmicutes	Clostridia	Clostridiales	Lachnospiraceae	Blautia	uncultured_bacterium
AY916230.1.1356	0	0	0	0	0	0	0.0012	0.0003	0.0002	0	0	0	Bacteria	Firmicutes	Clostridia	Clostridiales	Lachnospiraceae	Roseburia	uncultured_bacterium
AY916233.1.1366	0.0001	0	0	0	0	0	0	0	0	0	0	0	Bacteria	Firmicutes	Clostridia	Clostridiales	Lachnospiraceae	Lachnoclostridium	uncultured_bacterium
AY916238.1.1349	0.0002	0.0006	0	0	0	0	0	0	0	0	0	0	Bacteria	Firmicutes	Clostridia	Clostridiales	Lachnospiraceae	Lachnoclostridium	uncultured_bacterium
AY916256.1.1348	0	0.0001	0.0001	0	0	0	0	0	0	0	0	0	Bacteria	Firmicutes	Clostridia	Clostridiales	Ruminococcaceae	uncultured	uncultured_bacterium
AY916294.1.1399	0	0	0	0	0	0	0.0001	0.0001	0.0002	0	0	0	Bacteria	Firmicutes	Clostridia	Clostridiales	Peptococcaceae	uncultured	uncultured_bacterium
AY916298.1.1340	0	0	0	0	0	0	0.0001	0	0.0002	0	0	0	Bacteria	Firmicutes	Clostridia	Clostridiales	Clostridiales_vadinBB60_group		uncultured_bacterium
AY916307.1.1354	0	0	0	0	0	0	0.0002	0	0.0001	0	0	0	Bacteria	Bacteroidetes	Bacteroidia	Bacteroidales	Porphyromonadaceae	Butyricimonas	uncultured_bacterium
AY916315.1.1354	0	0.0001	0	0	0	0	0	0	0	0	0.0002	0.0001	Bacteria	Firmicutes	Clostridia	Clostridiales	Lachnospiraceae	Lachnoclostridium	uncultured_bacterium
AY916323.1.1353	0	0	0	0	0	0	0	0	0	0.0021	0.0006	0.0002	Bacteria	Firmicutes	Clostridia	Clostridiales	Lachnospiraceae	Lachnoclostridium	uncultured_bacterium
AY916332.1.1353	0	0	0	0	0	0	0.0001	0	0	0	0	0.0001	Bacteria	Firmicutes	Clostridia	Clostridiales	Ruminococcaceae	Pseudoflavonifractor	uncultured_bacterium
AY916345.1.1351	0	0	0	0	0	0	0	0	0	0.0001	0	0	Bacteria	Firmicutes	Clostridia	Clostridiales	Ruminococcaceae	uncultured	uncultured_bacterium
AY916349.1.1353	0	0	0	0	0	0	0	0	0	0.0002	0	0	Bacteria	Firmicutes	Clostridia	Clostridiales	Lachnospiraceae	Lachnoclostridium	uncultured_bacterium
AY916355.1.1363	0	0	0	0	0	0.0001	0	0	0	0	0	0	Bacteria	Proteobacteria	Betaproteobacteria	Burkholderiales	Alcaligenaceae	Parasutterella	uncultured_bacterium
AY916371.1.1353	0	0	0	0	0	0	0	0.0001	0.0002	0	0	0	Bacteria	Firmicutes	Clostridia	Clostridiales	Ruminococcaceae	Ruminiclostridium_9	uncultured_bacterium
AY916390.1.1359	0.0031	0.0014	0.0023	0	0	0	0	0	0	0	0	0	Bacteria	Bacteroidetes	Bacteroidia	Bacteroidales	Bacteroidaceae	Bacteroides	uncultured_bacterium
AY923119.1.1559	0	0	0	0	0	0	0	0	0	0	0	0	Bacteria	Firmicutes	Bacilli	Lactobacillales	Streptococcaceae	Streptococcus	Streptococcus_sp._oral_clone_ASCA09
AY923127.1.1556	0	0	0	0	0	0	0	0	0	0	0	0	Bacteria	Firmicutes	Bacilli	Lactobacillales	Streptococcaceae	Streptococcus	Streptococcus_sp._oral_clone_ASCC04
AY953257.1.1551	0	0	0	0	0	0	0	0	0	0	0	0	Bacteria	Firmicutes	Negativicutes	Selenomonadales	Veillonellaceae	Veillonella	Veillonella_sp._oral_clone_ASCG02
AY959024.1.1523	0	0	0	0	0	0	0.0001	0	0	0	0	0	Bacteria	Firmicutes	Bacilli	Lactobacillales	Lactobacillaceae	Lactobacillus	uncultured_bacterium
AY974072.1.1433	0	0	0	0	0	0	0.0013	0.0011	0.0009	0	0	0	Bacteria	Bacteroidetes	Bacteroidia	Bacteroidales	Rikenellaceae	Alistipes	Alistipes_shahii
AY974833.1.1359	0.0001	0.0001	0.0002	0	0	0	0	0	0	0	0	0	Bacteria	Bacteroidetes	Bacteroidia	Bacteroidales	Bacteroidaceae	Bacteroides	uncultured_bacterium
AY974846.1.1351	0	0.0001	0	0.0001	0	0	0	0.0001	0	0	0	0	Bacteria	Firmicutes	Clostridia	Clostridiales	Lachnospiraceae	Blautia	uncultured_bacterium
AY974855.1.1358	0	0	0	0.0013	0.0009	0.0031	0	0.0005	0	0	0	0.0002	Bacteria	Bacteroidetes	Bacteroidia	Bacteroidales	Bacteroidaceae	Bacteroides	uncultured_bacterium
AY974862.1.1332	0	0	0	0	0	0	0	0	0	0.0002	0	0.0004	Bacteria	Firmicutes	Clostridia	Clostridiales	Ruminococcaceae	Faecalibacterium	uncultured_bacterium
AY974920.1.1332	0	0	0	0	0	0	0	0	0	0.0004	0	0.0002	Bacteria	Firmicutes	Clostridia	Clostridiales	Ruminococcaceae	Faecalibacterium	uncultured_bacterium
AY974949.1.1332	0	0	0	0	0	0	0	0	0	0.0001	0	0.0002	Bacteria	Firmicutes	Clostridia	Clostridiales	Ruminococcaceae	Faecalibacterium	uncultured_bacterium
AY974954.1.1332	0	0	0	0	0	0	0.0003	0.0001	0.0004	0	0	0	Bacteria	Firmicutes	Clostridia	Clostridiales	Ruminococcaceae	Faecalibacterium	uncultured_bacterium
AY974965.1.1344	0	0	0	0	0	0	0	0	0	0	0.0001	0	Bacteria	Firmicutes	Clostridia	Clostridiales	Lachnospiraceae	Lachnospiraceae_FCS020_group	uncultured_bacterium
AY974991.1.1332	0	0	0	0	0	0	0	0	0	0.0001	0	0	Bacteria	Firmicutes	Clostridia	Clostridiales	Ruminococcaceae	Faecalibacterium	uncultured_bacterium
AY975002.1.1351	0	0	0	0	0	0	0.0019	0.001	0.0013	0	0	0	Bacteria	Firmicutes	Clostridia	Clostridiales	Lachnospiraceae	Blautia	uncultured_bacterium
AY975060.1.1360	0.0002	0	0.0002	0.0005	0.0008	0.0012	0	0	0	0	0	0	Bacteria	Bacteroidetes	Bacteroidia	Bacteroidales	Bacteroidaceae	Bacteroides	uncultured_bacterium
AY975121.1.1359	0	0	0.0001	0	0	0	0.0001	0	0	0	0	0	Bacteria	Bacteroidetes	Bacteroidia	Bacteroidales	Bacteroidaceae	Bacteroides	uncultured_bacterium
AY975122.1.1354	0	0	0	0.0001	0	0.0001	0	0	0	0.0002	0.0002	0	Bacteria	Firmicutes	Clostridia	Clostridiales	Lachnospiraceae	Anaerostipes	uncultured_bacterium
AY975124.1.1354	0	0	0	0	0	0	0	0	0	0.0001	0.0002	0.0002	Bacteria	Firmicutes	Clostridia	Clostridiales	Lachnospiraceae	Anaerostipes	uncultured_bacterium
AY975129.1.1359	0	0.0002	0.0003	0	0	0	0	0	0	0	0	0.0002	Bacteria	Bacteroidetes	Bacteroidia	Bacteroidales	Bacteroidaceae	Bacteroides	uncultured_bacterium
AY975144.1.1354	0	0	0	0	0	0.0001	0.0003	0	0.0001	0	0	0.0002	Bacteria	Firmicutes	Clostridia	Clostridiales	Lachnospiraceae	Anaerostipes	uncultured_bacterium
AY975171.1.1359	0	0	0	0	0	0	0	0	0.0001	0	0	0	Bacteria	Bacteroidetes	Bacteroidia	Bacteroidales	Bacteroidaceae	Bacteroides	uncultured_bacterium
AY975176.1.1354	0	0	0	0.0001	0	0	0.0003	0.0001	0.0001	0	0.0001	0	Bacteria	Firmicutes	Clostridia	Clostridiales	Lachnospiraceae	Anaerostipes	uncultured_bacterium
AY975189.1.1354	0	0	0	0.0001	0	0	0	0	0	0	0.0002	0	Bacteria	Firmicutes	Clostridia	Clostridiales	Lachnospiraceae	Anaerostipes	uncultured_bacterium
AY975197.1.1359	0.0001	0.0004	0.0001	0	0	0	0	0	0	0.0001	0.0001	0.0001	Bacteria	Bacteroidetes	Bacteroidia	Bacteroidales	Bacteroidaceae	Bacteroides	uncultured_bacterium
AY975205.1.1354	0	0	0	0	0	0.0002	0	0	0	0	0.0001	0	Bacteria	Firmicutes	Clostridia	Clostridiales	Lachnospiraceae	Anaerostipes	uncultured_bacterium
AY975209.1.1332	0	0	0	0	0	0	0	0	0	0.0002	0	0.0003	Bacteria	Firmicutes	Clostridia	Clostridiales	Ruminococcaceae	Faecalibacterium	uncultured_bacterium
AY975224.1.1354	0	0	0	0.0001	0	0.0003	0	0	0	0.0003	0.0002	0.0001	Bacteria	Firmicutes	Clostridia	Clostridiales	Lachnospiraceae	Anaerostipes	uncultured_bacterium
AY975257.1.1351	0.001	0.0013	0.002	0	0	0	0	0	0	0	0	0	Bacteria	Firmicutes	Clostridia	Clostridiales	Lachnospiraceae	Blautia	uncultured_bacterium
AY975295.1.1359	0	0	0	0	0	0	0	0	0.0001	0	0	0	Bacteria	Bacteroidetes	Bacteroidia	Bacteroidales	Bacteroidaceae	Bacteroides	uncultured_bacterium
AY975318.1.1359	0	0	0	0	0	0	0	0.0002	0	0	0.0002	0	Bacteria	Bacteroidetes	Bacteroidia	Bacteroidales	Bacteroidaceae	Bacteroides	uncultured_bacterium
AY975323.1.1362	0	0	0	0	0	0	0	0	0	0.0014	0.0021	0.0033	Bacteria	Bacteroidetes	Bacteroidia	Bacteroidales	Porphyromonadaceae	Barnesiella	uncultured_bacterium
AY975335.1.1359	0	0	0	0	0	0	0	0	0	0	0	0.0001	Bacteria	Bacteroidetes	Bacteroidia	Bacteroidales	Bacteroidaceae	Bacteroides	uncultured_bacterium
AY975361.1.1351	0.0002	0.0003	0.0002	0	0	0	0	0	0.0001	0	0	0.0002	Bacteria	Firmicutes	Clostridia	Clostridiales	Lachnospiraceae	Blautia	uncultured_bacterium
AY975402.1.1332	0	0	0	0	0	0	0	0	0	0	0	0.0001	Bacteria	Firmicutes	Clostridia	Clostridiales	Ruminococcaceae	Faecalibacterium	uncultured_bacterium
AY975423.1.1358	0.012	0.0074	0.007	0	0	0	0	0	0	0	0	0	Bacteria	Bacteroidetes	Bacteroidia	Bacteroidales	Bacteroidaceae	Bacteroides	uncultured_bacterium
AY975443.1.1358	0	0	0	0	0	0	0	0	0	0	0	0	Bacteria	Bacteroidetes	Bacteroidia	Bacteroidales	Bacteroidaceae	Bacteroides	uncultured_bacterium
AY975490.1.1351	0.0001	0.0001	0.0001	0	0	0	0	0	0	0	0	0	Bacteria	Firmicutes	Clostridia	Clostridiales	Lachnospiraceae	Fusicatenibacter	uncultured_bacterium
AY975491.1.1354	0.0001	0.0001	0	0	0	0	0	0	0	0	0	0	Bacteria	Firmicutes	Clostridia	Clostridiales	Lachnospiraceae	Blautia	uncultured_bacterium
AY975507.1.1352	0	0	0	0	0	0	0	0	0	0.0012	0.0005	0.0001	Bacteria	Firmicutes	Clostridia	Clostridiales	Lachnospiraceae	[Ruminococcus]_torques_group	uncultured_bacterium
AY975509.1.1352	0	0	0	0	0	0	0	0.0001	0	0.0001	0	0.0001	Bacteria	Firmicutes	Clostridia	Clostridiales	Ruminococcaceae	Ruminiclostridium_9	uncultured_bacterium
AY975518.1.1351	0	0	0	0.0001	0	0	0	0	0.0001	0	0	0	Bacteria	Firmicutes	Clostridia	Clostridiales	Lachnospiraceae	Blautia	uncultured_bacterium
AY975542.1.1359	0	0	0	0.002	0.0014	0.0023	0.0002	0.0001	0.0001	0.0001	0	0.0004	Bacteria	Bacteroidetes	Bacteroidia	Bacteroidales	Bacteroidaceae	Bacteroides	uncultured_bacterium
AY975543.1.1352	0	0	0	0	0	0	0	0	0	0.0004	0.0003	0.0003	Bacteria	Firmicutes	Clostridia	Clostridiales	Lachnospiraceae	Blautia	uncultured_bacterium
AY975548.1.1360	0.0002	0	0.0003	0	0	0	0	0	0	0	0.0001	0.0003	Bacteria	Bacteroidetes	Bacteroidia	Bacteroidales	Bacteroidaceae	Bacteroides	uncultured_bacterium
AY975576.1.1355	0.0001	0	0	0	0	0	0	0	0	0.0012	0.0017	0.0008	Bacteria	Bacteroidetes	Bacteroidia	Bacteroidales	Porphyromonadaceae	Parabacteroides	uncultured_bacterium
AY975631.1.1362	0	0	0	0	0	0	0	0	0	0.0019	0.0014	0.0037	Bacteria	Bacteroidetes	Bacteroidia	Bacteroidales	Porphyromonadaceae	Barnesiella	uncultured_bacterium
AY975646.1.1353	0	0	0	0	0	0	0.0006	0.0003	0.0004	0	0	0	Bacteria	Bacteroidetes	Bacteroidia	Bacteroidales	Bacteroidaceae	Bacteroides	uncultured_bacterium
AY975654.1.1359	0	0	0	0	0	0	0	0	0	0	0	0	Bacteria	Bacteroidetes	Bacteroidia	Bacteroidales	Bacteroidaceae	Bacteroides	uncultured_bacterium
AY975681.1.1351	0	0	0.0002	0	0	0	0	0	0	0	0	0	Bacteria	Firmicutes	Clostridia	Clostridiales	Lachnospiraceae	Fusicatenibacter	uncultured_bacterium
AY975719.1.1353	0.0006	0.0004	0.0005	0	0	0	0	0	0	0	0	0	Bacteria	Firmicutes	Clostridia	Clostridiales	Lachnospiraceae	Fusicatenibacter	uncultured_bacterium
AY975739.1.1352	0	0	0.0001	0	0	0	0	0	0	0	0	0	Bacteria	Firmicutes	Clostridia	Clostridiales	Lachnospiraceae	Dorea	uncultured_bacterium
AY975767.1.1332	0	0	0	0	0	0	0	0	0.0001	0.0001	0	0	Bacteria	Firmicutes	Clostridia	Clostridiales	Ruminococcaceae	Faecalibacterium	uncultured_bacterium
AY975813.1.1353	0	0	0	0	0	0	0	0	0	0	0.0001	0	Bacteria	Firmicutes	Clostridia	Clostridiales	Lachnospiraceae	Blautia	uncultured_bacterium
AY975894.1.1359	0	0	0	0	0	0	0.0001	0	0	0	0	0.0001	Bacteria	Bacteroidetes	Bacteroidia	Bacteroidales	Bacteroidaceae	Bacteroides	uncultured_bacterium
AY975906.1.1332	0	0	0	0	0	0	0.0002	0.0002	0.0009	0.0001	0	0.0002	Bacteria	Firmicutes	Clostridia	Clostridiales	Ruminococcaceae	Faecalibacterium	uncultured_bacterium
AY975931.1.1351	0	0	0.0001	0.0002	0	0	0	0.0002	0	0	0	0.0002	Bacteria	Firmicutes	Clostridia	Clostridiales	Lachnospiraceae	Blautia	uncultured_bacterium
AY975937.1.1354	0	0	0	0	0	0	0	0	0	0	0.0004	0.0002	Bacteria	Firmicutes	Clostridia	Clostridiales	Lachnospiraceae	Roseburia	uncultured_bacterium
AY975960.1.1351	0	0	0.0001	0	0	0	0	0	0	0	0	0	Bacteria	Firmicutes	Clostridia	Clostridiales	Lachnospiraceae	Blautia	uncultured_bacterium
AY975972.1.1353	0.0001	0.0009	0.0003	0	0	0	0	0	0	0	0	0	Bacteria	Firmicutes	Clostridia	Clostridiales	Lachnospiraceae	Fusicatenibacter	uncultured_bacterium
AY975998.1.1353	0.0001	0	0	0	0	0	0	0	0	0	0	0	Bacteria	Firmicutes	Clostridia	Clostridiales	Lachnospiraceae	uncultured	uncultured_bacterium
AY976014.1.1332	0	0	0	0	0	0	0	0	0	0.0002	0.0001	0.0002	Bacteria	Firmicutes	Clostridia	Clostridiales	Ruminococcaceae	Faecalibacterium	uncultured_bacterium
AY976022.1.1355	0	0	0	0	0	0	0.0001	0.0001	0.0004	0	0	0	Bacteria	Firmicutes	Clostridia	Clostridiales	Lachnospiraceae	Roseburia	uncultured_bacterium
AY976089.1.1354	0	0	0	0	0	0	0	0	0	0	0.0002	0.0002	Bacteria	Firmicutes	Clostridia	Clostridiales	Lachnospiraceae	Roseburia	uncultured_bacterium
AY976130.1.1354	0	0	0	0	0	0	0	0	0	0	0.0004	0.0002	Bacteria	Firmicutes	Clostridia	Clostridiales	Lachnospiraceae	[Eubacterium]_rectale_group	uncultured_bacterium
AY976154.1.1354	0	0	0	0	0	0	0	0	0	0	0.0001	0	Bacteria	Firmicutes	Clostridia	Clostridiales	Lachnospiraceae	Roseburia	uncultured_bacterium
AY976197.1.1352	0	0	0	0	0	0	0	0	0.0001	0	0	0.0001	Bacteria	Firmicutes	Clostridia	Clostridiales	Lachnospiraceae	Blautia	uncultured_bacterium
AY976220.1.1351	0	0	0	0	0	0	0	0	0	0.0001	0	0.0002	Bacteria	Firmicutes	Clostridia	Clostridiales	Lachnospiraceae	Blautia	uncultured_bacterium
AY976257.1.1355	0	0	0	0	0	0	0	0	0	0.0003	0.0003	0.0004	Bacteria	Firmicutes	Clostridia	Clostridiales	Lachnospiraceae	Roseburia	uncultured_bacterium
AY976297.1.1333	0	0	0	0	0	0	0	0	0	0.0003	0	0.0001	Bacteria	Firmicutes	Clostridia	Clostridiales	Ruminococcaceae	Faecalibacterium	uncultured_bacterium
AY976310.1.1349	0.0004	0.0005	0.0003	0	0	0	0	0	0	0	0	0	Bacteria	Firmicutes	Clostridia	Clostridiales	Lachnospiraceae	Lachnoclostridium	uncultured_bacterium
AY976424.1.1359	0.0008	0.0016	0.001	0.0001	0	0.0002	0	0	0.0001	0.0008	0.0002	0.0005	Bacteria	Bacteroidetes	Bacteroidia	Bacteroidales	Bacteroidaceae	Bacteroides	uncultured_bacterium
AY976481.1.1354	0	0	0	0.0002	0	0.0002	0	0	0	0.0001	0.0002	0.0001	Bacteria	Firmicutes	Clostridia	Clostridiales	Lachnospiraceae	Anaerostipes	uncultured_bacterium
AY976488.1.1359	0	0	0.0001	0	0	0	0	0	0	0	0	0	Bacteria	Bacteroidetes	Bacteroidia	Bacteroidales	Bacteroidaceae	Bacteroides	uncultured_bacterium
AY976502.1.1351	0	0	0	0	0	0	0	0	0	0	0	0	Bacteria	Firmicutes	Clostridia	Clostridiales	Lachnospiraceae	Blautia	uncultured_bacterium
AY976506.1.1332	0	0	0	0	0	0	0	0	0	0.0001	0	0.0001	Bacteria	Firmicutes	Clostridia	Clostridiales	Ruminococcaceae	Faecalibacterium	uncultured_bacterium
AY976512.1.1354	0	0	0	0.0001	0	0.0002	0	0	0	0	0.0002	0.0001	Bacteria	Firmicutes	Clostridia	Clostridiales	Lachnospiraceae	Anaerostipes	uncultured_bacterium
AY976515.1.1351	0	0	0	0	0	0	0	0	0	0.0005	0.0005	0.0003	Bacteria	Firmicutes	Clostridia	Clostridiales	Lachnospiraceae	Blautia	uncultured_bacterium
AY976522.1.1353	0	0	0	0	0	0	0	0	0	0.0001	0	0	Bacteria	Firmicutes	Clostridia	Clostridiales	Lachnospiraceae	[Ruminococcus]_gauvreauii_group	uncultured_bacterium
AY976564.1.1332	0	0	0	0	0	0	0	0	0	0.0004	0	0.0001	Bacteria	Firmicutes	Clostridia	Clostridiales	Ruminococcaceae	Faecalibacterium	uncultured_bacterium
AY976568.1.1353	0.0002	0.0012	0.0005	0	0	0	0	0	0	0	0	0	Bacteria	Firmicutes	Clostridia	Clostridiales	Lachnospiraceae	Fusicatenibacter	uncultured_bacterium
AY976574.1.1354	0	0	0	0.0003	0	0.0001	0.0002	0	0.0001	0	0.0002	0.0001	Bacteria	Firmicutes	Clostridia	Clostridiales	Lachnospiraceae	Anaerostipes	uncultured_bacterium
AY976583.1.1353	0	0	0	0	0	0	0	0	0	0	0	0	Bacteria	Firmicutes	Clostridia	Clostridiales	Lachnospiraceae	Fusicatenibacter	uncultured_bacterium
AY976610.1.1351	0	0	0	0	0	0	0	0	0	0.0001	0	0.0001	Bacteria	Firmicutes	Clostridia	Clostridiales	Lachnospiraceae	Blautia	uncultured_bacterium
AY976618.1.1354	0	0	0	0.0004	0	0.0001	0.0001	0.0001	0.0001	0	0.0001	0.0001	Bacteria	Firmicutes	Clostridia	Clostridiales	Lachnospiraceae	Anaerostipes	uncultured_bacterium
AY976639.1.1355	0	0	0	0	0	0	0.0002	0.0001	0	0	0	0	Bacteria	Firmicutes	Clostridia	Clostridiales	Lachnospiraceae	Roseburia	uncultured_bacterium
AY976640.1.1354	0	0	0	0.0001	0	0.0001	0.0001	0.0001	0	0	0	0	Bacteria	Firmicutes	Clostridia	Clostridiales	Lachnospiraceae	Anaerostipes	uncultured_bacterium
AY976647.1.1352	0	0	0	0	0	0	0	0	0.0001	0	0	0	Bacteria	Firmicutes	Clostridia	Clostridiales	Ruminococcaceae	Ruminococcaceae_UCG-003	uncultured_bacterium
AY976671.1.1332	0	0	0	0	0	0	0	0.0001	0.0004	0	0	0	Bacteria	Firmicutes	Clostridia	Clostridiales	Ruminococcaceae	Faecalibacterium	uncultured_bacterium
AY976700.1.1354	0	0.0005	0.0003	0	0	0	0	0	0	0	0	0	Bacteria	Firmicutes	Clostridia	Clostridiales	Lachnospiraceae	Roseburia	uncultured_bacterium
AY976720.1.1351	0.0001	0	0.0001	0.0001	0	0	0.0002	0	0	0	0	0.0001	Bacteria	Firmicutes	Clostridia	Clostridiales	Lachnospiraceae	Blautia	uncultured_bacterium
AY976747.1.1332	0	0	0	0	0	0	0	0	0	0.0002	0	0.0002	Bacteria	Firmicutes	Clostridia	Clostridiales	Ruminococcaceae	Faecalibacterium	uncultured_bacterium
AY976749.1.1352	0	0	0.0001	0	0	0	0	0	0	0	0	0.0001	Bacteria	Firmicutes	Clostridia	Clostridiales	Lachnospiraceae	Blautia	uncultured_bacterium
AY976773.1.1332	0	0	0	0	0	0	0	0	0	0.0002	0	0	Bacteria	Firmicutes	Clostridia	Clostridiales	Ruminococcaceae	Faecalibacterium	uncultured_bacterium
AY976803.1.1352	0	0	0	0	0	0	0	0	0	0	0	0	Bacteria	Firmicutes	Clostridia	Clostridiales	Ruminococcaceae	Ruminococcaceae_UCG-003	uncultured_bacterium
AY976835.1.1351	0	0	0	0	0	0	0	0.0001	0	0	0	0.0001	Bacteria	Firmicutes	Clostridia	Clostridiales	Lachnospiraceae	Blautia	uncultured_bacterium
AY976842.1.1351	0.0001	0	0.0003	0	0	0	0	0	0	0	0	0	Bacteria	Firmicutes	Clostridia	Clostridiales	Lachnospiraceae	Lachnoclostridium	uncultured_bacterium
AY976843.1.1351	0	0	0	0.0001	0	0	0	0	0	0	0	0	Bacteria	Firmicutes	Clostridia	Clostridiales	Lachnospiraceae	Blautia	uncultured_bacterium
AY976852.1.1352	0.0008	0.0006	0.0007	0	0	0	0	0	0	0	0	0	Bacteria	Firmicutes	Clostridia	Clostridiales	Lachnospiraceae	Blautia	uncultured_bacterium
AY976858.1.1332	0	0	0	0	0	0	0	0	0	0.0003	0	0.0001	Bacteria	Firmicutes	Clostridia	Clostridiales	Ruminococcaceae	Faecalibacterium	uncultured_bacterium
AY976859.1.1332	0	0	0	0	0	0	0	0	0	0.0001	0.0001	0.0003	Bacteria	Firmicutes	Clostridia	Clostridiales	Ruminococcaceae	Faecalibacterium	uncultured_bacterium
AY976909.1.1351	0	0.0001	0.0001	0.0001	0	0	0	0	0	0	0	0	Bacteria	Firmicutes	Clostridia	Clostridiales	Lachnospiraceae	Blautia	uncultured_bacterium
AY976915.1.1353	0	0	0	0	0	0	0	0	0	0.0001	0	0	Bacteria	Firmicutes	Clostridia	Clostridiales	Lachnospiraceae	[Ruminococcus]_gauvreauii_group	uncultured_bacterium
AY976920.1.1359	0.0001	0.0001	0	0.0008	0.001	0.0008	0	0	0	0	0	0	Bacteria	Bacteroidetes	Bacteroidia	Bacteroidales	Bacteroidaceae	Bacteroides	uncultured_bacterium
AY976951.1.1332	0	0	0	0	0	0	0	0	0	0.0001	0	0.0001	Bacteria	Firmicutes	Clostridia	Clostridiales	Ruminococcaceae	Faecalibacterium	uncultured_bacterium
AY976982.1.1353	0.0018	0.0019	0.001	0	0	0	0	0	0	0	0	0	Bacteria	Firmicutes	Clostridia	Clostridiales	Lachnospiraceae	Blautia	uncultured_bacterium
AY976997.1.1353	0.0005	0.0003	0.0007	0	0	0	0	0	0	0	0	0	Bacteria	Firmicutes	Clostridia	Clostridiales	Lachnospiraceae	Fusicatenibacter	uncultured_bacterium
AY976999.1.1351	0.0001	0	0	0	0	0	0	0	0	0	0	0	Bacteria	Firmicutes	Clostridia	Clostridiales	Lachnospiraceae	Lachnoclostridium	uncultured_bacterium
AY977003.1.1332	0	0	0	0	0	0	0	0	0	0.0001	0	0	Bacteria	Firmicutes	Clostridia	Clostridiales	Ruminococcaceae	Faecalibacterium	uncultured_bacterium
AY977006.1.1332	0	0	0	0	0	0	0	0	0	0	0	0	Bacteria	Firmicutes	Clostridia	Clostridiales	Ruminococcaceae	Faecalibacterium	uncultured_bacterium
AY977041.1.1354	0	0	0	0.0001	0	0.0002	0	0	0	0.0001	0.0001	0	Bacteria	Firmicutes	Clostridia	Clostridiales	Lachnospiraceae	Anaerostipes	uncultured_bacterium
AY977048.1.1352	0	0	0	0	0	0	0	0	0	0	0	0	Bacteria	Firmicutes	Clostridia	Clostridiales	Lachnospiraceae	[Ruminococcus]_gnavus_group	uncultured_bacterium
AY977056.1.1351	0.0001	0	0	0	0	0	0	0.0001	0.0001	0	0	0	Bacteria	Firmicutes	Clostridia	Clostridiales	Lachnospiraceae	Blautia	uncultured_bacterium
AY977063.1.1353	0.0002	0	0.0001	0	0	0	0	0	0	0	0	0	Bacteria	Firmicutes	Clostridia	Clostridiales	Lachnospiraceae	Blautia	uncultured_bacterium
AY977065.1.1332	0	0	0	0	0	0	0	0.0002	0.0002	0	0	0	Bacteria	Firmicutes	Clostridia	Clostridiales	Ruminococcaceae	Faecalibacterium	uncultured_bacterium
AY977071.1.1335	0.001	0.006	0.0064	0	0	0	0	0	0	0	0	0	Bacteria	Firmicutes	Clostridia	Clostridiales	Ruminococcaceae	uncultured	uncultured_bacterium
AY977072.1.1354	0.0001	0	0	0	0	0	0	0	0	0	0	0	Bacteria	Firmicutes	Clostridia	Clostridiales	Lachnospiraceae	Anaerostipes	uncultured_bacterium
AY977085.1.1352	0	0	0	0.0001	0	0	0	0	0	0	0	0	Bacteria	Firmicutes	Clostridia	Clostridiales	Lachnospiraceae	Lachnospiraceae_UCG-004	uncultured_bacterium
AY977090.1.1332	0	0	0	0	0	0	0	0	0	0.0004	0	0.0001	Bacteria	Firmicutes	Clostridia	Clostridiales	Ruminococcaceae	Faecalibacterium	uncultured_bacterium
AY977110.1.1332	0	0.0004	0.0002	0	0	0	0	0	0	0	0	0	Bacteria	Firmicutes	Clostridia	Clostridiales	Ruminococcaceae	Faecalibacterium	uncultured_bacterium
AY977116.1.1360	0	0	0	0	0	0	0	0.0002	0	0	0	0	Bacteria	Bacteroidetes	Bacteroidia	Bacteroidales	Bacteroidaceae	Bacteroides	uncultured_bacterium
AY977151.1.1352	0.0001	0	0.0003	0	0	0	0	0	0	0	0	0	Bacteria	Firmicutes	Clostridia	Clostridiales	Lachnospiraceae	Blautia	uncultured_bacterium
AY977163.1.1352	0	0	0	0	0	0	0.0001	0	0	0	0	0	Bacteria	Firmicutes	Clostridia	Clostridiales	Ruminococcaceae	Ruminococcaceae_UCG-003	uncultured_bacterium
AY977169.1.1332	0	0	0	0	0	0	0	0.0001	0	0	0	0	Bacteria	Firmicutes	Clostridia	Clostridiales	Ruminococcaceae	Faecalibacterium	uncultured_bacterium
AY977182.1.1359	0	0	0	0	0	0	0	0	0	0	0	0.0001	Bacteria	Bacteroidetes	Bacteroidia	Bacteroidales	Bacteroidaceae	Bacteroides	uncultured_bacterium
AY977194.1.1352	0.0001	0.0001	0.0002	0	0	0	0	0	0	0.0001	0.0001	0.0001	Bacteria	Firmicutes	Clostridia	Clostridiales	Lachnospiraceae	Blautia	uncultured_bacterium
AY977218.1.1352	0	0	0.0003	0	0	0	0	0	0	0	0	0.0001	Bacteria	Firmicutes	Clostridia	Clostridiales	Lachnospiraceae	Blautia	uncultured_bacterium
AY977239.1.1352	0	0	0	0	0	0	0	0	0	0.0002	0	0.0001	Bacteria	Firmicutes	Clostridia	Clostridiales	Lachnospiraceae	Blautia	uncultured_bacterium
AY977241.1.1352	0	0	0.0001	0	0	0	0	0	0	0.0001	0.0002	0	Bacteria	Firmicutes	Clostridia	Clostridiales	Lachnospiraceae	Blautia	uncultured_bacterium
AY977251.1.1359	0	0	0	0	0	0	0	0	0	0	0	0	Bacteria	Bacteroidetes	Bacteroidia	Bacteroidales	Bacteroidaceae	Bacteroides	uncultured_bacterium
AY977280.1.1353	0.0001	0.0006	0.0013	0	0	0	0	0	0	0	0	0	Bacteria	Firmicutes	Clostridia	Clostridiales	Lachnospiraceae	Fusicatenibacter	uncultured_bacterium
AY977302.1.1359	0	0	0	0	0	0	0.0001	0	0	0	0	0.0001	Bacteria	Bacteroidetes	Bacteroidia	Bacteroidales	Bacteroidaceae	Bacteroides	uncultured_bacterium
AY977308.1.1352	0	0	0.0001	0	0	0	0	0	0	0.0002	0.0001	0.0001	Bacteria	Firmicutes	Clostridia	Clostridiales	Lachnospiraceae	Blautia	uncultured_bacterium
AY977356.1.1359	0.0026	0.0019	0.0016	0	0	0	0	0	0	0	0	0	Bacteria	Bacteroidetes	Bacteroidia	Bacteroidales	Bacteroidaceae	Bacteroides	uncultured_bacterium
AY977382.1.1353	0	0	0	0	0	0	0	0	0	0	0	0	Bacteria	Bacteroidetes	Bacteroidia	Bacteroidales	Bacteroidaceae	Bacteroides	uncultured_bacterium
AY977394.1.1352	0	0	0	0	0	0	0	0	0	0	0	0.0002	Bacteria	Firmicutes	Clostridia	Clostridiales	Lachnospiraceae	Blautia	uncultured_bacterium
AY977409.1.1352	0	0.0002	0.0001	0	0	0	0	0	0	0	0	0	Bacteria	Firmicutes	Clostridia	Clostridiales	Lachnospiraceae	Blautia	uncultured_bacterium
AY977410.1.1359	0	0	0	0	0	0	0.0001	0	0	0	0	0.0002	Bacteria	Bacteroidetes	Bacteroidia	Bacteroidales	Bacteroidaceae	Bacteroides	uncultured_bacterium
AY977418.1.1358	0.0136	0.0071	0.0083	0	0	0	0	0	0	0	0	0	Bacteria	Bacteroidetes	Bacteroidia	Bacteroidales	Bacteroidaceae	Bacteroides	uncultured_bacterium
AY977476.1.1352	0.0001	0	0.0004	0	0	0	0	0	0	0.0002	0	0.0002	Bacteria	Firmicutes	Clostridia	Clostridiales	Lachnospiraceae	Blautia	uncultured_bacterium
AY977477.1.1359	0	0	0	0	0	0	0.0001	0	0	0	0	0	Bacteria	Bacteroidetes	Bacteroidia	Bacteroidales	Bacteroidaceae	Bacteroides	uncultured_bacterium
AY977486.1.1351	0.0001	0.0004	0.0002	0	0	0	0	0	0	0	0	0	Bacteria	Firmicutes	Clostridia	Clostridiales	Lachnospiraceae	Fusicatenibacter	uncultured_bacterium
AY977500.1.1359	0	0	0	0	0	0	0.0001	0	0	0	0	0.0001	Bacteria	Bacteroidetes	Bacteroidia	Bacteroidales	Bacteroidaceae	Bacteroides	uncultured_bacterium
AY977512.1.1351	0	0	0	0	0	0	0	0	0	0	0.0003	0	Bacteria	Firmicutes	Clostridia	Clostridiales	Lachnospiraceae	Blautia	uncultured_bacterium
AY977541.1.1332	0	0	0	0	0	0	0	0	0	0.0001	0	0	Bacteria	Firmicutes	Clostridia	Clostridiales	Ruminococcaceae	Faecalibacterium	uncultured_bacterium
AY977550.1.1332	0	0	0	0	0	0	0	0	0	0	0	0	Bacteria	Firmicutes	Clostridia	Clostridiales	Ruminococcaceae	Faecalibacterium	uncultured_bacterium
AY977571.1.1351	0	0	0	0	0	0	0	0	0	0.0001	0	0	Bacteria	Firmicutes	Clostridia	Clostridiales	Lachnospiraceae	Blautia	uncultured_bacterium
AY977594.1.1353	0.0004	0.0009	0.0004	0	0	0	0	0	0	0	0	0	Bacteria	Firmicutes	Clostridia	Clostridiales	Lachnospiraceae	Fusicatenibacter	uncultured_bacterium
AY977657.1.1362	0	0	0	0	0	0	0.0002	0.0002	0.0003	0	0	0	Bacteria	Bacteroidetes	Bacteroidia	Bacteroidales	Bacteroidaceae	Bacteroides	uncultured_bacterium
AY977664.1.1354	0	0	0	0	0	0	0.0007	0.0011	0.0005	0	0	0	Bacteria	Bacteroidetes	Bacteroidia	Bacteroidales	Porphyromonadaceae	Butyricimonas	uncultured_bacterium
AY977683.1.1356	0	0	0	0	0	0	0.0001	0	0	0	0	0	Bacteria	Firmicutes	Clostridia	Clostridiales	Lachnospiraceae	Roseburia	uncultured_bacterium
AY977729.1.1351	0.0002	0	0	0.0003	0	0	0	0	0	0	0	0	Bacteria	Firmicutes	Clostridia	Clostridiales	Lachnospiraceae	Blautia	uncultured_bacterium
AY977854.1.1356	0	0	0	0.0001	0	0	0	0	0	0	0	0	Bacteria	Bacteroidetes	Bacteroidia	Bacteroidales	Porphyromonadaceae	Parabacteroides	uncultured_bacterium
AY977917.1.1332	0	0	0	0	0	0	0	0	0	0.0001	0.0001	0.0001	Bacteria	Firmicutes	Clostridia	Clostridiales	Ruminococcaceae	Faecalibacterium	uncultured_bacterium
AY977988.1.1353	0	0.0001	0	0	0	0	0	0	0	0	0	0	Bacteria	Firmicutes	Clostridia	Clostridiales	Lachnospiraceae	uncultured	uncultured_bacterium
AY978018.1.1356	0	0	0	0	0	0	0.0003	0.0001	0	0	0	0	Bacteria	Firmicutes	Clostridia	Clostridiales	Lachnospiraceae	Roseburia	uncultured_bacterium
AY978034.1.1351	0	0	0	0	0	0	0	0	0	0.0002	0	0	Bacteria	Firmicutes	Clostridia	Clostridiales	Lachnospiraceae	Blautia	uncultured_bacterium
AY978044.1.1352	0	0.0002	0.0002	0.0001	0	0	0.0001	0	0	0.0002	0.0001	0.0001	Bacteria	Firmicutes	Clostridia	Clostridiales	Lachnospiraceae	[Ruminococcus]_torques_group	uncultured_bacterium
AY978048.1.1353	0	0	0	0	0	0	0	0	0	0.0001	0.0001	0.0002	Bacteria	Bacteroidetes	Bacteroidia	Bacteroidales	Bacteroidaceae	Bacteroides	uncultured_bacterium
AY978058.1.1355	0	0	0	0	0.0006	0.0001	0.0002	0.0017	0.0001	0	0	0	Bacteria	Bacteroidetes	Bacteroidia	Bacteroidales	Porphyromonadaceae	Parabacteroides	uncultured_bacterium
AY978091.1.1351	0	0.0001	0	0	0	0	0	0	0	0	0	0.0001	Bacteria	Firmicutes	Clostridia	Clostridiales	Lachnospiraceae	Blautia	uncultured_bacterium
AY978104.1.1354	0	0	0	0	0	0	0	0	0	0	0	0.0001	Bacteria	Firmicutes	Clostridia	Clostridiales	Lachnospiraceae	[Eubacterium]_rectale_group	uncultured_bacterium
AY978121.1.1354	0	0	0	0	0	0	0	0	0	0	0.0004	0.0004	Bacteria	Firmicutes	Clostridia	Clostridiales	Lachnospiraceae	[Eubacterium]_rectale_group	uncultured_bacterium
AY978134.1.1362	0	0	0	0	0	0	0.0004	0.0001	0.0001	0.0001	0.0002	0.0002	Bacteria	Bacteroidetes	Bacteroidia	Bacteroidales	Bacteroidaceae	Bacteroides	uncultured_bacterium
AY978212.1.1354	0	0	0	0.0002	0	0.0001	0	0	0.0001	0	0.0001	0.0002	Bacteria	Firmicutes	Clostridia	Clostridiales	Lachnospiraceae	Anaerostipes	uncultured_bacterium
AY978220.1.1353	0.0007	0.0009	0.0005	0	0	0	0	0	0	0	0	0	Bacteria	Firmicutes	Clostridia	Clostridiales	Lachnospiraceae	Fusicatenibacter	uncultured_bacterium
AY978222.1.1354	0	0	0	0	0	0.0001	0.0001	0	0.0001	0	0	0	Bacteria	Firmicutes	Clostridia	Clostridiales	Lachnospiraceae	Anaerostipes	uncultured_bacterium
AY978244.1.1360	0	0.0001	0.0003	0	0	0	0	0	0	0.0001	0	0.0001	Bacteria	Bacteroidetes	Bacteroidia	Bacteroidales	Bacteroidaceae	Bacteroides	uncultured_bacterium
AY978246.1.1354	0	0	0	0.0003	0	0.0001	0.0002	0.0003	0	0	0.0001	0	Bacteria	Firmicutes	Clostridia	Clostridiales	Lachnospiraceae	Anaerostipes	uncultured_bacterium
AY978250.1.1351	0.0002	0	0.0001	0.0002	0	0	0.0001	0	0.0002	0.0002	0	0.0001	Bacteria	Firmicutes	Clostridia	Clostridiales	Lachnospiraceae	Blautia	uncultured_bacterium
AY978252.1.1355	0	0	0	0	0	0	0	0	0	0.0004	0	0.0003	Bacteria	Firmicutes	Clostridia	Clostridiales	Lachnospiraceae	Lachnospira	uncultured_bacterium
AY978265.1.1332	0	0	0	0	0	0	0	0	0	0.0001	0	0.0002	Bacteria	Firmicutes	Clostridia	Clostridiales	Ruminococcaceae	Faecalibacterium	uncultured_bacterium
AY978292.1.1351	0	0.0001	0	0	0	0	0	0	0	0	0	0	Bacteria	Firmicutes	Clostridia	Clostridiales	Lachnospiraceae	Blautia	uncultured_bacterium
AY978309.1.1332	0	0	0	0	0	0	0	0	0	0.0003	0	0.0001	Bacteria	Firmicutes	Clostridia	Clostridiales	Ruminococcaceae	Faecalibacterium	uncultured_bacterium
AY978315.1.1332	0	0	0	0	0	0	0	0	0	0.0003	0	0.0002	Bacteria	Firmicutes	Clostridia	Clostridiales	Ruminococcaceae	Faecalibacterium	uncultured_bacterium
AY978321.1.1354	0	0	0	0.0001	0	0.0001	0	0	0	0	0.0001	0.0002	Bacteria	Firmicutes	Clostridia	Clostridiales	Lachnospiraceae	Anaerostipes	uncultured_bacterium
AY978340.1.1332	0	0	0	0	0	0	0	0	0	0.0003	0	0	Bacteria	Firmicutes	Clostridia	Clostridiales	Ruminococcaceae	Faecalibacterium	uncultured_bacterium
AY978347.1.1352	0.0002	0.0001	0.0002	0	0	0	0	0	0	0	0	0	Bacteria	Firmicutes	Clostridia	Clostridiales	Lachnospiraceae	Blautia	uncultured_bacterium
AY978349.1.1355	0	0	0	0.0002	0	0.0002	0	0	0	0	0.0002	0.0001	Bacteria	Firmicutes	Clostridia	Clostridiales	Lachnospiraceae	Anaerostipes	uncultured_bacterium
AY978362.1.1354	0	0	0	0	0	0	0	0	0	0.0001	0.0001	0.0002	Bacteria	Firmicutes	Clostridia	Clostridiales	Lachnospiraceae	Roseburia	uncultured_bacterium
AY978368.1.1353	0	0	0	0	0	0	0	0	0	0	0	0	Bacteria	Firmicutes	Clostridia	Clostridiales	Lachnospiraceae	Fusicatenibacter	uncultured_bacterium
AY978378.1.1359	0.0001	0	0.0002	0.0005	0.0012	0.0007	0	0	0	0	0	0	Bacteria	Bacteroidetes	Bacteroidia	Bacteroidales	Bacteroidaceae	Bacteroides	uncultured_bacterium
AY978386.1.1332	0.0002	0.0006	0.002	0	0	0	0	0	0	0.0001	0.0003	0	Bacteria	Firmicutes	Clostridia	Clostridiales	Ruminococcaceae	Faecalibacterium	uncultured_bacterium
AY978396.1.1354	0	0	0	0.0002	0	0.0001	0.0002	0.0001	0	0	0	0.0001	Bacteria	Firmicutes	Clostridia	Clostridiales	Lachnospiraceae	Anaerostipes	uncultured_bacterium
AY978405.1.1354	0	0	0	0	0	0	0	0	0	0.0002	0.0003	0.0004	Bacteria	Firmicutes	Clostridia	Clostridiales	Lachnospiraceae	[Eubacterium]_rectale_group	uncultured_bacterium
AY978414.1.1359	0.0001	0	0.0001	0.001	0.001	0.0007	0.0001	0	0	0	0	0	Bacteria	Bacteroidetes	Bacteroidia	Bacteroidales	Bacteroidaceae	Bacteroides	uncultured_bacterium
AY978423.1.1354	0	0	0	0	0	0	0.0001	0.0001	0	0	0.0001	0	Bacteria	Firmicutes	Clostridia	Clostridiales	Lachnospiraceae	Lachnoclostridium	uncultured_bacterium
AY978424.1.1332	0	0	0	0	0	0	0	0	0	0.0002	0	0.0001	Bacteria	Firmicutes	Clostridia	Clostridiales	Ruminococcaceae	Faecalibacterium	uncultured_bacterium
AY978425.1.1352	0	0	0.0001	0	0	0	0	0	0	0	0	0	Bacteria	Firmicutes	Clostridia	Clostridiales	Lachnospiraceae	Dorea	uncultured_bacterium
AY978431.1.1354	0	0	0	0.0001	0	0.0001	0	0	0.0002	0	0.0001	0.0001	Bacteria	Firmicutes	Clostridia	Clostridiales	Lachnospiraceae	Anaerostipes	uncultured_bacterium
AY978501.1.1351	0.0001	0	0.0004	0	0	0	0	0	0.0001	0	0	0	Bacteria	Firmicutes	Clostridia	Clostridiales	Lachnospiraceae	Blautia	uncultured_bacterium
AY978505.1.1332	0	0	0	0	0	0	0	0	0	0.0003	0	0.0001	Bacteria	Firmicutes	Clostridia	Clostridiales	Ruminococcaceae	Faecalibacterium	uncultured_bacterium
AY978511.1.1354	0	0	0	0.0001	0	0.0001	0	0.0001	0	0	0	0	Bacteria	Firmicutes	Clostridia	Clostridiales	Lachnospiraceae	Anaerostipes	uncultured_bacterium
AY978571.1.1352	0	0	0	0	0	0	0	0	0	0	0	0	Bacteria	Firmicutes	Clostridia	Clostridiales	Lachnospiraceae	Dorea	uncultured_bacterium
AY978626.1.1351	0	0.0001	0.0001	0	0	0	0	0	0	0	0	0	Bacteria	Firmicutes	Clostridia	Clostridiales	Lachnospiraceae	Lachnoclostridium	uncultured_bacterium
AY978627.1.1354	0	0	0	0.0002	0	0.0005	0	0	0	0	0	0.0001	Bacteria	Firmicutes	Clostridia	Clostridiales	Lachnospiraceae	Anaerostipes	uncultured_bacterium
AY978632.1.1352	0	0	0	0	0	0	0	0	0	0.0006	0.0005	0.0001	Bacteria	Firmicutes	Clostridia	Clostridiales	Ruminococcaceae	Ruminiclostridium_9	uncultured_bacterium
AY978647.1.1335	0.0014	0.0048	0.0058	0	0	0	0	0	0	0	0	0	Bacteria	Firmicutes	Clostridia	Clostridiales	Ruminococcaceae	Subdoligranulum	uncultured_bacterium
AY978673.1.1352	0	0	0	0	0	0	0	0	0	0	0	0	Bacteria	Firmicutes	Clostridia	Clostridiales	Ruminococcaceae	Ruminococcaceae_UCG-003	uncultured_bacterium
AY978701.1.1354	0	0	0	0	0	0	0	0	0	0.0002	0.0001	0.0006	Bacteria	Firmicutes	Clostridia	Clostridiales	Lachnospiraceae	[Eubacterium]_rectale_group	uncultured_bacterium
AY978707.1.1354	0	0	0	0.0001	0	0	0.0002	0.0002	0	0	0.0001	0.0001	Bacteria	Firmicutes	Clostridia	Clostridiales	Lachnospiraceae	Anaerostipes	uncultured_bacterium
AY978716.1.1352	0	0	0	0	0	0	0	0	0	0	0	0	Bacteria	Firmicutes	Clostridia	Clostridiales	Lachnospiraceae	Dorea	uncultured_bacterium
AY978731.1.1354	0	0.0001	0	0	0	0.0001	0.0003	0.0001	0.0003	0	0.0002	0.0001	Bacteria	Firmicutes	Clostridia	Clostridiales	Lachnospiraceae	Anaerostipes	uncultured_bacterium
AY978747.1.1351	0	0	0	0	0	0	0	0	0	0.0001	0	0.0002	Bacteria	Firmicutes	Clostridia	Clostridiales	Lachnospiraceae	Blautia	uncultured_bacterium
AY978748.1.1352	0	0	0	0	0	0	0	0	0	0	0	0	Bacteria	Firmicutes	Clostridia	Clostridiales	Lachnospiraceae	Dorea	uncultured_bacterium
AY978750.1.1351	0	0.0001	0	0	0	0	0	0	0	0.0001	0	0.0001	Bacteria	Firmicutes	Clostridia	Clostridiales	Lachnospiraceae	Blautia	uncultured_bacterium
AY978792.1.1359	0.0001	0	0.0001	0.0002	0.0008	0.0007	0	0	0	0	0	0	Bacteria	Bacteroidetes	Bacteroidia	Bacteroidales	Bacteroidaceae	Bacteroides	uncultured_bacterium
AY978811.1.1352	0	0	0	0	0	0	0	0	0	0	0	0	Bacteria	Firmicutes	Clostridia	Clostridiales	Lachnospiraceae	uncultured	uncultured_bacterium
AY978825.1.1352	0	0	0.0002	0	0	0	0	0.0001	0.0001	0	0	0	Bacteria	Firmicutes	Clostridia	Clostridiales	Lachnospiraceae	Blautia	uncultured_bacterium
AY978884.1.1351	0	0.0001	0.0002	0	0	0	0	0.0001	0	0	0	0	Bacteria	Firmicutes	Clostridia	Clostridiales	Lachnospiraceae	Blautia	uncultured_bacterium
AY978906.1.1353	0.0004	0.0011	0.0005	0	0	0	0	0	0	0	0	0	Bacteria	Firmicutes	Clostridia	Clostridiales	Lachnospiraceae	Fusicatenibacter	uncultured_bacterium
AY978907.1.1352	0.0002	0.0002	0.0001	0	0	0	0	0	0	0.0001	0	0	Bacteria	Firmicutes	Clostridia	Clostridiales	Lachnospiraceae	Blautia	uncultured_bacterium
AY978911.1.1351	0.0001	0	0	0	0	0	0	0	0	0	0	0.0001	Bacteria	Firmicutes	Clostridia	Clostridiales	Lachnospiraceae	Blautia	uncultured_bacterium
AY978928.1.1351	0.0002	0.0003	0.0003	0	0	0	0	0	0	0	0	0	Bacteria	Firmicutes	Clostridia	Clostridiales	Lachnospiraceae	Fusicatenibacter	uncultured_bacterium
AY979025.1.1367	0	0	0	0	0	0.0001	0	0	0	0	0	0	Bacteria	Firmicutes	Bacilli	Lactobacillales	Streptococcaceae	Streptococcus	uncultured_bacterium
AY979043.1.1351	0	0	0	0.0001	0	0	0	0	0	0	0	0	Bacteria	Firmicutes	Clostridia	Clostridiales	Lachnospiraceae	Blautia	uncultured_bacterium
AY979048.1.1353	0.001	0.0016	0.0003	0	0	0	0	0	0	0	0	0	Bacteria	Firmicutes	Clostridia	Clostridiales	Lachnospiraceae	uncultured	uncultured_bacterium
AY979055.1.1352	0.0003	0.0003	0	0	0	0	0	0	0	0	0	0	Bacteria	Firmicutes	Clostridia	Clostridiales	Lachnospiraceae	Blautia	uncultured_bacterium
AY979103.1.1352	0.0001	0	0.0002	0	0	0	0	0	0	0.0001	0	0	Bacteria	Firmicutes	Clostridia	Clostridiales	Lachnospiraceae	Blautia	uncultured_bacterium
AY979105.1.1332	0	0	0	0	0	0	0.0005	0.0005	0.0011	0.0002	0	0.0002	Bacteria	Firmicutes	Clostridia	Clostridiales	Ruminococcaceae	Faecalibacterium	uncultured_bacterium
AY979136.1.1356	0	0	0	0	0	0	0	0	0	0.0016	0.0029	0.0019	Bacteria	Firmicutes	Clostridia	Clostridiales	Lachnospiraceae	[Ruminococcus]_gauvreauii_group	uncultured_bacterium
AY979137.1.1352	0	0	0	0	0	0	0	0	0	0	0	0	Bacteria	Firmicutes	Clostridia	Clostridiales	Lachnospiraceae	Blautia	uncultured_bacterium
AY979154.1.1359	0	0	0	0	0	0	0	0.0001	0	0	0	0	Bacteria	Bacteroidetes	Bacteroidia	Bacteroidales	Bacteroidaceae	Bacteroides	uncultured_bacterium
AY979157.1.1353	0	0	0	0	0	0	0	0	0	0	0	0	Bacteria	Firmicutes	Clostridia	Clostridiales	Lachnospiraceae	Blautia	uncultured_bacterium
AY979173.1.1332	0	0	0.0001	0	0	0	0	0	0	0	0	0	Bacteria	Firmicutes	Clostridia	Clostridiales	Ruminococcaceae	Faecalibacterium	uncultured_bacterium
AY979227.1.1359	0	0.0001	0.0005	0	0	0	0	0	0	0.0001	0.0001	0.0002	Bacteria	Bacteroidetes	Bacteroidia	Bacteroidales	Bacteroidaceae	Bacteroides	uncultured_bacterium
AY979232.1.1359	0	0	0	0.0001	0.0037	0.0008	0	0	0	0	0	0	Bacteria	Bacteroidetes	Bacteroidia	Bacteroidales	Bacteroidaceae	Bacteroides	uncultured_bacterium
AY979247.1.1332	0	0	0	0	0	0	0.0002	0.0006	0.0007	0.0001	0	0	Bacteria	Firmicutes	Clostridia	Clostridiales	Ruminococcaceae	Faecalibacterium	uncultured_bacterium
AY979257.1.1361	0.0014	0.0008	0.0013	0	0	0	0.0002	0.0001	0	0	0	0	Bacteria	Bacteroidetes	Bacteroidia	Bacteroidales	Bacteroidaceae	Bacteroides	uncultured_bacterium
AY979313.1.1359	0	0	0	0	0	0	0	0	0	0	0.0001	0.0002	Bacteria	Bacteroidetes	Bacteroidia	Bacteroidales	Bacteroidaceae	Bacteroides	uncultured_bacterium
AY979361.1.1359	0	0	0	0	0	0	0	0.0001	0.0001	0	0	0.0001	Bacteria	Bacteroidetes	Bacteroidia	Bacteroidales	Bacteroidaceae	Bacteroides	uncultured_bacterium
AY979370.1.1351	0	0	0	0	0	0	0	0	0	0	0.0001	0	Bacteria	Firmicutes	Clostridia	Clostridiales	Lachnospiraceae	Blautia	uncultured_bacterium
AY979372.1.1351	0	0.0001	0	0	0	0	0	0	0	0	0	0.0001	Bacteria	Firmicutes	Clostridia	Clostridiales	Lachnospiraceae	Blautia	uncultured_bacterium
AY979374.1.1362	0	0	0	0	0	0	0.0001	0	0	0.0015	0.0017	0.0035	Bacteria	Bacteroidetes	Bacteroidia	Bacteroidales	Porphyromonadaceae	Barnesiella	uncultured_bacterium
AY979426.1.1359	0	0	0	0	0.0001	0	0	0	0	0	0	0	Bacteria	Bacteroidetes	Bacteroidia	Bacteroidales	Bacteroidaceae	Bacteroides	uncultured_bacterium
AY979449.1.1351	0.0001	0.0001	0.0002	0	0	0	0	0	0	0	0	0	Bacteria	Firmicutes	Clostridia	Clostridiales	Lachnospiraceae	Blautia	uncultured_bacterium
AY979466.1.1355	0	0	0	0	0	0	0.0002	0.0004	0.0003	0	0	0	Bacteria	Firmicutes	Clostridia	Clostridiales	Lachnospiraceae	Roseburia	uncultured_bacterium
AY979467.1.1354	0	0	0	0	0	0	0	0	0	0	0	0	Bacteria	Firmicutes	Clostridia	Clostridiales	Lachnospiraceae	Roseburia	uncultured_bacterium
AY979523.1.1351	0	0	0	0	0	0	0	0	0	0.0002	0	0.0001	Bacteria	Firmicutes	Clostridia	Clostridiales	Lachnospiraceae	Blautia	uncultured_bacterium
AY979634.1.1354	0	0	0	0	0	0	0	0	0	0	0	0.0002	Bacteria	Firmicutes	Clostridia	Clostridiales	Lachnospiraceae	[Eubacterium]_rectale_group	uncultured_bacterium
AY979651.1.1351	0	0.0001	0	0	0	0	0	0	0	0	0	0	Bacteria	Firmicutes	Clostridia	Clostridiales	Lachnospiraceae	Blautia	uncultured_bacterium
AY979842.1.1358	0	0	0	0.0019	0.002	0.0021	0.0002	0	0	0	0.0002	0	Bacteria	Bacteroidetes	Bacteroidia	Bacteroidales	Bacteroidaceae	Bacteroides	uncultured_bacterium
AY979845.1.1351	0.0002	0	0	0	0	0	0	0	0	0	0	0	Bacteria	Firmicutes	Clostridia	Clostridiales	Lachnospiraceae	Lachnoclostridium	uncultured_bacterium
AY979847.1.1354	0	0	0	0	0	0	0	0	0	0.0002	0.0003	0.0004	Bacteria	Firmicutes	Clostridia	Clostridiales	Lachnospiraceae	[Eubacterium]_rectale_group	uncultured_bacterium
AY979852.1.1332	0	0	0	0	0	0	0	0	0	0	0	0	Bacteria	Firmicutes	Clostridia	Clostridiales	Ruminococcaceae	Faecalibacterium	uncultured_bacterium
AY979863.1.1353	0.002	0.002	0.0015	0	0	0	0	0	0	0	0	0	Bacteria	Firmicutes	Clostridia	Clostridiales	Lachnospiraceae	Blautia	uncultured_bacterium
AY979877.1.1359	0	0.0001	0.0002	0	0	0	0	0	0	0.0001	0.0001	0.0001	Bacteria	Bacteroidetes	Bacteroidia	Bacteroidales	Bacteroidaceae	Bacteroides	uncultured_bacterium
AY979889.1.1352	0	0.0002	0	0.0005	0.0008	0.0005	0	0	0	0.0002	0.0003	0	Bacteria	Firmicutes	Clostridia	Clostridiales	Lachnospiraceae	[Ruminococcus]_gnavus_group	uncultured_bacterium
AY979890.1.1359	0	0	0.0001	0	0	0	0	0	0	0	0.0001	0.0001	Bacteria	Bacteroidetes	Bacteroidia	Bacteroidales	Bacteroidaceae	Bacteroides	uncultured_bacterium
AY979896.1.1351	0	0	0	0	0	0	0.0001	0.0001	0	0	0	0	Bacteria	Firmicutes	Clostridia	Clostridiales	Lachnospiraceae	Blautia	uncultured_bacterium
AY979901.1.1354	0	0	0	0.0001	0	0	0.0001	0	0	0.0001	0	0.0001	Bacteria	Firmicutes	Clostridia	Clostridiales	Lachnospiraceae	Anaerostipes	uncultured_bacterium
AY979906.1.1352	0	0	0	0	0	0	0	0	0.0001	0	0	0.0001	Bacteria	Firmicutes	Clostridia	Clostridiales	Lachnospiraceae	uncultured	uncultured_bacterium
AY979950.1.1355	0	0	0	0	0	0	0.0001	0.0001	0.0004	0	0	0	Bacteria	Firmicutes	Clostridia	Clostridiales	Lachnospiraceae	Roseburia	uncultured_bacterium
AY979959.1.1332	0	0	0	0	0	0	0	0	0	0	0	0.0001	Bacteria	Firmicutes	Clostridia	Clostridiales	Ruminococcaceae	Faecalibacterium	uncultured_bacterium
AY979962.1.1349	0	0.0001	0	0	0	0	0	0	0	0	0	0	Bacteria	Firmicutes	Clostridia	Clostridiales	Lachnospiraceae	Lachnoclostridium	uncultured_bacterium
AY979975.1.1332	0	0	0	0	0	0	0	0	0.0002	0	0	0	Bacteria	Firmicutes	Clostridia	Clostridiales	Ruminococcaceae	Faecalibacterium	uncultured_bacterium
AY979988.1.1354	0	0	0	0.0001	0	0	0	0	0	0	0	0.0001	Bacteria	Firmicutes	Clostridia	Clostridiales	Lachnospiraceae	Anaerostipes	uncultured_bacterium
AY979995.1.1354	0	0	0	0.0001	0	0.0001	0.0001	0	0.0001	0.0002	0	0	Bacteria	Firmicutes	Clostridia	Clostridiales	Lachnospiraceae	Anaerostipes	uncultured_bacterium
AY980021.1.1332	0	0	0	0	0	0	0	0	0	0.0003	0	0.0001	Bacteria	Firmicutes	Clostridia	Clostridiales	Ruminococcaceae	Faecalibacterium	uncultured_bacterium
AY980032.1.1332	0	0	0	0	0	0	0	0	0	0.0001	0	0.0003	Bacteria	Firmicutes	Clostridia	Clostridiales	Ruminococcaceae	Faecalibacterium	uncultured_bacterium
AY980038.1.1332	0	0	0	0	0	0	0	0	0	0.0003	0	0	Bacteria	Firmicutes	Clostridia	Clostridiales	Ruminococcaceae	Faecalibacterium	uncultured_bacterium
AY980040.1.1332	0	0	0	0	0	0	0	0	0	0	0	0.0002	Bacteria	Firmicutes	Clostridia	Clostridiales	Ruminococcaceae	Faecalibacterium	uncultured_bacterium
AY980059.1.1351	0.0001	0.0001	0.0002	0	0	0	0	0	0	0	0	0	Bacteria	Firmicutes	Clostridia	Clostridiales	Lachnospiraceae	Lachnoclostridium	uncultured_bacterium
AY980069.1.1332	0	0	0	0	0	0	0	0	0.0001	0	0	0	Bacteria	Firmicutes	Clostridia	Clostridiales	Ruminococcaceae	Faecalibacterium	uncultured_bacterium
AY980086.1.1354	0	0	0	0	0	0	0	0	0	0	0.0005	0.0005	Bacteria	Firmicutes	Clostridia	Clostridiales	Lachnospiraceae	[Eubacterium]_rectale_group	uncultured_bacterium
AY980089.1.1351	0	0.0002	0.0001	0	0	0	0	0	0	0	0	0	Bacteria	Firmicutes	Clostridia	Clostridiales	Lachnospiraceae	Lachnoclostridium	uncultured_bacterium
AY980132.1.1354	0	0	0	0	0	0	0	0	0	0	0	0	Bacteria	Firmicutes	Clostridia	Clostridiales	Lachnospiraceae	[Eubacterium]_rectale_group	uncultured_bacterium
AY980135.1.1332	0	0	0	0	0	0	0	0	0	0.0006	0	0	Bacteria	Firmicutes	Clostridia	Clostridiales	Ruminococcaceae	Faecalibacterium	uncultured_bacterium
AY980149.1.1354	0	0	0	0	0	0.0001	0	0	0	0.0002	0.0001	0.0001	Bacteria	Firmicutes	Clostridia	Clostridiales	Lachnospiraceae	Anaerostipes	uncultured_bacterium
AY980164.1.1332	0	0	0	0	0	0	0	0	0	0	0	0	Bacteria	Firmicutes	Clostridia	Clostridiales	Ruminococcaceae	Faecalibacterium	uncultured_bacterium
AY980174.1.1351	0	0.0001	0.0002	0	0	0	0	0.0002	0	0.0001	0	0	Bacteria	Firmicutes	Clostridia	Clostridiales	Lachnospiraceae	Blautia	uncultured_bacterium
AY980181.1.1351	0.0002	0.0003	0	0	0	0	0	0	0	0	0	0	Bacteria	Firmicutes	Clostridia	Clostridiales	Lachnospiraceae	Lachnoclostridium	uncultured_bacterium
AY980184.1.1350	0	0	0	0	0	0	0.0004	0.0003	0.0002	0	0	0	Bacteria	Firmicutes	Clostridia	Clostridiales	Lachnospiraceae	Blautia	uncultured_bacterium
AY980187.1.1351	0	0	0	0.0001	0	0	0	0.0001	0	0.0001	0	0	Bacteria	Firmicutes	Clostridia	Clostridiales	Lachnospiraceae	Blautia	uncultured_bacterium
AY980204.1.1359	0	0	0.0002	0.0005	0.0015	0.0007	0	0	0	0	0	0	Bacteria	Bacteroidetes	Bacteroidia	Bacteroidales	Bacteroidaceae	Bacteroides	uncultured_bacterium
AY980211.1.1332	0	0	0	0	0	0	0	0	0	0	0	0.0004	Bacteria	Firmicutes	Clostridia	Clostridiales	Ruminococcaceae	Faecalibacterium	uncultured_bacterium
AY980230.1.1351	0.0001	0.0001	0.0002	0	0	0	0	0	0	0	0	0	Bacteria	Firmicutes	Clostridia	Clostridiales	Lachnospiraceae	Lachnoclostridium	uncultured_bacterium
AY980237.1.1351	0.0001	0	0	0	0	0	0.0002	0.0005	0.0004	0	0	0	Bacteria	Firmicutes	Clostridia	Clostridiales	Lachnospiraceae	Blautia	uncultured_bacterium
AY980259.1.1353	0.0002	0.0009	0.0005	0	0	0	0	0	0	0	0	0	Bacteria	Firmicutes	Clostridia	Clostridiales	Lachnospiraceae	Fusicatenibacter	uncultured_bacterium
AY980304.1.1359	0	0	0	0	0	0	0	0.0001	0	0	0.0001	0.0001	Bacteria	Bacteroidetes	Bacteroidia	Bacteroidales	Bacteroidaceae	Bacteroides	uncultured_bacterium
AY980313.1.1351	0.0001	0.0001	0.0003	0	0	0	0	0	0	0	0	0	Bacteria	Firmicutes	Clostridia	Clostridiales	Lachnospiraceae	Fusicatenibacter	uncultured_bacterium
AY980318.1.1359	0	0	0	0	0	0	0	0	0	0	0	0.0001	Bacteria	Bacteroidetes	Bacteroidia	Bacteroidales	Bacteroidaceae	Bacteroides	uncultured_bacterium
AY980320.1.1359	0	0	0	0.0001	0.0033	0.0006	0	0	0	0	0	0	Bacteria	Bacteroidetes	Bacteroidia	Bacteroidales	Bacteroidaceae	Bacteroides	uncultured_bacterium
AY980356.1.1359	0	0	0	0.0002	0.0028	0.0009	0	0	0	0	0	0	Bacteria	Bacteroidetes	Bacteroidia	Bacteroidales	Bacteroidaceae	Bacteroides	uncultured_bacterium
AY980365.1.1359	0	0	0	0	0	0	0.0001	0.0002	0	0	0	0	Bacteria	Bacteroidetes	Bacteroidia	Bacteroidales	Bacteroidaceae	Bacteroides	uncultured_bacterium
AY980386.1.1359	0.0002	0.0001	0.0002	0.0006	0.0011	0.0007	0	0	0	0	0	0	Bacteria	Bacteroidetes	Bacteroidia	Bacteroidales	Bacteroidaceae	Bacteroides	uncultured_bacterium
AY980470.1.1351	0	0.0002	0.0002	0	0	0	0	0	0	0	0	0	Bacteria	Firmicutes	Clostridia	Clostridiales	Lachnospiraceae	Fusicatenibacter	uncultured_bacterium
AY980472.1.1359	0	0	0	0.0002	0.0029	0.0006	0	0	0	0	0	0	Bacteria	Bacteroidetes	Bacteroidia	Bacteroidales	Bacteroidaceae	Bacteroides	uncultured_bacterium
AY980489.1.1332	0	0	0	0	0	0	0.0005	0.0002	0.0008	0.0001	0	0.0001	Bacteria	Firmicutes	Clostridia	Clostridiales	Ruminococcaceae	Faecalibacterium	uncultured_bacterium
AY980501.1.1352	0	0	0.0001	0	0	0	0	0	0	0	0	0	Bacteria	Firmicutes	Clostridia	Clostridiales	Lachnospiraceae	Blautia	uncultured_bacterium
AY980505.1.1359	0	0	0	0	0	0	0.0001	0	0	0	0	0.0001	Bacteria	Bacteroidetes	Bacteroidia	Bacteroidales	Bacteroidaceae	Bacteroides	uncultured_bacterium
AY980526.1.1351	0.0002	0.0001	0.0004	0	0	0	0	0	0	0	0	0	Bacteria	Firmicutes	Clostridia	Clostridiales	Lachnospiraceae	Fusicatenibacter	uncultured_bacterium
AY980527.1.1352	0	0.0002	0.0001	0	0	0	0	0	0	0.0002	0	0	Bacteria	Firmicutes	Clostridia	Clostridiales	Lachnospiraceae	Blautia	uncultured_bacterium
AY980549.1.1351	0	0	0	0	0	0	0	0	0	0	0	0.0001	Bacteria	Firmicutes	Clostridia	Clostridiales	Lachnospiraceae	Blautia	uncultured_bacterium
AY980555.1.1359	0	0	0	0	0	0	0	0	0.0001	0.0001	0	0.0001	Bacteria	Bacteroidetes	Bacteroidia	Bacteroidales	Bacteroidaceae	Bacteroides	uncultured_bacterium
AY980562.1.1359	0	0	0	0	0	0	0	0	0	0	0.0001	0	Bacteria	Bacteroidetes	Bacteroidia	Bacteroidales	Bacteroidaceae	Bacteroides	uncultured_bacterium
AY980574.1.1359	0	0	0	0	0	0	0.0001	0.0002	0	0	0	0	Bacteria	Bacteroidetes	Bacteroidia	Bacteroidales	Bacteroidaceae	Bacteroides	uncultured_bacterium
AY980580.1.1352	0	0	0	0	0	0	0	0	0	0.0001	0	0	Bacteria	Firmicutes	Clostridia	Clostridiales	Lachnospiraceae	Blautia	uncultured_bacterium
AY980583.1.1359	0	0	0	0	0	0	0	0	0	0	0.0001	0	Bacteria	Bacteroidetes	Bacteroidia	Bacteroidales	Bacteroidaceae	Bacteroides	uncultured_bacterium
AY980646.1.1362	0	0	0	0	0	0	0.0001	0.0004	0.0002	0	0	0	Bacteria	Bacteroidetes	Bacteroidia	Bacteroidales	Bacteroidaceae	Bacteroides	uncultured_bacterium
AY980649.1.1354	0	0	0	0	0	0	0	0	0	0	0	0.0001	Bacteria	Firmicutes	Clostridia	Clostridiales	Lachnospiraceae	Roseburia	uncultured_bacterium
AY980685.1.1354	0	0	0	0	0	0	0	0	0	0	0.0001	0	Bacteria	Firmicutes	Clostridia	Clostridiales	Lachnospiraceae	[Eubacterium]_rectale_group	uncultured_bacterium
AY980693.1.1351	0	0	0	0	0	0	0	0	0	0.0001	0	0.0001	Bacteria	Firmicutes	Clostridia	Clostridiales	Lachnospiraceae	Blautia	uncultured_bacterium
AY980752.1.1354	0	0	0	0	0	0	0.0005	0.0003	0.0001	0	0	0	Bacteria	Bacteroidetes	Bacteroidia	Bacteroidales	Porphyromonadaceae	Butyricimonas	uncultured_bacterium
AY980753.1.1332	0	0	0	0	0	0	0	0	0	0	0	0	Bacteria	Firmicutes	Clostridia	Clostridiales	Ruminococcaceae	Faecalibacterium	uncultured_bacterium
AY980788.1.1351	0.0001	0	0	0.0001	0	0	0	0	0	0	0	0	Bacteria	Firmicutes	Clostridia	Clostridiales	Lachnospiraceae	Blautia	uncultured_bacterium
AY980859.1.1354	0.0004	0.0007	0.0005	0	0	0	0	0	0	0	0	0	Bacteria	Firmicutes	Clostridia	Clostridiales	Lachnospiraceae	Fusicatenibacter	uncultured_bacterium
AY980866.1.1351	0	0	0.0001	0	0	0	0	0	0	0	0	0	Bacteria	Firmicutes	Clostridia	Clostridiales	Lachnospiraceae	Blautia	uncultured_bacterium
AY980876.1.1362	0	0	0	0	0	0	0.0003	0.0002	0.0003	0.0001	0	0	Bacteria	Bacteroidetes	Bacteroidia	Bacteroidales	Bacteroidaceae	Bacteroides	uncultured_bacterium
AY980880.1.1332	0	0	0	0	0	0	0	0	0	0	0	0	Bacteria	Firmicutes	Clostridia	Clostridiales	Ruminococcaceae	Faecalibacterium	uncultured_bacterium
AY980902.1.1351	0	0	0	0	0	0	0	0	0	0	0	0.0002	Bacteria	Firmicutes	Clostridia	Clostridiales	Lachnospiraceae	Blautia	uncultured_bacterium
AY981057.1.1353	0	0	0	0	0	0	0	0	0	0.0009	0.0002	0.0002	Bacteria	Firmicutes	Clostridia	Clostridiales	Lachnospiraceae	Fusicatenibacter	uncultured_bacterium
AY981072.1.1332	0	0	0	0	0	0	0	0	0	0	0	0	Bacteria	Firmicutes	Clostridia	Clostridiales	Ruminococcaceae	Faecalibacterium	uncultured_bacterium
AY981128.1.1355	0	0	0	0.0004	0	0.0003	0	0	0.0002	0	0	0	Bacteria	Firmicutes	Clostridia	Clostridiales	Lachnospiraceae	Anaerostipes	uncultured_bacterium
AY981134.1.1354	0	0.0001	0	0	0	0.0001	0	0	0.0001	0	0.0001	0	Bacteria	Firmicutes	Clostridia	Clostridiales	Lachnospiraceae	Anaerostipes	uncultured_bacterium
AY981156.1.1351	0	0.0001	0.0005	0	0	0	0	0	0.0003	0	0	0	Bacteria	Firmicutes	Clostridia	Clostridiales	Lachnospiraceae	Blautia	uncultured_bacterium
AY981160.1.1332	0	0	0	0	0	0	0	0.0001	0.0004	0	0	0	Bacteria	Firmicutes	Clostridia	Clostridiales	Ruminococcaceae	Faecalibacterium	uncultured_bacterium
AY981164.1.1332	0	0	0	0	0	0	0.0001	0.0001	0.0001	0	0	0	Bacteria	Firmicutes	Clostridia	Clostridiales	Ruminococcaceae	Faecalibacterium	uncultured_bacterium
AY981173.1.1354	0	0	0	0	0	0	0	0	0	0.0001	0.0001	0	Bacteria	Firmicutes	Clostridia	Clostridiales	Lachnospiraceae	[Eubacterium]_rectale_group	uncultured_bacterium
AY981186.1.1359	0.0001	0.0003	0	0	0	0	0.0001	0	0	0	0	0	Bacteria	Bacteroidetes	Bacteroidia	Bacteroidales	Bacteroidaceae	Bacteroides	uncultured_bacterium
AY981191.1.1351	0	0	0	0	0	0	0.0001	0	0	0	0	0	Bacteria	Firmicutes	Clostridia	Clostridiales	Lachnospiraceae	Blautia	uncultured_bacterium
AY981222.1.1351	0.0001	0	0.0001	0.0002	0	0	0.0002	0.0002	0	0.0001	0	0.0001	Bacteria	Firmicutes	Clostridia	Clostridiales	Lachnospiraceae	Blautia	uncultured_bacterium
AY981223.1.1351	0	0.0003	0.0003	0.0001	0	0	0	0	0	0.0001	0	0	Bacteria	Firmicutes	Clostridia	Clostridiales	Lachnospiraceae	Blautia	uncultured_bacterium
AY981230.1.1351	0.0002	0	0	0	0	0	0	0	0	0	0	0	Bacteria	Firmicutes	Clostridia	Clostridiales	Lachnospiraceae	Lachnoclostridium	uncultured_bacterium
AY981237.1.1359	0	0.0002	0.0001	0	0	0	0.0002	0.0001	0	0	0	0	Bacteria	Bacteroidetes	Bacteroidia	Bacteroidales	Bacteroidaceae	Bacteroides	uncultured_bacterium
AY981243.1.1351	0.0001	0.0003	0.0001	0	0	0	0	0	0	0	0	0	Bacteria	Firmicutes	Clostridia	Clostridiales	Lachnospiraceae	Lachnoclostridium	uncultured_bacterium
AY981244.1.1359	0.0002	0	0.0002	0.0006	0.0014	0.0012	0	0	0	0	0	0	Bacteria	Bacteroidetes	Bacteroidia	Bacteroidales	Bacteroidaceae	Bacteroides	uncultured_bacterium
AY981259.1.1354	0	0	0	0.0002	0	0.0001	0	0	0	0.0001	0.0001	0.0002	Bacteria	Firmicutes	Clostridia	Clostridiales	Lachnospiraceae	Anaerostipes	uncultured_bacterium
AY981270.1.1351	0	0	0	0	0	0	0	0.0002	0.0002	0	0	0	Bacteria	Firmicutes	Clostridia	Clostridiales	Lachnospiraceae	Blautia	uncultured_bacterium
AY981303.1.1353	0.0015	0.0022	0.0014	0	0	0	0	0	0	0	0	0	Bacteria	Firmicutes	Clostridia	Clostridiales	Lachnospiraceae	Blautia	uncultured_bacterium
AY981322.1.1354	0	0	0	0.0005	0	0.0002	0.0002	0.0002	0.0001	0	0	0.0001	Bacteria	Firmicutes	Clostridia	Clostridiales	Lachnospiraceae	Anaerostipes	uncultured_bacterium
AY981325.1.1359	0	0	0	0	0	0	0.0001	0	0.0001	0	0	0	Bacteria	Bacteroidetes	Bacteroidia	Bacteroidales	Bacteroidaceae	Bacteroides	uncultured_bacterium
AY981326.1.1359	0	0	0.0003	0	0	0	0	0	0	0	0	0.0002	Bacteria	Bacteroidetes	Bacteroidia	Bacteroidales	Bacteroidaceae	Bacteroides	uncultured_bacterium
AY981338.1.1354	0	0	0	0.0003	0	0.0001	0.0001	0.0002	0.0001	0	0	0	Bacteria	Firmicutes	Clostridia	Clostridiales	Lachnospiraceae	Anaerostipes	uncultured_bacterium
AY981342.1.1359	0.0001	0.0004	0.0002	0	0	0	0	0	0	0.0002	0	0.0002	Bacteria	Bacteroidetes	Bacteroidia	Bacteroidales	Bacteroidaceae	Bacteroides	uncultured_bacterium
AY981348.1.1354	0	0	0	0	0	0	0	0	0	0	0	0	Bacteria	Firmicutes	Clostridia	Clostridiales	Lachnospiraceae	Anaerostipes	uncultured_bacterium
AY981366.1.1351	0	0	0.0002	0.0001	0	0	0	0.0001	0.0001	0.0001	0	0.0001	Bacteria	Firmicutes	Clostridia	Clostridiales	Lachnospiraceae	Blautia	uncultured_bacterium
AY981374.1.1351	0	0	0	0	0	0	0	0	0	0	0	0	Bacteria	Firmicutes	Clostridia	Clostridiales	Lachnospiraceae	Blautia	uncultured_bacterium
AY981390.1.1354	0	0	0	0.0001	0	0	0	0	0	0	0	0	Bacteria	Firmicutes	Clostridia	Clostridiales	Lachnospiraceae	Anaerostipes	uncultured_bacterium
AY981406.1.1351	0.0001	0	0	0	0	0	0	0	0	0	0	0	Bacteria	Firmicutes	Clostridia	Clostridiales	Lachnospiraceae	Lachnoclostridium	uncultured_bacterium
AY981413.1.1354	0	0	0	0.0002	0	0.0001	0	0	0	0.0001	0	0.0002	Bacteria	Firmicutes	Clostridia	Clostridiales	Lachnospiraceae	Anaerostipes	uncultured_bacterium
AY981414.1.1352	0	0	0	0	0	0	0.0001	0	0	0	0	0	Bacteria	Firmicutes	Clostridia	Clostridiales	Lachnospiraceae	Blautia	uncultured_bacterium
AY981455.1.1349	0.0005	0.0007	0.0004	0	0	0	0	0	0	0	0	0	Bacteria	Firmicutes	Clostridia	Clostridiales	Lachnospiraceae	Lachnoclostridium	uncultured_bacterium
AY981467.1.1354	0	0	0	0	0	0	0	0	0	0.0002	0	0	Bacteria	Firmicutes	Clostridia	Clostridiales	Lachnospiraceae	Anaerostipes	uncultured_bacterium
AY981480.1.1351	0	0	0	0	0	0	0	0.0002	0.0001	0	0	0	Bacteria	Firmicutes	Clostridia	Clostridiales	Lachnospiraceae	Blautia	uncultured_bacterium
AY981504.1.1354	0	0	0	0	0	0	0	0	0	0	0.0002	0.0001	Bacteria	Firmicutes	Clostridia	Clostridiales	Lachnospiraceae	Roseburia	uncultured_bacterium
AY981524.1.1354	0	0	0	0	0	0	0	0	0	0	0	0	Bacteria	Firmicutes	Clostridia	Clostridiales	Lachnospiraceae	Anaerostipes	uncultured_bacterium
AY981567.1.1351	0.0002	0	0	0	0	0	0.0001	0	0	0.0001	0	0	Bacteria	Firmicutes	Clostridia	Clostridiales	Lachnospiraceae	Blautia	uncultured_bacterium
AY981621.1.1356	0	0	0	0.0002	0	0.0001	0	0	0	0	0	0	Bacteria	Firmicutes	Clostridia	Clostridiales	Lachnospiraceae	Anaerostipes	uncultured_bacterium
AY981692.1.1352	0	0	0	0	0	0	0	0.0001	0	0	0	0	Bacteria	Firmicutes	Clostridia	Clostridiales	Lachnospiraceae	Blautia	uncultured_bacterium
AY981699.1.1351	0	0	0.0001	0	0	0	0	0.0001	0	0	0	0	Bacteria	Firmicutes	Clostridia	Clostridiales	Lachnospiraceae	Blautia	uncultured_bacterium
AY981705.1.1354	0	0	0	0.0002	0	0	0	0	0	0	0	0	Bacteria	Firmicutes	Clostridia	Clostridiales	Lachnospiraceae	Anaerostipes	uncultured_bacterium
AY981718.1.1354	0	0	0	0	0	0	0	0	0	0	0.0003	0.0005	Bacteria	Firmicutes	Clostridia	Clostridiales	Lachnospiraceae	Roseburia	uncultured_bacterium
AY981745.1.1354	0	0	0	0.0004	0	0.0003	0.0001	0	0.0002	0	0.0001	0	Bacteria	Firmicutes	Clostridia	Clostridiales	Lachnospiraceae	Anaerostipes	uncultured_bacterium
AY981748.1.1354	0	0	0	0.0002	0	0.0004	0.0003	0	0.0001	0.0001	0.0001	0	Bacteria	Firmicutes	Clostridia	Clostridiales	Lachnospiraceae	Anaerostipes	uncultured_bacterium
AY981781.1.1332	0	0	0.0001	0	0	0	0	0	0	0	0	0	Bacteria	Firmicutes	Clostridia	Clostridiales	Ruminococcaceae	Faecalibacterium	uncultured_bacterium
AY981794.1.1358	0	0	0	0	0	0.0001	0	0	0	0	0	0	Bacteria	Bacteroidetes	Bacteroidia	Bacteroidales	Porphyromonadaceae	Butyricimonas	uncultured_bacterium
AY981797.1.1359	0	0	0	0	0	0	0	0	0	0	0	0	Bacteria	Bacteroidetes	Bacteroidia	Bacteroidales	Bacteroidaceae	Bacteroides	uncultured_bacterium
AY981807.1.1352	0	0.0003	0	0	0	0	0	0	0	0	0	0.0002	Bacteria	Firmicutes	Clostridia	Clostridiales	Lachnospiraceae	Blautia	uncultured_bacterium
AY981847.1.1332	0	0	0	0	0	0	0.0003	0.0003	0.0015	0.0002	0	0.0002	Bacteria	Firmicutes	Clostridia	Clostridiales	Ruminococcaceae	Faecalibacterium	uncultured_bacterium
AY981850.1.1353	0	0.0001	0.0007	0	0	0	0	0	0	0.0001	0	0.0001	Bacteria	Firmicutes	Clostridia	Clostridiales	Lachnospiraceae	Blautia	uncultured_bacterium
AY981860.1.1335	0.0001	0	0	0	0	0	0	0	0	0	0	0	Bacteria	Firmicutes	Clostridia	Clostridiales	Ruminococcaceae	Faecalibacterium	uncultured_bacterium
AY981879.1.1352	0	0	0	0	0	0.0001	0	0.0001	0	0.0007	0.0009	0.0002	Bacteria	Firmicutes	Clostridia	Clostridiales	Lachnospiraceae	[Ruminococcus]_torques_group	uncultured_bacterium
AY981885.1.1356	0	0	0	0	0	0	0.0005	0.0006	0	0	0	0	Bacteria	Bacteroidetes	Bacteroidia	Bacteroidales	Porphyromonadaceae	Butyricimonas	uncultured_bacterium
AY981890.1.1353	0	0	0	0.0002	0	0	0	0	0	0	0	0	Bacteria	Firmicutes	Clostridia	Clostridiales	Lachnospiraceae	Lachnospiraceae_UCG-004	uncultured_bacterium
AY981912.1.1351	0.0001	0	0	0	0	0	0	0	0	0.0004	0	0.0004	Bacteria	Firmicutes	Clostridia	Clostridiales	Lachnospiraceae	Blautia	uncultured_bacterium
AY981941.1.1351	0.0032	0.0023	0.0024	0	0	0	0	0	0	0	0	0	Bacteria	Firmicutes	Clostridia	Clostridiales	Lachnospiraceae	Lachnoclostridium	uncultured_bacterium
AY981946.1.1352	0	0.0004	0.0001	0	0	0	0	0	0	0	0	0	Bacteria	Firmicutes	Clostridia	Clostridiales	Lachnospiraceae	Blautia	uncultured_bacterium
AY981947.1.1352	0	0.0003	0.0002	0	0	0	0	0	0	0.0002	0.0001	0	Bacteria	Firmicutes	Clostridia	Clostridiales	Lachnospiraceae	Blautia	uncultured_bacterium
AY981993.1.1359	0.0001	0.0001	0.0001	0	0	0	0	0	0	0	0.0001	0.0001	Bacteria	Bacteroidetes	Bacteroidia	Bacteroidales	Bacteroidaceae	Bacteroides	uncultured_bacterium
AY982018.1.1359	0	0	0	0	0	0	0	0	0	0	0.0001	0.0001	Bacteria	Bacteroidetes	Bacteroidia	Bacteroidales	Bacteroidaceae	Bacteroides	uncultured_bacterium
AY982026.1.1362	0	0	0	0	0	0	0	0	0	0.0014	0.0021	0.0025	Bacteria	Bacteroidetes	Bacteroidia	Bacteroidales	Porphyromonadaceae	Barnesiella	uncultured_bacterium
AY982031.1.1332	0	0.0001	0	0	0	0	0	0	0	0	0	0	Bacteria	Firmicutes	Clostridia	Clostridiales	Ruminococcaceae	Faecalibacterium	uncultured_bacterium
AY982047.1.1353	0	0	0	0	0	0	0	0	0	0	0	0.0001	Bacteria	Bacteroidetes	Bacteroidia	Bacteroidales	Bacteroidaceae	Bacteroides	uncultured_bacterium
AY982112.1.1351	0	0	0	0	0	0	0	0	0	0	0	0	Bacteria	Firmicutes	Clostridia	Clostridiales	Lachnospiraceae	Blautia	uncultured_bacterium
AY982132.1.1332	0	0	0	0	0	0	0	0	0	0.0001	0	0	Bacteria	Firmicutes	Clostridia	Clostridiales	Ruminococcaceae	Faecalibacterium	uncultured_bacterium
AY982303.1.1354	0	0	0	0	0	0	0	0	0	0	0	0.0001	Bacteria	Firmicutes	Clostridia	Clostridiales	Lachnospiraceae	Roseburia	uncultured_bacterium
AY982306.1.1354	0	0	0	0	0	0	0	0	0	0	0	0.0001	Bacteria	Firmicutes	Clostridia	Clostridiales	Lachnospiraceae	[Eubacterium]_rectale_group	uncultured_bacterium
AY982315.1.1332	0	0	0	0	0	0	0	0	0	0	0	0.0001	Bacteria	Firmicutes	Clostridia	Clostridiales	Ruminococcaceae	Faecalibacterium	uncultured_bacterium
AY982325.1.1351	0	0	0	0	0	0	0	0.0005	0.0001	0	0	0	Bacteria	Firmicutes	Clostridia	Clostridiales	Lachnospiraceae	Blautia	uncultured_bacterium
AY982326.1.1354	0	0	0	0	0	0	0	0	0	0	0	0	Bacteria	Firmicutes	Clostridia	Clostridiales	Lachnospiraceae	Roseburia	uncultured_bacterium
AY982336.1.1357	0	0	0	0	0	0	0	0	0	0.0003	0.0013	0.0002	Bacteria	Bacteroidetes	Bacteroidia	Bacteroidales	Porphyromonadaceae	Parabacteroides	uncultured_bacterium
AY982427.1.1362	0	0	0	0	0	0	0.0001	0.0005	0.0006	0.0001	0	0.0001	Bacteria	Bacteroidetes	Bacteroidia	Bacteroidales	Bacteroidaceae	Bacteroides	uncultured_bacterium
AY982437.1.1361	0.0001	0	0	0	0	0	0	0	0	0	0	0	Bacteria	Bacteroidetes	Bacteroidia	Bacteroidales	Porphyromonadaceae	Parabacteroides	uncultured_bacterium
AY982476.1.1362	0	0	0	0	0	0	0.0001	0.0001	0.0005	0.0002	0	0	Bacteria	Bacteroidetes	Bacteroidia	Bacteroidales	Bacteroidaceae	Bacteroides	uncultured_bacterium
AY982479.1.1355	0	0	0	0	0	0	0	0	0	0.0018	0	0.0026	Bacteria	Firmicutes	Clostridia	Clostridiales	Lachnospiraceae	Lachnospira	uncultured_bacterium
AY982483.1.1332	0.0001	0	0.0003	0	0	0	0	0	0	0	0	0	Bacteria	Firmicutes	Clostridia	Clostridiales	Ruminococcaceae	Faecalibacterium	uncultured_bacterium
AY982509.1.1355	0	0	0	0	0	0	0	0	0	0	0	0.0001	Bacteria	Firmicutes	Clostridia	Clostridiales	Lachnospiraceae	[Eubacterium]_rectale_group	uncultured_bacterium
AY982550.1.1355	0	0	0	0	0	0	0	0	0	0	0	0	Bacteria	Firmicutes	Clostridia	Clostridiales	Lachnospiraceae	Roseburia	uncultured_bacterium
AY982571.1.1354	0	0	0	0	0	0	0	0	0	0.0001	0.0002	0.0001	Bacteria	Firmicutes	Clostridia	Clostridiales	Lachnospiraceae	[Eubacterium]_rectale_group	uncultured_bacterium
AY982572.1.1332	0	0	0	0	0	0	0	0	0.0001	0	0	0	Bacteria	Firmicutes	Clostridia	Clostridiales	Ruminococcaceae	Faecalibacterium	uncultured_bacterium
AY982575.1.1335	0	0.0002	0	0	0	0	0	0	0	0	0	0	Bacteria	Firmicutes	Clostridia	Clostridiales	Ruminococcaceae	Subdoligranulum	uncultured_bacterium
AY982601.1.1354	0	0	0.0001	0.0001	0	0	0	0	0	0.0001	0.0001	0	Bacteria	Firmicutes	Clostridia	Clostridiales	Lachnospiraceae	Anaerostipes	uncultured_bacterium
AY982647.1.1332	0	0	0	0	0	0	0	0	0	0.0004	0	0.0002	Bacteria	Firmicutes	Clostridia	Clostridiales	Ruminococcaceae	Faecalibacterium	uncultured_bacterium
AY982652.1.1335	0.0008	0.0046	0.0059	0	0	0	0	0	0	0	0	0	Bacteria	Firmicutes	Clostridia	Clostridiales	Ruminococcaceae	Subdoligranulum	uncultured_bacterium
AY982655.1.1354	0	0	0	0	0	0	0	0	0	0	0.0002	0.0006	Bacteria	Firmicutes	Clostridia	Clostridiales	Lachnospiraceae	Roseburia	uncultured_bacterium
AY982693.1.1351	0	0.0002	0.0001	0	0	0	0	0	0	0	0	0	Bacteria	Firmicutes	Clostridia	Clostridiales	Lachnospiraceae	Lachnoclostridium	uncultured_bacterium
AY982694.1.1351	0	0	0	0	0	0	0.0017	0.0001	0.0009	0	0	0	Bacteria	Firmicutes	Clostridia	Clostridiales	Lachnospiraceae	Blautia	uncultured_bacterium
AY982708.1.1351	0	0	0	0	0	0	0	0	0	0	0	0	Bacteria	Firmicutes	Clostridia	Clostridiales	Lachnospiraceae	Lachnoclostridium	uncultured_bacterium
AY982733.1.1351	0	0	0	0	0	0	0	0	0	0	0	0.0001	Bacteria	Firmicutes	Clostridia	Clostridiales	Lachnospiraceae	Blautia	uncultured_bacterium
AY982766.1.1349	0.0001	0.0001	0	0	0	0	0	0	0	0	0	0	Bacteria	Firmicutes	Clostridia	Clostridiales	Lachnospiraceae	Lachnoclostridium	uncultured_bacterium
AY982780.1.1332	0	0	0	0	0	0	0	0	0	0	0	0	Bacteria	Firmicutes	Clostridia	Clostridiales	Ruminococcaceae	Faecalibacterium	uncultured_bacterium
AY982788.1.1351	0	0	0	0	0	0	0	0.0001	0	0	0	0	Bacteria	Firmicutes	Clostridia	Clostridiales	Lachnospiraceae	Blautia	uncultured_bacterium
AY982804.1.1351	0	0	0	0	0	0	0.0008	0	0.0004	0	0	0	Bacteria	Firmicutes	Clostridia	Clostridiales	Lachnospiraceae	Blautia	uncultured_bacterium
AY982810.1.1354	0	0	0	0	0	0.0001	0	0	0	0	0	0	Bacteria	Firmicutes	Clostridia	Clostridiales	Lachnospiraceae	Anaerostipes	uncultured_bacterium
AY982838.1.1332	0	0	0	0	0	0	0	0.0001	0.0002	0.0001	0	0	Bacteria	Firmicutes	Clostridia	Clostridiales	Ruminococcaceae	Faecalibacterium	uncultured_bacterium
AY982843.1.1354	0	0	0	0	0	0	0	0	0	0	0	0.0002	Bacteria	Firmicutes	Clostridia	Clostridiales	Lachnospiraceae	[Eubacterium]_rectale_group	uncultured_bacterium
AY982852.1.1354	0	0	0	0	0	0.0003	0.0002	0.0002	0.0001	0	0	0.0001	Bacteria	Firmicutes	Clostridia	Clostridiales	Lachnospiraceae	Anaerostipes	uncultured_bacterium
AY982858.1.1354	0	0	0	0	0	0	0	0	0	0.0002	0.0003	0.0001	Bacteria	Firmicutes	Clostridia	Clostridiales	Lachnospiraceae	[Eubacterium]_rectale_group	uncultured_bacterium
AY982895.1.1351	0.0003	0.0001	0	0	0	0	0	0	0	0	0	0	Bacteria	Firmicutes	Clostridia	Clostridiales	Lachnospiraceae	Blautia	uncultured_bacterium
AY982897.1.1354	0	0	0	0.0001	0	0.0004	0	0	0.0001	0	0	0	Bacteria	Firmicutes	Clostridia	Clostridiales	Lachnospiraceae	Anaerostipes	uncultured_bacterium
AY982906.1.1332	0	0	0	0	0	0	0	0	0	0.0001	0	0.0002	Bacteria	Firmicutes	Clostridia	Clostridiales	Ruminococcaceae	Faecalibacterium	uncultured_bacterium
AY982924.1.1352	0	0	0	0	0	0	0	0	0	0	0	0	Bacteria	Firmicutes	Clostridia	Clostridiales	Lachnospiraceae	Blautia	uncultured_bacterium
AY982929.1.1354	0	0	0	0	0	0	0	0	0	0	0.0002	0.0004	Bacteria	Firmicutes	Clostridia	Clostridiales	Lachnospiraceae	[Eubacterium]_rectale_group	uncultured_bacterium
AY982965.1.1355	0	0	0	0	0	0	0	0	0	0	0	0.0005	Bacteria	Firmicutes	Clostridia	Clostridiales	Lachnospiraceae	[Eubacterium]_rectale_group	uncultured_bacterium
AY982969.1.1352	0	0	0	0	0	0.0001	0	0	0	0	0	0	Bacteria	Firmicutes	Clostridia	Clostridiales	Lachnospiraceae	[Ruminococcus]_gnavus_group	uncultured_bacterium
AY982983.1.1360	0.0001	0	0	0.0006	0.0009	0.0007	0	0	0	0	0	0	Bacteria	Bacteroidetes	Bacteroidia	Bacteroidales	Bacteroidaceae	Bacteroides	uncultured_bacterium
AY982997.1.1351	0.0001	0	0	0	0	0	0	0.0003	0.0001	0	0	0.0003	Bacteria	Firmicutes	Clostridia	Clostridiales	Lachnospiraceae	Blautia	uncultured_bacterium
AY983032.1.1351	0	0	0	0	0	0	0.0006	0.0002	0.0004	0	0	0	Bacteria	Firmicutes	Clostridia	Clostridiales	Lachnospiraceae	Blautia	uncultured_bacterium
AY983072.1.1354	0	0	0	0	0	0	0	0	0	0.0001	0.0002	0.0009	Bacteria	Firmicutes	Clostridia	Clostridiales	Lachnospiraceae	[Eubacterium]_rectale_group	uncultured_bacterium
AY983098.1.1351	0.0001	0.0001	0.0002	0	0	0	0	0.0001	0.0001	0	0	0	Bacteria	Firmicutes	Clostridia	Clostridiales	Lachnospiraceae	Blautia	uncultured_bacterium
AY983102.1.1351	0	0	0	0	0	0	0	0	0	0.0003	0.0007	0.0001	Bacteria	Firmicutes	Clostridia	Clostridiales	Lachnospiraceae	Blautia	uncultured_bacterium
AY983104.1.1352	0	0	0	0	0	0	0	0	0	0	0.0001	0.0003	Bacteria	Firmicutes	Clostridia	Clostridiales	Ruminococcaceae	Ruminiclostridium_9	uncultured_bacterium
AY983118.1.1359	0.0001	0.0002	0.0004	0	0	0	0.0001	0	0	0	0	0	Bacteria	Bacteroidetes	Bacteroidia	Bacteroidales	Bacteroidaceae	Bacteroides	uncultured_bacterium
AY983135.1.1351	0	0	0	0	0	0	0.0001	0.0001	0.0003	0	0	0	Bacteria	Firmicutes	Clostridia	Clostridiales	Lachnospiraceae	Blautia	uncultured_bacterium
AY983155.1.1359	0	0	0	0	0	0	0	0.0001	0.0001	0	0	0	Bacteria	Bacteroidetes	Bacteroidia	Bacteroidales	Bacteroidaceae	Bacteroides	uncultured_bacterium
AY983158.1.1359	0	0	0	0	0	0	0	0	0.0001	0.0001	0	0.0001	Bacteria	Bacteroidetes	Bacteroidia	Bacteroidales	Bacteroidaceae	Bacteroides	uncultured_bacterium
AY983182.1.1353	0	0	0	0	0	0	0	0	0	0	0	0.0001	Bacteria	Bacteroidetes	Bacteroidia	Bacteroidales	Bacteroidaceae	Bacteroides	uncultured_bacterium
AY983187.1.1359	0	0.0002	0.0004	0	0	0	0	0	0	0	0	0.0002	Bacteria	Bacteroidetes	Bacteroidia	Bacteroidales	Bacteroidaceae	Bacteroides	uncultured_bacterium
AY983210.1.1353	0	0	0	0	0	0	0.0001	0.0004	0.0005	0	0	0	Bacteria	Bacteroidetes	Bacteroidia	Bacteroidales	Bacteroidaceae	Bacteroides	uncultured_bacterium
AY983231.1.1351	0	0	0	0	0	0	0	0	0	0	0	0	Bacteria	Firmicutes	Clostridia	Clostridiales	Lachnospiraceae	Lachnoclostridium	uncultured_bacterium
AY983236.1.1359	0	0	0	0	0	0	0	0.0001	0	0	0	0	Bacteria	Bacteroidetes	Bacteroidia	Bacteroidales	Bacteroidaceae	Bacteroides	uncultured_bacterium
AY983261.1.1355	0	0	0	0	0	0	0	0	0	0.0017	0.0028	0.0029	Bacteria	Firmicutes	Clostridia	Clostridiales	Lachnospiraceae	[Ruminococcus]_gauvreauii_group	uncultured_bacterium
AY983263.1.1359	0	0	0	0	0.0001	0	0	0	0	0	0	0	Bacteria	Bacteroidetes	Bacteroidia	Bacteroidales	Bacteroidaceae	Bacteroides	uncultured_bacterium
AY983283.1.1359	0	0	0	0	0	0	0	0	0	0	0	0	Bacteria	Bacteroidetes	Bacteroidia	Bacteroidales	Bacteroidaceae	Bacteroides	uncultured_bacterium
AY983344.1.1357	0.0002	0.0001	0.0002	0.0002	0.0007	0.0005	0.0006	0.0002	0.0005	0.0001	0.0002	0.0004	Bacteria	Bacteroidetes	Bacteroidia	Bacteroidales	Bacteroidaceae	Bacteroides	uncultured_bacterium
AY983359.1.1359	0	0	0	0	0	0	0	0	0	0.0001	0	0	Bacteria	Bacteroidetes	Bacteroidia	Bacteroidales	Bacteroidaceae	Bacteroides	uncultured_bacterium
AY983402.1.1352	0	0	0.0001	0	0	0	0	0	0	0	0	0	Bacteria	Firmicutes	Clostridia	Clostridiales	Lachnospiraceae	Dorea	uncultured_bacterium
AY983421.1.1351	0	0.0003	0.0001	0	0	0	0	0	0	0	0	0	Bacteria	Firmicutes	Clostridia	Clostridiales	Lachnospiraceae	Fusicatenibacter	uncultured_bacterium
AY983436.1.1351	0	0.0002	0.0001	0	0	0	0	0	0	0	0	0	Bacteria	Firmicutes	Clostridia	Clostridiales	Lachnospiraceae	Fusicatenibacter	uncultured_bacterium
AY983443.1.1359	0	0	0.0003	0	0.0001	0	0	0	0	0	0	0	Bacteria	Bacteroidetes	Bacteroidia	Bacteroidales	Bacteroidaceae	Bacteroides	uncultured_bacterium
AY983444.1.1352	0	0	0	0	0	0	0	0	0	0	0.0001	0.0001	Bacteria	Firmicutes	Clostridia	Clostridiales	Lachnospiraceae	Blautia	uncultured_bacterium
AY983462.1.1352	0	0	0	0	0	0	0	0	0	0	0	0	Bacteria	Firmicutes	Clostridia	Clostridiales	Lachnospiraceae	Blautia	uncultured_bacterium
AY983491.1.1351	0	0	0	0	0	0	0	0	0	0.0001	0.0001	0	Bacteria	Firmicutes	Clostridia	Clostridiales	Lachnospiraceae	Blautia	uncultured_bacterium
AY983502.1.1351	0	0	0	0	0	0	0	0	0	0.0003	0.0002	0.0002	Bacteria	Firmicutes	Clostridia	Clostridiales	Lachnospiraceae	Blautia	uncultured_bacterium
AY983503.1.1353	0.0004	0.0007	0.0009	0	0	0	0	0	0	0	0	0	Bacteria	Firmicutes	Clostridia	Clostridiales	Lachnospiraceae	Fusicatenibacter	uncultured_bacterium
AY983526.1.1359	0	0	0	0	0	0	0	0	0.0001	0	0	0.0001	Bacteria	Bacteroidetes	Bacteroidia	Bacteroidales	Bacteroidaceae	Bacteroides	uncultured_bacterium
AY983538.1.1354	0	0	0	0	0	0	0.0001	0	0	0	0	0.0001	Bacteria	Firmicutes	Clostridia	Clostridiales	Lachnospiraceae	Anaerostipes	uncultured_bacterium
AY983550.1.1332	0	0	0	0	0	0	0.0004	0.0007	0.0006	0	0.0001	0.0001	Bacteria	Firmicutes	Clostridia	Clostridiales	Ruminococcaceae	Faecalibacterium	uncultured_bacterium
AY983592.1.1359	0	0	0	0	0	0	0	0.0002	0	0	0	0	Bacteria	Bacteroidetes	Bacteroidia	Bacteroidales	Bacteroidaceae	Bacteroides	uncultured_bacterium
AY983605.1.1332	0	0	0	0	0	0	0.0005	0.0003	0.0009	0.0001	0.0002	0.0001	Bacteria	Firmicutes	Clostridia	Clostridiales	Ruminococcaceae	Faecalibacterium	uncultured_bacterium
AY983629.1.1352	0.0002	0.0002	0.0003	0	0	0	0	0	0	0	0	0	Bacteria	Firmicutes	Clostridia	Clostridiales	Lachnospiraceae	Fusicatenibacter	uncultured_bacterium
AY983648.1.1362	0	0	0	0	0	0	0	0	0	0.0011	0.0018	0.0023	Bacteria	Bacteroidetes	Bacteroidia	Bacteroidales	Porphyromonadaceae	Barnesiella	uncultured_bacterium
AY983668.1.1352	0	0	0	0	0	0	0	0	0	0.0001	0.0001	0.0002	Bacteria	Firmicutes	Clostridia	Clostridiales	Lachnospiraceae	Blautia	uncultured_bacterium
AY983697.1.1351	0	0	0	0.0003	0	0	0	0	0	0	0	0	Bacteria	Firmicutes	Clostridia	Clostridiales	Lachnospiraceae	Blautia	uncultured_bacterium
AY983740.1.1332	0	0	0	0	0	0	0	0	0	0.0001	0.0001	0.0001	Bacteria	Firmicutes	Clostridia	Clostridiales	Ruminococcaceae	Faecalibacterium	uncultured_bacterium
AY983757.1.1352	0	0.0003	0	0.0007	0.0009	0.0007	0	0	0	0.0002	0.0001	0	Bacteria	Firmicutes	Clostridia	Clostridiales	Lachnospiraceae	[Ruminococcus]_gnavus_group	uncultured_bacterium
AY983764.1.1359	0	0	0	0	0.003	0.0012	0	0	0	0	0	0	Bacteria	Bacteroidetes	Bacteroidia	Bacteroidales	Bacteroidaceae	Bacteroides	uncultured_bacterium
AY983765.1.1351	0.001	0.0016	0.0024	0	0	0	0	0	0	0	0	0	Bacteria	Firmicutes	Clostridia	Clostridiales	Lachnospiraceae	Blautia	uncultured_bacterium
AY983770.1.1351	0	0	0	0.0001	0	0	0	0	0	0	0	0	Bacteria	Firmicutes	Clostridia	Clostridiales	Lachnospiraceae	Blautia	uncultured_bacterium
AY983799.1.1332	0	0	0	0	0	0	0	0	0	0.0002	0	0.0001	Bacteria	Firmicutes	Clostridia	Clostridiales	Ruminococcaceae	Faecalibacterium	uncultured_bacterium
AY983861.1.1353	0	0	0	0	0	0	0	0	0	0	0	0.0001	Bacteria	Firmicutes	Clostridia	Clostridiales	Lachnospiraceae	Lachnoclostridium	uncultured_bacterium
AY983955.1.1332	0	0	0	0	0	0	0.0002	0.0001	0	0	0	0	Bacteria	Firmicutes	Clostridia	Clostridiales	Ruminococcaceae	Faecalibacterium	uncultured_bacterium
AY983972.1.1333	0	0	0	0	0	0	0	0	0	0.0007	0	0.0001	Bacteria	Firmicutes	Clostridia	Clostridiales	Ruminococcaceae	Faecalibacterium	uncultured_bacterium
AY984090.1.1351	0.0002	0	0.0001	0	0	0	0	0	0	0	0	0	Bacteria	Firmicutes	Clostridia	Clostridiales	Lachnospiraceae	Lachnoclostridium	uncultured_bacterium
AY984148.1.1332	0	0	0	0	0	0	0	0	0	0.0003	0	0.0002	Bacteria	Firmicutes	Clostridia	Clostridiales	Ruminococcaceae	Faecalibacterium	uncultured_bacterium
AY984169.1.1355	0	0	0	0	0	0	0	0	0	0.0009	0.0001	0.0004	Bacteria	Firmicutes	Clostridia	Clostridiales	Lachnospiraceae	Lachnospira	uncultured_bacterium
AY984170.1.1332	0	0	0	0	0	0	0.0006	0.0002	0.0011	0.0002	0	0.0004	Bacteria	Firmicutes	Clostridia	Clostridiales	Ruminococcaceae	Faecalibacterium	uncultured_bacterium
AY984209.1.1332	0	0	0	0	0	0	0	0	0	0.0001	0	0.0003	Bacteria	Firmicutes	Clostridia	Clostridiales	Ruminococcaceae	Faecalibacterium	uncultured_bacterium
AY984223.1.1351	0	0	0	0	0	0	0	0.0001	0	0	0	0	Bacteria	Firmicutes	Clostridia	Clostridiales	Ruminococcaceae	uncultured	uncultured_bacterium
AY984227.1.1359	0	0.0001	0.0001	0.0003	0.0014	0.0009	0	0	0	0	0	0	Bacteria	Bacteroidetes	Bacteroidia	Bacteroidales	Bacteroidaceae	Bacteroides	uncultured_bacterium
AY984232.1.1361	0	0	0	0.0003	0.001	0.0006	0	0	0	0	0	0	Bacteria	Bacteroidetes	Bacteroidia	Bacteroidales	Bacteroidaceae	Bacteroides	uncultured_bacterium
AY984243.1.1353	0	0.0001	0	0	0	0	0	0	0	0	0	0	Bacteria	Firmicutes	Clostridia	Clostridiales	Lachnospiraceae	uncultured	uncultured_bacterium
AY984245.1.1352	0	0	0	0	0	0	0	0	0	0.0005	0.0004	0.0005	Bacteria	Firmicutes	Clostridia	Clostridiales	Ruminococcaceae	Ruminiclostridium_9	uncultured_bacterium
AY984251.1.1351	0.0001	0	0.0002	0	0	0	0	0	0	0	0	0	Bacteria	Firmicutes	Clostridia	Clostridiales	Lachnospiraceae	Lachnoclostridium	uncultured_bacterium
AY984258.1.1335	0.0011	0.0067	0.0062	0	0	0	0	0	0	0	0	0	Bacteria	Firmicutes	Clostridia	Clostridiales	Ruminococcaceae	Subdoligranulum	uncultured_bacterium
AY984267.1.1352	0	0.0001	0.0001	0.0001	0	0	0.0002	0	0	0.0001	0.0005	0.0001	Bacteria	Firmicutes	Clostridia	Clostridiales	Lachnospiraceae	[Ruminococcus]_torques_group	uncultured_bacterium
AY984273.1.1355	0	0	0	0	0	0	0	0	0	0.0006	0	0.0005	Bacteria	Firmicutes	Clostridia	Clostridiales	Lachnospiraceae	Lachnospira	uncultured_bacterium
AY984274.1.1355	0	0	0	0	0	0	0	0	0	0.0008	0	0.0004	Bacteria	Firmicutes	Clostridia	Clostridiales	Lachnospiraceae	Lachnospira	uncultured_bacterium
AY984278.1.1355	0	0	0	0	0	0	0	0	0	0.0003	0	0.0003	Bacteria	Firmicutes	Clostridia	Clostridiales	Lachnospiraceae	Lachnospira	uncultured_bacterium
AY984286.1.1355	0	0	0	0	0	0	0	0	0	0.0001	0	0	Bacteria	Firmicutes	Clostridia	Clostridiales	Lachnospiraceae	Lachnospira	uncultured_bacterium
AY984296.1.1359	0.0001	0	0.0002	0.0007	0.0006	0.0004	0	0	0	0	0	0	Bacteria	Bacteroidetes	Bacteroidia	Bacteroidales	Bacteroidaceae	Bacteroides	uncultured_bacterium
AY984300.1.1332	0	0	0	0	0	0	0	0	0	0.0002	0.0001	0.0002	Bacteria	Firmicutes	Clostridia	Clostridiales	Ruminococcaceae	Faecalibacterium	uncultured_bacterium
AY984301.1.1353	0.0001	0.0001	0	0	0	0	0	0	0	0	0	0	Bacteria	Firmicutes	Clostridia	Clostridiales	Lachnospiraceae	uncultured	uncultured_bacterium
AY984302.1.1359	0.0001	0	0	0.0005	0.0009	0.0004	0	0	0	0	0	0	Bacteria	Bacteroidetes	Bacteroidia	Bacteroidales	Bacteroidaceae	Bacteroides	uncultured_bacterium
AY984306.1.1332	0	0	0	0	0	0	0	0	0	0.0001	0	0.0003	Bacteria	Firmicutes	Clostridia	Clostridiales	Ruminococcaceae	Faecalibacterium	uncultured_bacterium
AY984310.1.1352	0	0	0	0	0	0	0	0	0	0.0001	0.0002	0.0002	Bacteria	Firmicutes	Clostridia	Clostridiales	Ruminococcaceae	Ruminiclostridium_9	uncultured_bacterium
AY984316.1.1359	0.0003	0	0.0001	0.0006	0.0008	0.0005	0	0	0	0	0	0	Bacteria	Bacteroidetes	Bacteroidia	Bacteroidales	Bacteroidaceae	Bacteroides	uncultured_bacterium
AY984333.1.1332	0	0	0	0	0	0	0	0	0	0.0001	0	0.0001	Bacteria	Firmicutes	Clostridia	Clostridiales	Ruminococcaceae	Faecalibacterium	uncultured_bacterium
AY984362.1.1352	0	0	0	0	0	0	0	0	0.0001	0	0	0	Bacteria	Firmicutes	Clostridia	Clostridiales	Ruminococcaceae	Ruminococcaceae_UCG-003	uncultured_bacterium
AY984366.1.1355	0	0	0	0	0	0	0	0	0	0.0002	0	0.0001	Bacteria	Firmicutes	Clostridia	Clostridiales	Lachnospiraceae	Lachnospira	uncultured_bacterium
AY984391.1.1353	0.0003	0.0009	0.0006	0	0.0004	0.0005	0	0	0	0	0.0001	0	Bacteria	Firmicutes	Clostridia	Clostridiales	Lachnospiraceae	Lachnoclostridium	uncultured_bacterium
AY984394.1.1332	0	0	0	0	0	0	0	0	0	0	0	0	Bacteria	Firmicutes	Clostridia	Clostridiales	Ruminococcaceae	Faecalibacterium	uncultured_bacterium
AY984400.1.1349	0.0001	0.0006	0.0002	0	0	0	0	0	0	0	0	0	Bacteria	Firmicutes	Clostridia	Clostridiales	Lachnospiraceae	Lachnoclostridium	uncultured_bacterium
AY984407.1.1332	0	0	0	0	0	0	0	0	0	0.0006	0.0001	0.0002	Bacteria	Firmicutes	Clostridia	Clostridiales	Ruminococcaceae	Faecalibacterium	uncultured_bacterium
AY984413.1.1353	0	0.0002	0	0	0	0	0	0	0	0	0	0	Bacteria	Firmicutes	Clostridia	Clostridiales	Lachnospiraceae	Blautia	uncultured_bacterium
AY984435.1.1354	0	0	0	0	0	0	0	0	0	0	0.0001	0.0004	Bacteria	Firmicutes	Clostridia	Clostridiales	Lachnospiraceae	[Eubacterium]_rectale_group	uncultured_bacterium
AY984436.1.1351	0.0001	0.0001	0	0	0	0	0	0	0	0	0	0	Bacteria	Firmicutes	Clostridia	Clostridiales	Lachnospiraceae	Lachnoclostridium	uncultured_bacterium
AY984466.1.1352	0	0	0	0	0	0	0	0	0	0	0	0.0002	Bacteria	Firmicutes	Clostridia	Clostridiales	Ruminococcaceae	Butyricicoccus	uncultured_bacterium
AY984511.1.1351	0	0.0003	0.0004	0	0	0	0	0.0001	0	0	0	0.0002	Bacteria	Firmicutes	Clostridia	Clostridiales	Lachnospiraceae	Blautia	uncultured_bacterium
AY984517.1.1353	0	0.0001	0	0	0	0	0	0	0	0	0	0	Bacteria	Firmicutes	Clostridia	Clostridiales	Lachnospiraceae	uncultured	uncultured_bacterium
AY984532.1.1353	0	0	0	0	0	0	0	0	0	0	0	0	Bacteria	Firmicutes	Clostridia	Clostridiales	Lachnospiraceae	uncultured	uncultured_bacterium
AY984560.1.1332	0.0003	0.0005	0.0009	0	0	0	0	0	0	0	0	0	Bacteria	Firmicutes	Clostridia	Clostridiales	Ruminococcaceae	Faecalibacterium	uncultured_bacterium
AY984582.1.1332	0	0	0	0	0	0	0	0	0	0.0003	0	0.0001	Bacteria	Firmicutes	Clostridia	Clostridiales	Ruminococcaceae	Faecalibacterium	uncultured_bacterium
AY984587.1.1332	0	0	0	0	0	0	0	0	0	0.0003	0	0.0001	Bacteria	Firmicutes	Clostridia	Clostridiales	Ruminococcaceae	Faecalibacterium	uncultured_bacterium
AY984597.1.1332	0	0	0	0	0	0	0	0	0	0.0004	0	0.0003	Bacteria	Firmicutes	Clostridia	Clostridiales	Ruminococcaceae	Faecalibacterium	uncultured_bacterium
AY984612.1.1332	0	0	0	0	0	0	0	0	0	0.0003	0.0001	0.0002	Bacteria	Firmicutes	Clostridia	Clostridiales	Ruminococcaceae	Faecalibacterium	uncultured_bacterium
AY984617.1.1352	0	0	0	0.0001	0	0	0	0	0	0	0	0	Bacteria	Firmicutes	Clostridia	Clostridiales	Ruminococcaceae	Butyricicoccus	uncultured_bacterium
AY984626.1.1351	0	0	0	0	0	0	0	0	0	0	0	0	Bacteria	Firmicutes	Clostridia	Clostridiales	Lachnospiraceae	Lachnoclostridium	uncultured_bacterium
AY984647.1.1352	0	0	0	0	0	0	0	0	0	0.0003	0.0001	0	Bacteria	Firmicutes	Clostridia	Clostridiales	Ruminococcaceae	Ruminiclostridium_9	uncultured_bacterium
AY984667.1.1351	0.0005	0	0.0001	0	0	0	0	0	0	0	0	0	Bacteria	Firmicutes	Clostridia	Clostridiales	Lachnospiraceae	Lachnoclostridium	uncultured_bacterium
AY984668.1.1351	0.0002	0.0004	0	0	0	0	0	0	0	0	0	0	Bacteria	Firmicutes	Clostridia	Clostridiales	Lachnospiraceae	Lachnoclostridium	uncultured_bacterium
AY984702.1.1333	0	0	0	0	0	0	0	0	0	0.0001	0	0	Bacteria	Firmicutes	Clostridia	Clostridiales	Ruminococcaceae	Faecalibacterium	uncultured_bacterium
AY984705.1.1354	0	0	0	0.0004	0	0	0.0003	0	0	0	0.0001	0	Bacteria	Firmicutes	Clostridia	Clostridiales	Lachnospiraceae	Anaerostipes	uncultured_bacterium
AY984713.1.1354	0	0	0	0	0	0	0	0	0	0	0.0002	0.0002	Bacteria	Firmicutes	Clostridia	Clostridiales	Lachnospiraceae	Roseburia	uncultured_bacterium
AY984732.1.1351	0.0002	0.0002	0	0.0018	0.0022	0.0036	0	0	0	0	0	0	Bacteria	Firmicutes	Clostridia	Clostridiales	Lachnospiraceae	uncultured	uncultured_bacterium
AY984762.1.1351	0.0001	0.0002	0.0002	0	0	0	0	0	0	0	0	0	Bacteria	Firmicutes	Clostridia	Clostridiales	Lachnospiraceae	Lachnoclostridium	uncultured_bacterium
AY984764.1.1332	0	0	0	0	0	0	0	0	0	0.0001	0	0	Bacteria	Firmicutes	Clostridia	Clostridiales	Ruminococcaceae	Faecalibacterium	uncultured_bacterium
AY984767.1.1351	0	0	0.0001	0	0	0	0.0002	0	0	0	0	0	Bacteria	Firmicutes	Clostridia	Clostridiales	Ruminococcaceae	uncultured	uncultured_bacterium
AY984776.1.1351	0.0002	0.0001	0.0001	0	0	0	0	0	0	0	0	0	Bacteria	Firmicutes	Clostridia	Clostridiales	Lachnospiraceae	Lachnoclostridium	uncultured_bacterium
AY984815.1.1351	0	0	0	0.0001	0.0001	0.0002	0	0	0	0	0	0	Bacteria	Firmicutes	Clostridia	Clostridiales	Lachnospiraceae	uncultured	uncultured_bacterium
AY984826.1.1354	0	0	0	0	0	0.0001	0	0.0001	0.0003	0.0001	0	0	Bacteria	Firmicutes	Clostridia	Clostridiales	Lachnospiraceae	Anaerostipes	uncultured_bacterium
AY984828.1.1355	0	0	0	0	0	0	0	0	0	0.001	0.0001	0.0003	Bacteria	Firmicutes	Clostridia	Clostridiales	Lachnospiraceae	Lachnospira	uncultured_bacterium
AY984847.1.1360	0.0002	0	0	0.0005	0.001	0.0007	0	0	0	0	0	0	Bacteria	Bacteroidetes	Bacteroidia	Bacteroidales	Bacteroidaceae	Bacteroides	uncultured_bacterium
AY984852.1.1351	0.0003	0.0001	0	0	0	0	0	0	0	0	0	0	Bacteria	Firmicutes	Clostridia	Clostridiales	Lachnospiraceae	Lachnoclostridium	uncultured_bacterium
AY984853.1.1354	0	0	0	0	0	0	0	0	0	0.0001	0.0001	0.0002	Bacteria	Firmicutes	Clostridia	Clostridiales	Lachnospiraceae	[Eubacterium]_rectale_group	uncultured_bacterium
AY984864.1.1332	0	0	0	0	0	0	0	0	0	0.0001	0	0	Bacteria	Firmicutes	Clostridia	Clostridiales	Ruminococcaceae	Faecalibacterium	uncultured_bacterium
AY984867.1.1332	0	0	0	0	0	0	0	0.0003	0.0002	0.0001	0	0	Bacteria	Firmicutes	Clostridia	Clostridiales	Ruminococcaceae	Faecalibacterium	uncultured_bacterium
AY984873.1.1332	0	0	0	0	0	0	0	0	0	0.0002	0	0	Bacteria	Firmicutes	Clostridia	Clostridiales	Ruminococcaceae	Faecalibacterium	uncultured_bacterium
AY984888.1.1352	0	0	0	0	0	0	0	0	0	0.0002	0.0005	0.0002	Bacteria	Firmicutes	Clostridia	Clostridiales	Ruminococcaceae	Ruminiclostridium_9	uncultured_bacterium
AY984933.1.1351	0.0001	0	0.0001	0	0	0	0	0	0	0	0	0	Bacteria	Firmicutes	Clostridia	Clostridiales	Lachnospiraceae	Lachnoclostridium	uncultured_bacterium
AY984939.1.1332	0	0	0	0	0	0	0	0	0	0.0002	0.0001	0.0002	Bacteria	Firmicutes	Clostridia	Clostridiales	Ruminococcaceae	Faecalibacterium	uncultured_bacterium
AY984946.1.1354	0	0	0	0	0	0	0	0	0	0	0.0001	0	Bacteria	Firmicutes	Clostridia	Clostridiales	Lachnospiraceae	Roseburia	uncultured_bacterium
AY984953.1.1351	0.0002	0.0002	0	0	0	0	0	0	0	0	0	0	Bacteria	Firmicutes	Clostridia	Clostridiales	Lachnospiraceae	Lachnoclostridium	uncultured_bacterium
AY984980.1.1332	0.0003	0.0005	0.0015	0	0	0	0	0	0	0.0001	0	0.0001	Bacteria	Firmicutes	Clostridia	Clostridiales	Ruminococcaceae	Faecalibacterium	uncultured_bacterium
AY985044.1.1351	0	0	0	0	0	0	0.0001	0.0001	0	0	0	0	Bacteria	Firmicutes	Clostridia	Clostridiales	Ruminococcaceae	uncultured	uncultured_bacterium
AY985065.1.1351	0.0001	0	0.0001	0	0	0	0	0	0	0	0	0	Bacteria	Firmicutes	Clostridia	Clostridiales	Lachnospiraceae	Lachnoclostridium	uncultured_bacterium
AY985085.1.1352	0	0	0	0	0	0	0	0	0	0	0	0.0001	Bacteria	Firmicutes	Clostridia	Clostridiales	Ruminococcaceae	Butyricicoccus	uncultured_bacterium
AY985120.1.1353	0	0	0	0	0	0	0	0	0	0	0	0	Bacteria	Firmicutes	Clostridia	Clostridiales	Lachnospiraceae	uncultured	uncultured_bacterium
AY985125.1.1351	0	0	0.0002	0	0	0	0	0	0	0	0	0	Bacteria	Firmicutes	Clostridia	Clostridiales	Lachnospiraceae	Lachnoclostridium	uncultured_bacterium
AY985128.1.1332	0	0	0	0	0	0	0	0	0	0.0001	0	0.0003	Bacteria	Firmicutes	Clostridia	Clostridiales	Ruminococcaceae	Faecalibacterium	uncultured_bacterium
AY985142.1.1351	0.0002	0.0002	0	0	0	0	0	0	0	0	0	0	Bacteria	Firmicutes	Clostridia	Clostridiales	Lachnospiraceae	Lachnoclostridium	uncultured_bacterium
AY985153.1.1332	0	0	0	0	0	0	0	0	0	0.0006	0	0	Bacteria	Firmicutes	Clostridia	Clostridiales	Ruminococcaceae	Faecalibacterium	uncultured_bacterium
AY985156.1.1351	0	0	0	0	0	0	0	0	0	0	0	0	Bacteria	Firmicutes	Clostridia	Clostridiales	Lachnospiraceae	Lachnoclostridium	uncultured_bacterium
AY985161.1.1332	0	0	0	0	0	0	0	0	0	0.0004	0	0.0005	Bacteria	Firmicutes	Clostridia	Clostridiales	Ruminococcaceae	Faecalibacterium	uncultured_bacterium
AY985168.1.1360	0.0001	0	0.0003	0.0004	0.0011	0.001	0	0	0	0	0	0	Bacteria	Bacteroidetes	Bacteroidia	Bacteroidales	Bacteroidaceae	Bacteroides	uncultured_bacterium
AY985213.1.1359	0	0	0	0.0004	0.0003	0	0.0001	0	0.0001	0	0	0	Bacteria	Bacteroidetes	Bacteroidia	Bacteroidales	Bacteroidaceae	Bacteroides	uncultured_bacterium
AY985214.1.1362	0	0	0	0	0	0	0.0001	0.0004	0.0002	0.0001	0	0.0001	Bacteria	Bacteroidetes	Bacteroidia	Bacteroidales	Bacteroidaceae	Bacteroides	uncultured_bacterium
AY985253.1.1352	0.0001	0	0.0001	0	0	0	0.0003	0.0001	0.0002	0	0.0003	0.0001	Bacteria	Firmicutes	Clostridia	Clostridiales	Ruminococcaceae	uncultured	uncultured_bacterium
AY985456.1.1351	0.0001	0	0	0	0	0	0	0	0	0	0	0	Bacteria	Firmicutes	Clostridia	Clostridiales	Lachnospiraceae	Blautia	uncultured_bacterium
AY985470.1.1359	0	0	0	0	0	0	0.001	0.0002	0.0003	0	0	0	Bacteria	Bacteroidetes	Bacteroidia	Bacteroidales	Rikenellaceae	Alistipes	uncultured_bacterium
AY985580.1.1362	0	0	0	0	0	0	0.0001	0.0004	0.0003	0	0	0	Bacteria	Bacteroidetes	Bacteroidia	Bacteroidales	Bacteroidaceae	Bacteroides	uncultured_bacterium
AY985591.1.1356	0	0	0	0	0	0	0.0002	0	0	0	0	0	Bacteria	Firmicutes	Clostridia	Clostridiales	Lachnospiraceae	Roseburia	uncultured_bacterium
AY985594.1.1353	0	0	0	0	0	0	0	0	0	0	0	0	Bacteria	Firmicutes	Clostridia	Clostridiales	Lachnospiraceae	uncultured	uncultured_bacterium
AY985652.1.1332	0	0	0	0	0	0	0	0	0	0	0	0	Bacteria	Firmicutes	Clostridia	Clostridiales	Ruminococcaceae	Faecalibacterium	uncultured_bacterium
AY985790.1.1332	0	0	0	0	0	0	0	0	0	0.0001	0	0	Bacteria	Firmicutes	Clostridia	Clostridiales	Ruminococcaceae	Faecalibacterium	uncultured_bacterium
AY986013.1.1332	0	0	0	0	0	0	0.0004	0.0004	0.0008	0	0	0.0001	Bacteria	Firmicutes	Clostridia	Clostridiales	Ruminococcaceae	Faecalibacterium	uncultured_bacterium
AY986067.1.1358	0.0131	0.0075	0.0051	0	0	0	0	0	0	0	0	0	Bacteria	Bacteroidetes	Bacteroidia	Bacteroidales	Bacteroidaceae	Bacteroides	uncultured_bacterium
AY986092.1.1358	0.0001	0	0.0001	0	0	0	0	0	0	0	0	0	Bacteria	Bacteroidetes	Bacteroidia	Bacteroidales	Bacteroidaceae	Bacteroides	uncultured_bacterium
AY986162.1.1358	0.0103	0.0074	0.0066	0	0	0	0	0	0	0	0	0	Bacteria	Bacteroidetes	Bacteroidia	Bacteroidales	Bacteroidaceae	Bacteroides	uncultured_bacterium
AY986193.1.1358	0.014	0.0068	0.0062	0	0	0	0	0	0	0	0	0	Bacteria	Bacteroidetes	Bacteroidia	Bacteroidales	Bacteroidaceae	Bacteroides	uncultured_bacterium
AY986194.1.1358	0.0112	0.0072	0.0051	0	0	0	0	0	0	0	0	0	Bacteria	Bacteroidetes	Bacteroidia	Bacteroidales	Bacteroidaceae	Bacteroides	uncultured_bacterium
AY986198.1.1358	0	0	0.0001	0	0	0	0	0	0	0	0	0	Bacteria	Bacteroidetes	Bacteroidia	Bacteroidales	Bacteroidaceae	Bacteroides	uncultured_bacterium
AY986207.1.1332	0	0	0	0	0	0	0.0002	0.0002	0.0001	0	0	0	Bacteria	Firmicutes	Clostridia	Clostridiales	Ruminococcaceae	Faecalibacterium	uncultured_bacterium
AY986273.1.1353	0.0003	0.0009	0	0	0	0	0	0	0	0	0	0	Bacteria	Firmicutes	Clostridia	Clostridiales	Lachnospiraceae	uncultured	uncultured_bacterium
AY986350.1.1354	0	0	0	0	0	0	0	0	0	0.0001	0	0	Bacteria	Firmicutes	Clostridia	Clostridiales	Lachnospiraceae	[Eubacterium]_rectale_group	uncultured_bacterium
AY991847.1.1333	0	0	0	0	0	0	0	0	0	0	0	0.0003	Bacteria	Firmicutes	Clostridia	Clostridiales	Ruminococcaceae	Oscillibacter	uncultured_bacterium
AY991969.1.1332	0	0	0	0	0	0	0.0001	0	0	0	0	0	Bacteria	Firmicutes	Clostridia	Clostridiales	Lachnospiraceae	Lachnospiraceae_UCG-010	uncultured_bacterium
AY992813.1.1343	0	0	0	0	0	0	0	0	0	0	0	0.0001	Bacteria	Firmicutes	Clostridia	Clostridiales	Lachnospiraceae	uncultured	uncultured_bacterium
AY992951.1.1336	0	0	0	0	0	0	0.0001	0.0002	0	0	0	0	Bacteria	Firmicutes	Clostridia	Clostridiales	Ruminococcaceae	Ruminiclostridium_9	uncultured_bacterium
AY992985.1.1342	0	0	0	0	0	0	0.0001	0	0.0003	0	0	0	Bacteria	Firmicutes	Clostridia	Clostridiales	Ruminococcaceae	Ruminiclostridium_9	uncultured_bacterium
AY993110.1.1335	0	0	0	0	0	0	0	0.0001	0.0001	0	0	0	Bacteria	Firmicutes	Clostridia	Clostridiales	Ruminococcaceae	Ruminiclostridium_9	uncultured_bacterium
AY993349.1.1342	0	0	0	0	0	0	0.0001	0	0.0001	0	0	0	Bacteria	Firmicutes	Clostridia	Clostridiales	Ruminococcaceae	Ruminiclostridium_9	uncultured_bacterium
AYIE01000005.1862.3391	0	0	0	0.0001	0	0	0	0	0	0	0	0	Bacteria	Proteobacteria	Gammaproteobacteria	Enterobacteriales	Enterobacteriaceae	Enterobacter	Enterobacter_cloacae_UCICRE_11
AYIK01000009.205572.207101	0	0	0	0	0.0001	0.0001	0	0	0	0	0	0	Bacteria	Proteobacteria	Gammaproteobacteria	Enterobacteriales	Enterobacteriaceae	Enterobacter	Enterobacter_cloacae_UCICRE_5
AYIR01000008.331034.332563	0	0	0	0.0001	0	0	0	0	0	0	0	0	Bacteria	Proteobacteria	Gammaproteobacteria	Enterobacteriales	Enterobacteriaceae	Enterobacter	Enterobacter_cloacae_BWH_29
AYIU01000034.44289.45816	0	0	0	0	0	0	0	0	0	0	0	0	Bacteria	Proteobacteria	Gammaproteobacteria	Enterobacteriales	Enterobacteriaceae	Klebsiella	Klebsiella_pneumoniae_MGH_46
AYIV01000005.1369861.1371388	0	0	0	0	0	0	0	0	0	0	0	0.0001	Bacteria	Proteobacteria	Gammaproteobacteria	Enterobacteriales	Enterobacteriaceae	Klebsiella	Klebsiella_pneumoniae_MGH_44
AYIY01000004.116741.118270	0	0	0	0	0	0	0	0	0	0	0	0	Bacteria	Proteobacteria	Gammaproteobacteria	Enterobacteriales	Enterobacteriaceae	Enterobacter	Enterobacter_sp._MGH_38
AYJB01000001.521310.522837	0	0	0	0.0001	0	0	0	0	0	0	0	0	Bacteria	Proteobacteria	Gammaproteobacteria	Enterobacteriales	Enterobacteriaceae	Klebsiella	Klebsiella_pneumoniae_MGH_32
AYJC01000012.257814.259341	0	0	0	0	0	0	0	0	0	0	0	0	Bacteria	Proteobacteria	Gammaproteobacteria	Enterobacteriales	Enterobacteriaceae	Klebsiella	Klebsiella_pneumoniae_MGH_30
AYJE01000001.69690.71219	0	0	0	0	0	0	0	0	0	0	0	0	Bacteria	Proteobacteria	Gammaproteobacteria	Enterobacteriales	Enterobacteriaceae	Enterobacter	Enterobacter_sp._MGH_26
AYJE01000008.246282.247811	0	0	0	0	0	0	0	0	0	0	0	0	Bacteria	Proteobacteria	Gammaproteobacteria	Enterobacteriales	Enterobacteriaceae	Enterobacter	Enterobacter_sp._MGH_26
AYJE01000009.485210.486739	0	0	0	0	0	0	0	0	0	0	0	0	Bacteria	Proteobacteria	Gammaproteobacteria	Enterobacteriales	Enterobacteriaceae	Enterobacter	Enterobacter_sp._MGH_26
AYLY01000008.34.1555	0	0	0	0	0	0.0004	0	0	0	0	0	0	Bacteria	Proteobacteria	Gammaproteobacteria	Enterobacteriales	Enterobacteriaceae	Escherichia-Shigella	Escherichia_coli_LAU-EC2
AYMX02000038.157.1697	0	0	0	0	0	0	0	0	0	0	0	0	Bacteria	Proteobacteria	Gammaproteobacteria	Enterobacteriales	Enterobacteriaceae	Escherichia-Shigella	Escherichia_coli_ATCC_BAA-2193
AYRW01000076.217.1757	0	0	0	0.0002	0.0002	0	0	0	0	0	0	0	Bacteria	Proteobacteria	Gammaproteobacteria	Enterobacteriales	Enterobacteriaceae	Escherichia-Shigella	Escherichia_coli_ATCC_BAA-2219
AZJE01000001.34797.36315	0	0	0	0	0	0	0	0	0.0003	0	0	0	Bacteria	Firmicutes	Clostridia	Clostridiales	Lachnospiraceae	[Ruminococcus]_torques_group	Ruminococcus_lactaris_CC59_002D
AZJE01000037.2302.3820	0	0	0	0	0	0	0	0.0001	0.0003	0	0	0	Bacteria	Firmicutes	Clostridia	Clostridiales	Lachnospiraceae	[Ruminococcus]_torques_group	Ruminococcus_lactaris_CC59_002D
AZJF01000006.127126.128644	0	0.0002	0	0	0	0	0.0001	0.0004	0	0	0	0	Bacteria	Firmicutes	Clostridia	Clostridiales	Lachnospiraceae	[Ruminococcus]_gnavus_group	Ruminococcus_gnavus_CC55_001C
AZJF01000008.74711.76229	0.0001	0.0002	0	0.0011	0.0007	0.0003	0	0	0	0	0.0002	0.0001	Bacteria	Firmicutes	Clostridia	Clostridiales	Lachnospiraceae	[Ruminococcus]_gnavus_group	Ruminococcus_gnavus_CC55_001C
AZJF01000011.59.1577	0	0.0001	0	0.0012	0.001	0.0007	0	0	0	0.0001	0.0005	0	Bacteria	Firmicutes	Clostridia	Clostridiales	Lachnospiraceae	[Ruminococcus]_gnavus_group	Ruminococcus_gnavus_CC55_001C
AZJF01000012.178214.179732	0	0.0001	0	0.0009	0.0009	0.0004	0	0	0	0.0001	0.0003	0.0001	Bacteria	Firmicutes	Clostridia	Clostridiales	Lachnospiraceae	[Ruminococcus]_gnavus_group	Ruminococcus_gnavus_CC55_001C
BA000007.4735252.4736793	0	0	0	0	0	0.0001	0	0	0	0	0	0	Bacteria	Proteobacteria	Gammaproteobacteria	Enterobacteriales	Enterobacteriaceae	Escherichia-Shigella	Escherichia_coli_O157:H7_str._Sakai
BAAU01000686.2038.3530	0.0001	0.0003	0.0004	0	0	0	0	0	0	0	0	0	Bacteria	Firmicutes	Clostridia	Clostridiales	Ruminococcaceae	Faecalibacterium	human_gut_metagenome
BAAU01001024.317.1823	0	0	0	0.0019	0.0018	0.0018	0	0	0	0	0	0	Bacteria	Bacteroidetes	Bacteroidia	Bacteroidales	Bacteroidaceae	Bacteroides	human_gut_metagenome
BAAU01002038.417.1926	0.0001	0.0002	0	0.003	0.0016	0.0025	0	0	0	0	0	0	Bacteria	Firmicutes	Clostridia	Clostridiales	Lachnospiraceae	uncultured	human_gut_metagenome
BAAU01004492.9.1451	0	0	0	0	0	0	0	0.0001	0	0	0	0	Bacteria	Firmicutes	Clostridia	Clostridiales	Lachnospiraceae	Blautia	human_gut_metagenome
BAAU01005302.194.1697	0	0	0	0	0	0	0	0	0	0	0	0	Bacteria	Firmicutes	Erysipelotrichia	Erysipelotrichales	Erysipelotrichaceae	Erysipelotrichaceae_UCG-003	human_gut_metagenome
BAAV01003125.60.1537	0	0	0	0	0	0	0	0	0	0	0	0.0001	Bacteria	Firmicutes	Clostridia	Clostridiales	Lachnospiraceae	[Eubacterium]_eligens_group	human_gut_metagenome
BAAX01000694.431.1921	0	0	0	0	0	0	0	0.0001	0.0002	0	0	0	Bacteria	Firmicutes	Clostridia	Clostridiales	Ruminococcaceae	Faecalibacterium	human_gut_metagenome
BAAX01000810.465.1977	0	0	0	0	0	0	0	0	0	0.0002	0.0004	0.0001	Bacteria	Firmicutes	Clostridia	Clostridiales	Lachnospiraceae	[Eubacterium]_rectale_group	human_gut_metagenome
BAAX01001876.723.2228	0	0	0	0	0	0	0.0048	0.0017	0.0024	0	0	0	Bacteria	Actinobacteria	Actinobacteria	Bifidobacteriales	Bifidobacteriaceae	Bifidobacterium	human_gut_metagenome
BAAX01003885.346.1854	0	0	0	0	0	0	0	0	0	0.0009	0.0034	0.0011	Bacteria	Actinobacteria	Actinobacteria	Bifidobacteriales	Bifidobacteriaceae	Bifidobacterium	human_gut_metagenome
BAAY01000585.1854.3360	0	0	0	0	0	0	0	0.0001	0.0001	0.0004	0.0015	0.0011	Bacteria	Actinobacteria	Actinobacteria	Bifidobacteriales	Bifidobacteriaceae	Bifidobacterium	human_gut_metagenome
BAAY01001463.1184.2674	0	0	0	0	0	0	0	0	0	0.0005	0.0001	0.0004	Bacteria	Firmicutes	Clostridia	Clostridiales	Ruminococcaceae	Faecalibacterium	human_gut_metagenome
BAAZ01000703.1371.2875	0	0	0	0.0001	0.0009	0.0004	0	0	0	0.0001	0.0001	0.0001	Bacteria	Bacteroidetes	Bacteroidia	Bacteroidales	Porphyromonadaceae	Parabacteroides	human_gut_metagenome
BAAZ01001521.295.1804	0.0001	0.0001	0.0001	0	0	0	0	0.0001	0.0001	0	0	0	Bacteria	Firmicutes	Clostridia	Clostridiales	Ruminococcaceae	uncultured	human_gut_metagenome
BAAZ01002164.4.1476	0	0	0	0	0	0	0	0	0	0	0.0001	0	Bacteria	Firmicutes	Clostridia	Clostridiales	Lachnospiraceae	Hungatella	human_gut_metagenome
BABA01001375.2421.3930	0.0002	0.0002	0.0001	0	0	0	0	0	0	0	0.0001	0	Bacteria	Firmicutes	Clostridia	Clostridiales	Lachnospiraceae	Lachnospiraceae_NK4A136_group	human_gut_metagenome
BABA01001649.892.2396	0	0	0	0	0	0	0	0	0	0	0	0	Bacteria	Bacteroidetes	Bacteroidia	Bacteroidales	Porphyromonadaceae	Parabacteroides	human_gut_metagenome
BABA01001867.446.1952	0.0002	0.0003	0.0001	0.0002	0.0008	0.0002	0.0005	0.0001	0.0004	0	0	0.0005	Bacteria	Bacteroidetes	Bacteroidia	Bacteroidales	Bacteroidaceae	Bacteroides	human_gut_metagenome
BABA01004494.37.1528	0	0.0003	0.0002	0	0	0	0.0001	0.0002	0.0001	0	0	0	Bacteria	Firmicutes	Clostridia	Clostridiales	Lachnospiraceae	[Eubacterium]_eligens_group	human_gut_metagenome
BABA01011332.2.1351	0	0	0	0	0	0	0	0	0.0005	0.0002	0.0002	0.0002	Bacteria	Firmicutes	Clostridia	Clostridiales	Ruminococcaceae	Ruminococcaceae_UCG-013	human_gut_metagenome
BABD01000001.4971.6478	0.0022	0.0022	0.0015	0	0	0	0	0	0	0	0	0	Bacteria	Bacteroidetes	Bacteroidia	Bacteroidales	Bacteroidaceae	Bacteroides	human_gut_metagenome
BABD01000485.1167.2678	0.0005	0.0001	0.0004	0	0	0	0.0004	0.0008	0.0005	0	0	0	Bacteria	Firmicutes	Clostridia	Clostridiales	Ruminococcaceae	uncultured	human_gut_metagenome
BABD01000630.3115.4627	0	0	0	0	0	0	0	0	0	0	0.0003	0.0007	Bacteria	Firmicutes	Clostridia	Clostridiales	Lachnospiraceae	[Eubacterium]_rectale_group	human_gut_metagenome
BABD01001073.183.1673	0	0	0	0	0	0	0.0003	0.0001	0.0005	0	0	0	Bacteria	Firmicutes	Clostridia	Clostridiales	Ruminococcaceae	Faecalibacterium	human_gut_metagenome
BABE01000244.3185.4694	0	0	0	0	0	0	0	0	0.0001	0	0	0.0002	Bacteria	Firmicutes	Clostridia	Clostridiales	Lachnospiraceae	Blautia	human_gut_metagenome
BABE01000454.586.2095	0	0	0.0001	0	0	0	0	0.0001	0.0001	0	0	0	Bacteria	Firmicutes	Clostridia	Clostridiales	Lachnospiraceae	Blautia	human_gut_metagenome
BABF01000589.4109.5619	0	0	0	0	0	0	0	0	0	0	0	0.0001	Bacteria	Firmicutes	Clostridia	Clostridiales	Lachnospiraceae	[Ruminococcus]_gnavus_group	human_gut_metagenome
BABG01000003.1131.2621	0	0	0.0001	0	0	0	0	0	0	0.0011	0.0001	0.001	Bacteria	Firmicutes	Clostridia	Clostridiales	Ruminococcaceae	Faecalibacterium	human_gut_metagenome
BABG01000037.405.1917	0	0	0	0.0002	0	0	0.0001	0	0.0003	0	0.0002	0	Bacteria	Firmicutes	Clostridia	Clostridiales	Lachnospiraceae	Anaerostipes	human_gut_metagenome
BABG01000051.2348.3838	0	0	0	0	0	0	0	0	0	0.0001	0	0	Bacteria	Firmicutes	Clostridia	Clostridiales	Ruminococcaceae	Faecalibacterium	human_gut_metagenome
BABG01001111.245.1757	0.0001	0.0001	0.0002	0	0	0	0	0	0	0	0	0	Bacteria	Firmicutes	Clostridia	Clostridiales	Lachnospiraceae	Roseburia	human_gut_metagenome
BAHU02000044.30.1543	0.0001	0.0003	0.0001	0	0.0004	0.0004	0	0	0	0.0001	0.0003	0.0001	Bacteria	Firmicutes	Clostridia	Clostridiales	Lachnospiraceae	Lachnoclostridium	Clostridiales_bacterium_VE202-07
BAHW02000064.49.1563	0.0005	0.0003	0.0004	0	0	0	0	0	0	0.0002	0.0008	0.0005	Bacteria	Firmicutes	Clostridia	Clostridiales	Lachnospiraceae	Anaerostipes	Clostridiales_bacterium_VE202-09
BAIA02000175.6.1510	0	0	0	0	0	0	0	0	0	0	0.0001	0	Bacteria	Firmicutes	Clostridia	Clostridiales	Ruminococcaceae	Anaerotruncus	Clostridiales_bacterium_VE202-13
BAIB02000026.15.1526	0	0	0	0	0	0	0	0	0	0	0	0	Bacteria	Firmicutes	Clostridia	Clostridiales	Lachnospiraceae	Sellimonas	Clostridiales_bacterium_VE202-14
BAIC02000310.62.1571	0.0001	0.0001	0.0001	0	0	0.0001	0	0	0	0	0	0	Bacteria	Firmicutes	Clostridia	Clostridiales	Lachnospiraceae	Lachnoclostridium	Clostridiales_bacterium_VE202-15
BAID02000318.100.1610	0	0	0	0	0	0	0	0	0	0.0001	0.0003	0.0002	Bacteria	Firmicutes	Clostridia	Clostridiales	Lachnospiraceae	Lachnoclostridium	Clostridiales_bacterium_VE202-16
BASV01000020.195.1738	0	0	0	0	0	0	0	0	0	0	0.0002	0	Bacteria	Firmicutes	Bacilli	Lactobacillales	Streptococcaceae	Streptococcus	Streptococcus_intermedius_SK54
BBDT01000057.3432.4945	0	0	0	0	0	0	0	0	0	0	0	0	Bacteria	Firmicutes	Erysipelotrichia	Erysipelotrichales	Erysipelotrichaceae	Coprobacillus	Coprobacillus_cateniformis_JCM_10604
BBZO01000070.77.1587	0	0.0006	0.0003	0	0	0	0.0001	0.0001	0	0	0	0	Bacteria	Firmicutes	Clostridia	Clostridiales	Lachnospiraceae	Roseburia	Clostridia_bacterium_UC5.1-2E3
BBZR01000066.208.1712	0	0	0	0.0007	0.0002	0.0009	0	0.0002	0	0	0	0	Bacteria	Firmicutes	Clostridia	Clostridiales	Lachnospiraceae	Blautia	Clostridia_bacterium_UC5.1-1D4
BBZT01000019.89.1601	0.0001	0	0	0	0.0005	0	0	0	0	0	0.0001	0	Bacteria	Firmicutes	Clostridia	Clostridiales	Lachnospiraceae	Anaerostipes	Clostridia_bacterium_UC5.1-2E1
BCAA01000057.220.1714	0	0.0001	0	0	0	0	0	0	0	0	0	0	Bacteria	Firmicutes	Clostridia	Clostridiales	Ruminococcaceae	uncultured	Clostridia_bacterium_UC5.1-1E11
BCAB01000048.3508.5014	0	0	0	0	0	0	0.0001	0.0004	0.0001	0	0	0	Bacteria	Firmicutes	Clostridia	Clostridiales	Ruminococcaceae	Butyricicoccus	Clostridia_bacterium_UC5.1-1D1
BD144113.1.1510	0.0002	0.0001	0	0	0	0	0.0001	0	0	0.0001	0.0005	0	Bacteria	Firmicutes	Clostridia	Clostridiales	Lachnospiraceae	Blautia	unidentified
CAGY01000009.11.1531	0	0	0	0	0	0	0	0	0	0	0	0	Bacteria	Actinobacteria	Actinobacteria	Actinomycetales	Actinomycetaceae	Actinomyces	Actinomyces_sp._ph3
CALK01000057.3384.4901	0	0	0	0	0	0	0	0	0	0.0002	0.0004	0.0003	Bacteria	Firmicutes	Erysipelotrichia	Erysipelotrichales	Erysipelotrichaceae	Holdemania	Holdemania_massiliensis_AP2
CAYT010000179.94.1596	0	0	0	0	0	0	0	0	0	0.0004	0.0001	0.0002	Bacteria	Spirochaetae	Spirochaetes	Spirochaetales	Brachyspiraceae	Brachyspira	Brachyspira_sp._CAG:700
CBEW010000180.8693.10203	0	0	0	0	0	0	0.0003	0.001	0.0012	0	0	0	Bacteria	Cyanobacteria	Melainabacteria	Gastranaerophilales			Clostridium_sp._CAG:306
CCNP01000011.169740.171233	0	0	0	0	0	0.0002	0	0	0	0	0	0	Bacteria	Firmicutes	Clostridia	Clostridiales	Clostridiaceae_1	Clostridium_sensu_stricto_1	Clostridium_sp._CL-2
CCPS01000022.154.1916	0	0	0	0.0001	0	0	0	0	0	0	0	0	Bacteria	Proteobacteria	Gammaproteobacteria	Enterobacteriales	Enterobacteriaceae	Escherichia-Shigella	Escherichia_coli
CDQS01002030.612.2133	0	0	0	0	0	0.0002	0	0	0	0	0	0	Bacteria	Proteobacteria	Gammaproteobacteria	Enterobacteriales	Enterobacteriaceae	Escherichia-Shigella	Escherichia_coli
CDTY01027886.75224.76735	0.0021	0.0023	0.0008	0.0012	0	0	0.001	0.0013	0.0028	0	0	0	Bacteria	Firmicutes	Clostridia	Clostridiales	Lachnospiraceae	Lachnospira	gut_metagenome
CDTY01028331.429.1939	0	0	0	0	0	0	0.0001	0.0002	0.0001	0	0	0.0001	Bacteria	Firmicutes	Clostridia	Clostridiales	Ruminococcaceae	Ruminiclostridium_9	gut_metagenome
CDTY01055436.5943.7453	0	0.0001	0.0002	0	0	0	0.0001	0	0.0001	0.0001	0.0004	0.0001	Bacteria	Firmicutes	Clostridia	Clostridiales	Ruminococcaceae	uncultured	gut_metagenome
CDYE01000949.315.1826	0.0001	0.0001	0	0.0001	0.0008	0.0001	0	0	0	0.0001	0.0001	0.0001	Bacteria	Firmicutes	Clostridia	Clostridiales	Lachnospiraceae	Lachnoclostridium	gut_metagenome
CDYE01002471.3334.4855	0	0	0	0	0	0	0	0	0	0	0	0	Bacteria	Proteobacteria	Gammaproteobacteria	Enterobacteriales	Enterobacteriaceae	Enterobacter	gut_metagenome
CDYF01006667.3366.4856	0	0	0	0	0	0	0	0	0	0.0002	0	0	Bacteria	Firmicutes	Clostridia	Clostridiales	Ruminococcaceae	Faecalibacterium	gut_metagenome
CDYI01031337.724.2234	0	0.0002	0.0002	0	0	0	0	0	0	0.0005	0.0003	0	Bacteria	Firmicutes	Clostridia	Clostridiales	Lachnospiraceae	[Ruminococcus]_torques_group	gut_metagenome
CDYI01057806.3581.5102	0	0	0	0	0	0	0	0	0	0	0	0	Bacteria	Proteobacteria	Gammaproteobacteria	Enterobacteriales	Enterobacteriaceae	Escherichia-Shigella	gut_metagenome
CDYJ01008195.3650.5158	0	0	0	0	0	0	0.0006	0.0003	0	0	0.0001	0	Bacteria	Bacteroidetes	Bacteroidia	Bacteroidales	Porphyromonadaceae	Coprobacter	gut_metagenome
CDYJ01035375.5063.6592	0.0001	0.0011	0.0002	0	0	0	0.0004	0.0019	0.002	0.0857	0.0035	0.0085	Bacteria	Firmicutes	Clostridia	Clostridiales	Ruminococcaceae	Ruminiclostridium_5	gut_metagenome
CDYK01001058.46302.47796	0	0	0	0	0	0	0.0109	0.0062	0.0038	0	0	0	Bacteria	Bacteroidetes	Bacteroidia	Bacteroidales	Porphyromonadaceae	uncultured	gut_metagenome
CDYK01001813.1490.2980	0	0	0	0	0	0	0	0	0	0.0003	0	0.0002	Bacteria	Firmicutes	Clostridia	Clostridiales	Ruminococcaceae	Faecalibacterium	gut_metagenome
CDYK01044561.2303.3789	0	0	0	0	0	0	0.0006	0.0012	0.0018	0.0005	0.001	0.0006	Bacteria	Actinobacteria	Coriobacteriia	Coriobacteriales	Coriobacteriaceae	uncultured	gut_metagenome
CDYL01028065.3179.4690	0	0	0	0	0	0	0	0	0	0.0029	0	0.002	Bacteria	Firmicutes	Clostridia	Clostridiales	Lachnospiraceae	Lachnospira	gut_metagenome
CDYL01028374.638.2136	0	0	0	0	0	0	0	0.0004	0.0002	0	0	0	Bacteria	Firmicutes	Clostridia	Clostridiales	Lachnospiraceae	Lachnospiraceae_NK4A136_group	gut_metagenome
CDYL01032474.3490.4980	0	0	0	0	0	0	0.0001	0.0001	0.0002	0	0	0.0001	Bacteria	Firmicutes	Clostridia	Clostridiales	Ruminococcaceae	Faecalibacterium	gut_metagenome
CDYP01007754.359.1871	0	0	0.0005	0	0	0	0	0	0	0	0	0	Bacteria	Firmicutes	Clostridia	Clostridiales	Lachnospiraceae	Roseburia	gut_metagenome
CDYQ01009281.2570.4076	0	0	0	0.0017	0.0011	0.0021	0	0	0	0	0	0	Bacteria	Bacteroidetes	Bacteroidia	Bacteroidales	Bacteroidaceae	Bacteroides	gut_metagenome
CDYS01000478.4070.5559	0	0	0	0	0	0	0.0001	0	0	0	0	0	Bacteria	Verrucomicrobia	Verrucomicrobiae	Verrucomicrobiales	Verrucomicrobiaceae	Akkermansia	gut_metagenome
CDYS01057311.202.1700	0	0	0	0	0	0	0	0	0	0	0	0	Bacteria	Firmicutes	Clostridia	Clostridiales	Lachnospiraceae	Lachnospiraceae_NK4A136_group	gut_metagenome
CDYT01008935.2544.4050	0	0	0	0	0	0	0	0	0	0.0047	0.0068	0.0041	Bacteria	Bacteroidetes	Bacteroidia	Bacteroidales	Bacteroidaceae	Bacteroides	gut_metagenome
CDYT01019309.5342.6888	0	0	0	0	0	0	0	0	0	0	0	0.0005	Bacteria	Firmicutes	Negativicutes	Selenomonadales	Veillonellaceae	Dialister	gut_metagenome
CDYT01019927.670.2177	0.001	0.0012	0.0004	0.0003	0.0001	0.0002	0.0001	0.0003	0.0001	0.0009	0.0004	0	Bacteria	Bacteroidetes	Bacteroidia	Bacteroidales	Bacteroidaceae	Bacteroides	gut_metagenome
CDYT01021653.162.1676	0	0	0	0	0	0	0.001	0.0013	0.0005	0	0	0	Bacteria	Proteobacteria	Betaproteobacteria	Burkholderiales	Alcaligenaceae	Sutterella	gut_metagenome
CDYU01016198.40941.42445	0	0	0	0.0001	0.0006	0	0.0002	0.0008	0.0006	0	0	0	Bacteria	Bacteroidetes	Bacteroidia	Bacteroidales	Porphyromonadaceae	Parabacteroides	gut_metagenome
CDYU01028112.1612.3110	0	0	0	0	0	0	0	0.0003	0.0004	0	0	0	Bacteria	Firmicutes	Clostridia	Clostridiales	Lachnospiraceae	Lachnospiraceae_NK4A136_group	gut_metagenome
CDYU01046342.115237.116743	0.0003	0.0005	0.0003	0	0	0	0.0006	0.0006	0.0003	0	0	0	Bacteria	Bacteroidetes	Bacteroidia	Bacteroidales	Rikenellaceae	Alistipes	gut_metagenome
CDYU01052152.210.1719	0	0	0	0	0	0	0.0008	0.0001	0.0005	0	0	0	Bacteria	Firmicutes	Clostridia	Clostridiales	Ruminococcaceae	Ruminococcaceae_UCG-002	gut_metagenome
CDYX01009064.346.1860	0	0	0	0	0	0	0.0002	0	0	0	0	0	Bacteria	Firmicutes	Clostridia	Clostridiales	Lachnospiraceae	Roseburia	gut_metagenome
CDYY01028662.784.2274	0.0001	0	0.0001	0	0	0	0	0	0	0	0	0	Bacteria	Firmicutes	Clostridia	Clostridiales	Ruminococcaceae	Faecalibacterium	gut_metagenome
CDZA01062782.3110.4617	0	0	0	0	0	0	0	0	0.0001	0	0	0	Bacteria	Firmicutes	Clostridia	Clostridiales	Ruminococcaceae	Anaerotruncus	gut_metagenome
CDZB01072114.19608.21101	0	0	0	0	0	0	0	0.0001	0	0	0	0	Bacteria	Firmicutes	Clostridia	Clostridiales	Clostridiales_vadinBB60_group		gut_metagenome
CDZC01010400.281009.282517	0	0	0	0	0	0	0.0006	0.0008	0.0008	0	0	0	Bacteria	Bacteroidetes	Bacteroidia	Bacteroidales	Rikenellaceae	Alistipes	gut_metagenome
CDZC01030301.102.1613	0	0.0002	0	0.0001	0.0005	0.0003	0	0	0	0.0001	0	0	Bacteria	Firmicutes	Clostridia	Clostridiales	Lachnospiraceae	Lachnoclostridium	gut_metagenome
CDZD01043489.122185.123694	0.0002	0	0	0	0	0	0	0	0	0	0	0	Bacteria	Bacteroidetes	Bacteroidia	Bacteroidales	Prevotellaceae	Prevotellaceae_NK3B31_group	gut_metagenome
CDZE01022204.336.1842	0	0	0	0	0	0	0	0	0	0	0	0	Bacteria	Bacteroidetes	Bacteroidia	Bacteroidales	Bacteroidaceae	Bacteroides	gut_metagenome
CDZE01038790.1820.3330	0.0002	0.0001	0	0	0	0	0.0001	0	0.0003	0.0003	0.0002	0.0003	Bacteria	Firmicutes	Clostridia	Clostridiales	Ruminococcaceae	uncultured	gut_metagenome
CDZF01008064.12346.13884	0	0	0.0002	0	0	0	0.0027	0.0025	0.0012	0	0	0	Bacteria	Firmicutes	Negativicutes	Selenomonadales	Acidaminococcaceae	Phascolarctobacterium	gut_metagenome
CDZG01026197.93819.95308	0	0	0	0	0	0	0	0	0	0	0	0	Bacteria	Verrucomicrobia	Verrucomicrobiae	Verrucomicrobiales	Verrucomicrobiaceae	Akkermansia	gut_metagenome
CDZG01039992.19480.20989	0	0	0	0	0	0	0.0005	0.0001	0.0001	0	0	0	Bacteria	Firmicutes	Clostridia	Clostridiales	Ruminococcaceae	Ruminococcaceae_UCG-002	gut_metagenome
CDZJ01016051.420.1950	0	0	0	0	0	0	0	0	0	0	0	0.0001	Bacteria	Proteobacteria	Deltaproteobacteria	Desulfovibrionales	Desulfovibrionaceae	Bilophila	gut_metagenome
CDZJ01024142.427.1937	0	0.0001	0	0	0	0	0.0003	0.0003	0	0	0.0004	0.0004	Bacteria	Firmicutes	Clostridia	Clostridiales	Ruminococcaceae	uncultured	gut_metagenome
CDZL01010274.112382.113892	0.0001	0	0.0001	0	0	0	0.0002	0	0.0004	0	0.0004	0.0004	Bacteria	Firmicutes	Clostridia	Clostridiales	Ruminococcaceae	uncultured	gut_metagenome
CDZP01009784.2012.3520	0	0	0	0.0001	0.0017	0.0004	0.0002	0.0001	0	0	0	0	Bacteria	Bacteroidetes	Bacteroidia	Bacteroidales	Bacteroidaceae	Bacteroides	gut_metagenome
CDZQ01011051.3428.4930	0	0	0	0	0	0	0.0001	0.0001	0	0	0	0	Bacteria	Firmicutes	Clostridia	Clostridiales	Family_XIII	Family_XIII_AD3011_group	gut_metagenome
CDZQ01017469.15.1518	0	0	0	0	0	0	0.0003	0	0.0001	0	0	0	Bacteria	Bacteroidetes	Bacteroidia	Bacteroidales	Rikenellaceae	Alistipes	gut_metagenome
CDZQ01051681.3820.5334	0	0	0	0	0	0	0.0001	0.0012	0.0009	0	0	0	Bacteria	Firmicutes	Clostridia	Clostridiales	Christensenellaceae	Christensenellaceae_R-7_group	gut_metagenome
CDZR01029472.80228.81734	0.0001	0.0001	0.0001	0.0001	0.0007	0	0.0002	0.0001	0.0002	0.0001	0.0001	0.0009	Bacteria	Bacteroidetes	Bacteroidia	Bacteroidales	Bacteroidaceae	Bacteroides	gut_metagenome
CDZT01028615.319923.321431	0.0002	0.0002	0.0003	0	0	0	0.0001	0	0	0.0011	0.0008	0.0022	Bacteria	Bacteroidetes	Bacteroidia	Bacteroidales	Rikenellaceae	Alistipes	gut_metagenome
CDZT01029038.3197.4705	0	0	0	0	0	0	0	0	0	0.0014	0.0009	0.0014	Bacteria	Firmicutes	Clostridia	Clostridiales	Ruminococcaceae	Ruminococcaceae_UCG-002	gut_metagenome
CDZT01048280.141766.143272	0.0001	0	0	0.0003	0.0005	0.0002	0.0005	0.0007	0.0002	0	0.0002	0.0003	Bacteria	Bacteroidetes	Bacteroidia	Bacteroidales	Bacteroidaceae	Bacteroides	gut_metagenome
CDZU01010009.44460.45981	0	0	0	0	0	0	0.0024	0.0009	0.0004	0	0	0	Bacteria	Bacteroidetes	Bacteroidia	Bacteroidales	Rikenellaceae	Alistipes	gut_metagenome
CDZU01017197.3469.4972	0.0004	0.0007	0.0012	0	0	0	0.0005	0.0007	0.0008	0.0048	0.003	0.0021	Bacteria	Bacteroidetes	Bacteroidia	Bacteroidales	Porphyromonadaceae	Odoribacter	gut_metagenome
CDZU01017378.67297.68804	0.0003	0.0009	0.0006	0	0.0001	0.0002	0.0001	0.0003	0	0.0006	0.0003	0.0003	Bacteria	Bacteroidetes	Bacteroidia	Bacteroidales	Bacteroidaceae	Bacteroides	gut_metagenome
CDZV01001328.3274.4784	0	0	0	0	0	0	0	0	0	0	0	0	Bacteria	Firmicutes	Clostridia	Clostridiales	Ruminococcaceae	Ruminococcaceae_UCG-003	gut_metagenome
CDZW01028606.4294.5804	0.0015	0.0018	0.0004	0	0	0	0.0008	0.0013	0.0012	0.0002	0.0003	0.0007	Bacteria	Bacteroidetes	Bacteroidia	Bacteroidales	Porphyromonadaceae	Parabacteroides	gut_metagenome
CEAE01000553.4187.5697	0	0	0	0	0	0	0	0	0	0.0001	0.0002	0.0002	Bacteria	Firmicutes	Clostridia	Clostridiales	Ruminococcaceae	Ruminiclostridium_9	gut_metagenome
CEAE01018908.40.1551	0	0	0	0	0	0	0.0003	0.0002	0.0004	0	0	0	Bacteria	Bacteroidetes	Bacteroidia	Bacteroidales	Bacteroidaceae	Bacteroides	gut_metagenome
CEAH01024297.182.1686	0.0012	0.0012	0.0027	0	0	0	0	0	0	0.0009	0.0049	0.0016	Bacteria	Firmicutes	Erysipelotrichia	Erysipelotrichales	Erysipelotrichaceae	Erysipelotrichaceae_UCG-003	gut_metagenome
CEAK01007206.3331.4843	0	0	0	0.0007	0.0006	0.0011	0.0001	0	0	0	0	0	Bacteria	Bacteroidetes	Bacteroidia	Bacteroidales	Bacteroidaceae	Bacteroides	gut_metagenome
CEAK01015284.2656.4164	0.0022	0.001	0.0016	0	0	0	0.0001	0	0	0	0	0	Bacteria	Bacteroidetes	Bacteroidia	Bacteroidales	Bacteroidaceae	Bacteroides	gut_metagenome
CEAN01004557.3388.4897	0.0001	0.0001	0.0002	0.0023	0.0017	0.0035	0	0	0	0	0	0	Bacteria	Firmicutes	Clostridia	Clostridiales	Lachnospiraceae	uncultured	gut_metagenome
CEAO01012899.477.1987	0	0	0	0	0	0	0	0	0	0	0.0003	0.0011	Bacteria	Firmicutes	Clostridia	Clostridiales	Ruminococcaceae	Ruminococcaceae_UCG-013	gut_metagenome
CEAP01010560.733.2241	0	0	0	0.0004	0.0003	0.0002	0	0.0004	0.0003	0	0	0	Bacteria	Bacteroidetes	Bacteroidia	Bacteroidales	Bacteroidaceae	Bacteroides	gut_metagenome
CEAP01015694.2666.4173	0.0014	0.001	0.0007	0.0002	0	0.0002	0	0.0002	0	0.0014	0.0004	0.0003	Bacteria	Bacteroidetes	Bacteroidia	Bacteroidales	Bacteroidaceae	Bacteroides	gut_metagenome
CEAZ01045012.723.2229	0	0	0	0.0001	0	0	0	0	0	0	0	0	Bacteria	Bacteroidetes	Bacteroidia	Bacteroidales	Bacteroidaceae	Bacteroides	gut_metagenome
CEBV01021424.69462.70978	0	0	0	0	0	0	0	0	0	0.0031	0.0044	0.0025	Bacteria	Proteobacteria	Betaproteobacteria	Burkholderiales	Alcaligenaceae	Sutterella	gut_metagenome
CEBY01043209.9650.11156	0.0003	0.0002	0.0006	0	0	0	0.0007	0.0007	0.0006	0	0	0	Bacteria	Bacteroidetes	Bacteroidia	Bacteroidales	Rikenellaceae	Alistipes	gut_metagenome
CEBY01047361.11518.13022	0	0	0	0	0	0	0	0	0	0	0	0	Bacteria	Bacteroidetes	Bacteroidia	Bacteroidales	Porphyromonadaceae	Parabacteroides	gut_metagenome
CECB01000763.201.1712	0	0.0002	0	0.0001	0.0005	0.0005	0	0	0	0.0002	0	0	Bacteria	Firmicutes	Clostridia	Clostridiales	Lachnospiraceae	Lachnoclostridium	gut_metagenome
CP000023.358373.359920	0	0	0	0.0001	0	0	0	0	0	0	0	0	Bacteria	Firmicutes	Bacilli	Lactobacillales	Streptococcaceae	Streptococcus	Streptococcus_thermophilus_LMG_18311
CP000024.1614468.1616015	0	0	0	0	0	0	0.0001	0	0	0	0	0	Bacteria	Firmicutes	Bacilli	Lactobacillales	Streptococcaceae	Streptococcus	Streptococcus_thermophilus_CNRZ1066
CP000024.17814.19361	0	0	0	0	0	0	0	0	0	0	0	0	Bacteria	Firmicutes	Bacilli	Lactobacillales	Streptococcaceae	Streptococcus	Streptococcus_thermophilus_CNRZ1066
CP000038.4252785.4254326	0	0	0	0	0	0	0	0	0	0	0	0	Bacteria	Proteobacteria	Gammaproteobacteria	Enterobacteriales	Enterobacteriaceae	Escherichia-Shigella	Shigella_sonnei_Ss046
CP000038.4386044.4387585	0	0	0	0	0	0.0001	0	0	0	0	0	0	Bacteria	Proteobacteria	Gammaproteobacteria	Enterobacteriales	Enterobacteriaceae	Escherichia-Shigella	Shigella_sonnei_Ss046
CP000139.2095441.2096950	0.0016	0.0015	0.0007	0	0.0001	0.0001	0	0.0002	0.0002	0.0003	0.0003	0.0001	Bacteria	Bacteroidetes	Bacteroidia	Bacteroidales	Bacteroidaceae	Bacteroides	Bacteroides_vulgatus_ATCC_8482
CP000139.2183533.2185042	0	0	0.0001	0	0	0.0001	0	0	0	0	0	0	Bacteria	Bacteroidetes	Bacteroidia	Bacteroidales	Bacteroidaceae	Bacteroides	Bacteroides_vulgatus_ATCC_8482
CP000139.2587720.2589229	0.0018	0.0006	0.0012	0	0.0001	0.0001	0	0.0002	0.0001	0.0005	0.0004	0.0006	Bacteria	Bacteroidetes	Bacteroidia	Bacteroidales	Bacteroidaceae	Bacteroides	Bacteroides_vulgatus_ATCC_8482
CP000139.346743.348252	0.0006	0.0011	0.0013	0.0001	0	0.0003	0.0001	0.0001	0.0001	0.0007	0.0001	0.0004	Bacteria	Bacteroidetes	Bacteroidia	Bacteroidales	Bacteroidaceae	Bacteroides	Bacteroides_vulgatus_ATCC_8482
CP000139.4430477.4431986	0.0011	0.0011	0.0011	0.0002	0.0001	0.0001	0.0001	0.0002	0.0001	0.0005	0.0003	0.0005	Bacteria	Bacteroidetes	Bacteroidia	Bacteroidales	Bacteroidaceae	Bacteroides	Bacteroides_vulgatus_ATCC_8482
CP000139.4743140.4744649	0	0	0	0.0004	0.0003	0.0014	0	0	0	0.0021	0.0016	0.0009	Bacteria	Bacteroidetes	Bacteroidia	Bacteroidales	Bacteroidaceae	Bacteroides	Bacteroides_vulgatus_ATCC_8482
CP000139.647842.649351	0.0017	0.0008	0.001	0.0001	0.0001	0	0.0002	0.0001	0	0.0005	0.0003	0.0003	Bacteria	Bacteroidetes	Bacteroidia	Bacteroidales	Bacteroidaceae	Bacteroides	Bacteroides_vulgatus_ATCC_8482
CP000140.2138973.2140467	0.0008	0.0018	0.0004	0	0	0	0.0004	0.0021	0.0017	0.0001	0.0001	0.0001	Bacteria	Bacteroidetes	Bacteroidia	Bacteroidales	Porphyromonadaceae	Parabacteroides	Parabacteroides_distasonis_ATCC_8503
CP000140.2872534.2874028	0.001	0.0012	0.0008	0	0	0	0.001	0.0017	0.0005	0.0001	0	0	Bacteria	Bacteroidetes	Bacteroidia	Bacteroidales	Porphyromonadaceae	Parabacteroides	Parabacteroides_distasonis_ATCC_8503
CP000140.3253636.3255132	0	0	0	0	0	0	0	0	0	0	0	0	Bacteria	Bacteroidetes	Bacteroidia	Bacteroidales	Porphyromonadaceae	Parabacteroides	Parabacteroides_distasonis_ATCC_8503
CP000140.416000.417494	0.0003	0.001	0.0002	0	0	0	0.0006	0.0014	0.0011	0.0001	0.0001	0	Bacteria	Bacteroidetes	Bacteroidia	Bacteroidales	Porphyromonadaceae	Parabacteroides	Parabacteroides_distasonis_ATCC_8503
CP000243.4456367.4457908	0	0	0	0	0	0	0	0	0	0	0	0	Bacteria	Proteobacteria	Gammaproteobacteria	Enterobacteriales	Enterobacteriaceae	Escherichia-Shigella	Escherichia_coli_UTI89
CP000247.4378773.4380323	0	0	0	0	0	0	0	0	0	0	0	0	Bacteria	Proteobacteria	Gammaproteobacteria	Enterobacteriales	Enterobacteriaceae	Escherichia-Shigella	Escherichia_coli_536
CP000266.4157855.4159396	0	0	0	0	0	0	0	0	0	0	0	0	Bacteria	Proteobacteria	Gammaproteobacteria	Enterobacteriales	Enterobacteriaceae	Escherichia-Shigella	Shigella_flexneri_5_str._8401
CP000303.1613623.1615157	0	0	0	0	0	0	0	0	0	0	0	0.0001	Bacteria	Actinobacteria	Actinobacteria	Bifidobacteriales	Bifidobacteriaceae	Bifidobacterium	Bifidobacterium_breve_UCC2003
CP000303.2318837.2320371	0	0	0	0	0	0	0	0	0	0	0	0	Bacteria	Actinobacteria	Actinobacteria	Bifidobacteriales	Bifidobacteriaceae	Bifidobacterium	Bifidobacterium_breve_UCC2003
CP000419.1665743.1667285	0	0	0	0.0001	0	0	0	0	0	0	0	0	Bacteria	Firmicutes	Bacilli	Lactobacillales	Streptococcaceae	Streptococcus	Streptococcus_thermophilus_LMD-9
CP000419.66812.68354	0	0	0	0	0	0	0	0	0	0	0	0	Bacteria	Firmicutes	Bacilli	Lactobacillales	Streptococcaceae	Streptococcus	Streptococcus_thermophilus_LMD-9
CP000605.1756048.1757573	0	0	0	0	0	0	0	0	0	0.0007	0.0006	0.0006	Bacteria	Actinobacteria	Actinobacteria	Bifidobacteriales	Bifidobacteriaceae	Bifidobacterium	Bifidobacterium_longum_DJO10A
CP000605.177557.179081	0	0	0	0	0	0	0	0.0001	0.0003	0.0002	0.0007	0.0008	Bacteria	Actinobacteria	Actinobacteria	Bifidobacteriales	Bifidobacteriaceae	Bifidobacterium	Bifidobacterium_longum_DJO10A
CP000605.183738.185263	0	0	0	0	0	0	0.0001	0	0.0002	0.0006	0.0008	0.0007	Bacteria	Actinobacteria	Actinobacteria	Bifidobacteriales	Bifidobacteriaceae	Bifidobacterium	Bifidobacterium_longum_DJO10A
CP000605.1941836.1943361	0	0	0	0	0	0	0	0	0	0.0006	0.0007	0.0007	Bacteria	Actinobacteria	Actinobacteria	Bifidobacteriales	Bifidobacteriaceae	Bifidobacterium	Bifidobacterium_longum_DJO10A
CP000800.3757035.3758576	0	0	0	0.0001	0	0.0002	0	0	0	0	0	0	Bacteria	Proteobacteria	Gammaproteobacteria	Enterobacteriales	Enterobacteriaceae	Escherichia-Shigella	Escherichia_coli_O139:H28_str._E24377A
CP000802.223160.224701	0	0	0	0.0001	0.0001	0	0	0	0	0	0	0	Bacteria	Proteobacteria	Gammaproteobacteria	Enterobacteriales	Enterobacteriaceae	Escherichia-Shigella	Escherichia_coli_HS
CP000922.400238.401761	0	0	0.0001	0	0	0	0	0	0	0	0	0	Bacteria	Firmicutes	Bacilli	Bacillales	Bacillaceae	Anoxybacillus	Anoxybacillus_flavithermus_WK1
CP000946.4686640.4688173	0	0	0	0	0	0.0001	0	0	0	0	0	0	Bacteria	Proteobacteria	Gammaproteobacteria	Enterobacteriales	Enterobacteriaceae	Escherichia-Shigella	Escherichia_coli_ATCC_8739
CP000948.4132474.4134015	0	0	0	0.0001	0	0	0	0	0	0	0	0	Bacteria	Proteobacteria	Gammaproteobacteria	Enterobacteriales	Enterobacteriaceae	Escherichia-Shigella	Escherichia_coli_str._K-12_substr._DH10B
CP000948.4305866.4307407	0	0	0	0	0	0.0001	0	0	0	0	0	0	Bacteria	Proteobacteria	Gammaproteobacteria	Enterobacteriales	Enterobacteriaceae	Escherichia-Shigella	Escherichia_coli_str._K-12_substr._DH10B
CP001104.2029863.2031381	0	0	0	0	0	0	0	0	0	0.0001	0.0001	0.0001	Bacteria	Firmicutes	Clostridia	Clostridiales	Lachnospiraceae	[Eubacterium]_eligens_group	[Eubacterium]_eligens_ATCC_27750
CP001104.413153.414672	0	0	0	0	0	0	0	0	0	0	0	0.0001	Bacteria	Firmicutes	Clostridia	Clostridiales	Lachnospiraceae	[Eubacterium]_eligens_group	[Eubacterium]_eligens_ATCC_27750
CP001104.872242.873760	0	0	0	0	0	0	0	0	0	0.0001	0	0	Bacteria	Firmicutes	Clostridia	Clostridiales	Lachnospiraceae	[Eubacterium]_eligens_group	[Eubacterium]_eligens_ATCC_27750
CP001107.10914.12434	0	0	0	0	0	0	0	0	0	0.0001	0.0003	0.0005	Bacteria	Firmicutes	Clostridia	Clostridiales	Lachnospiraceae	[Eubacterium]_rectale_group	[Eubacterium_rectale]_ATCC_33656
CP001107.1425077.1426597	0	0	0	0	0	0	0	0	0	0	0.0002	0.0004	Bacteria	Firmicutes	Clostridia	Clostridiales	Lachnospiraceae	[Eubacterium]_rectale_group	[Eubacterium_rectale]_ATCC_33656
CP001107.2162771.2164291	0	0	0	0	0	0	0	0	0	0	0.0002	0	Bacteria	Firmicutes	Clostridia	Clostridiales	Lachnospiraceae	[Eubacterium]_rectale_group	[Eubacterium_rectale]_ATCC_33656
CP001107.307101.308621	0	0	0	0	0	0	0	0	0	0	0	0	Bacteria	Firmicutes	Clostridia	Clostridiales	Lachnospiraceae	[Eubacterium]_rectale_group	[Eubacterium_rectale]_ATCC_33656
CP001107.763005.764525	0	0	0	0	0	0	0	0	0	0.0001	0	0.0004	Bacteria	Firmicutes	Clostridia	Clostridiales	Lachnospiraceae	[Eubacterium]_rectale_group	[Eubacterium_rectale]_ATCC_33656
CP001164.4265314.4266855	0	0	0	0	0.0001	0	0	0	0	0	0	0	Bacteria	Proteobacteria	Gammaproteobacteria	Enterobacteriales	Enterobacteriaceae	Escherichia-Shigella	Escherichia_coli_O157:H7_str._EC4115
CP001368.4221355.4222896	0	0	0	0.0001	0	0	0	0	0	0	0	0	Bacteria	Proteobacteria	Gammaproteobacteria	Enterobacteriales	Enterobacteriaceae	Escherichia-Shigella	Escherichia_coli_O157:H7_str._TW14359
CP001368.5035100.5036641	0	0	0	0	0	0	0	0	0	0	0	0	Bacteria	Proteobacteria	Gammaproteobacteria	Enterobacteriales	Enterobacteriaceae	Escherichia-Shigella	Escherichia_coli_O157:H7_str._TW14359
CP001368.5076126.5077667	0	0	0	0.0001	0	0	0	0	0	0	0	0	Bacteria	Proteobacteria	Gammaproteobacteria	Enterobacteriales	Enterobacteriaceae	Escherichia-Shigella	Escherichia_coli_O157:H7_str._TW14359
CP001396.4095850.4097391	0	0	0	0.0001	0	0	0	0	0	0	0	0	Bacteria	Proteobacteria	Gammaproteobacteria	Enterobacteriales	Enterobacteriaceae	Escherichia-Shigella	Escherichia_coli_BW2952
CP001606.1874657.1876206	0	0	0	0	0	0	0	0	0	0	0	0	Bacteria	Actinobacteria	Actinobacteria	Bifidobacteriales	Bifidobacteriaceae	Bifidobacterium	Bifidobacterium_animalis_subsp._lactis_DSM_10140
CP001637.4304787.4306316	0	0	0	0	0	0.0001	0	0	0	0	0	0	Bacteria	Proteobacteria	Gammaproteobacteria	Enterobacteriales	Enterobacteriaceae	Escherichia-Shigella	Escherichia_coli_DH1
CP001726.2419648.2421144	0	0.0004	0.0002	0	0	0	0.0001	0.0003	0.0001	0.0006	0.0005	0	Bacteria	Actinobacteria	Coriobacteriia	Coriobacteriales	Coriobacteriaceae	Eggerthella	Eggerthella_lenta_DSM_2243
CP001726.3272238.3273734	0.0002	0.0003	0.0003	0	0	0.0001	0.0002	0	0	0.0004	0.0003	0.0002	Bacteria	Actinobacteria	Coriobacteriia	Coriobacteriales	Coriobacteriaceae	Eggerthella	Eggerthella_lenta_DSM_2243
CP001726.749856.751352	0.0001	0.0001	0.0005	0	0	0.0001	0.0003	0.0001	0.0002	0.0002	0.0003	0.0001	Bacteria	Actinobacteria	Coriobacteriia	Coriobacteriales	Coriobacteriaceae	Eggerthella	Eggerthella_lenta_DSM_2243
CP001820.579094.580644	0.0001	0	0	0	0	0	0	0	0	0	0	0	Bacteria	Firmicutes	Negativicutes	Selenomonadales	Veillonellaceae	Veillonella	Veillonella_parvula_DSM_2008
CP001846.227062.228603	0	0	0	0	0.0001	0	0	0	0	0	0	0	Bacteria	Proteobacteria	Gammaproteobacteria	Enterobacteriales	Enterobacteriaceae	Escherichia-Shigella	Escherichia_coli_O55:H7_str._CB9615
CP001846.4718929.4720470	0	0	0	0.0001	0.0001	0	0	0	0	0	0	0	Bacteria	Proteobacteria	Gammaproteobacteria	Enterobacteriales	Enterobacteriaceae	Escherichia-Shigella	Escherichia_coli_O55:H7_str._CB9615
CP001855.227838.229391	0	0	0	0	0	0	0	0	0	0	0	0	Bacteria	Proteobacteria	Gammaproteobacteria	Enterobacteriales	Enterobacteriaceae	Escherichia-Shigella	Escherichia_coli_O83:H1_str._NRG_857C
CP001925.4902666.4904207	0	0	0	0.0001	0	0	0	0	0	0	0	0	Bacteria	Proteobacteria	Gammaproteobacteria	Enterobacteriales	Enterobacteriaceae	Escherichia-Shigella	Escherichia_coli_Xuzhou21
CP002010.2398909.2400427	0	0	0	0	0	0	0	0	0.0001	0.0011	0.0006	0.0002	Bacteria	Actinobacteria	Actinobacteria	Bifidobacteriales	Bifidobacteriaceae	Bifidobacterium	Bifidobacterium_longum_subsp._longum_JDM301
CP002109.18567.20085	0	0	0	0	0	0	0	0	0	0	0	0	Bacteria	Firmicutes	Clostridia	Clostridiales	Lachnospiraceae	Lachnoclostridium_5	[Clostridium]_saccharolyticum_WM1
CP002109.3681375.3682893	0	0	0	0	0	0	0	0	0	0	0	0	Bacteria	Firmicutes	Clostridia	Clostridiales	Lachnospiraceae	Lachnoclostridium_5	[Clostridium]_saccharolyticum_WM1
CP002185.224250.225779	0	0	0	0.0001	0	0	0	0	0	0	0	0	Bacteria	Proteobacteria	Gammaproteobacteria	Enterobacteriales	Enterobacteriaceae	Escherichia-Shigella	Escherichia_coli_W
CP002185.2900552.2902081	0	0	0	0	0	0.0001	0	0	0	0	0	0	Bacteria	Proteobacteria	Gammaproteobacteria	Enterobacteriales	Enterobacteriaceae	Escherichia-Shigella	Escherichia_coli_W
CP002185.3640196.3641725	0	0	0	0.0002	0	0	0	0	0	0	0	0	Bacteria	Proteobacteria	Gammaproteobacteria	Enterobacteriales	Enterobacteriaceae	Escherichia-Shigella	Escherichia_coli_W
CP002211.2929312.2930853	0	0	0	0	0	0.0001	0	0	0	0	0	0	Bacteria	Proteobacteria	Gammaproteobacteria	Enterobacteriales	Enterobacteriaceae	Escherichia-Shigella	Escherichia_coli_str._'clone_D_i2'
CP002211.4383113.4384654	0	0	0	0	0	0.0002	0	0	0	0	0	0	Bacteria	Proteobacteria	Gammaproteobacteria	Enterobacteriales	Enterobacteriaceae	Escherichia-Shigella	Escherichia_coli_str._'clone_D_i2'
CP002212.2929312.2930853	0	0	0	0	0	0.0001	0	0	0	0	0	0	Bacteria	Proteobacteria	Gammaproteobacteria	Enterobacteriales	Enterobacteriaceae	Escherichia-Shigella	Escherichia_coli_str._'clone_D_i14'
CP002212.4383113.4384654	0	0	0	0	0	0.0002	0	0	0	0	0	0	Bacteria	Proteobacteria	Gammaproteobacteria	Enterobacteriales	Enterobacteriaceae	Escherichia-Shigella	Escherichia_coli_str._'clone_D_i14'
CP002286.1730838.1732351	0	0	0	0	0	0	0.0003	0	0.0003	0.0003	0.0006	0.0007	Bacteria	Actinobacteria	Actinobacteria	Bifidobacteriales	Bifidobacteriaceae	Bifidobacterium	Bifidobacterium_longum_subsp._longum_BBMN68
CP002286.1919403.1920916	0	0	0	0	0	0	0	0	0	0.0007	0.0009	0.001	Bacteria	Actinobacteria	Actinobacteria	Bifidobacteriales	Bifidobacteriaceae	Bifidobacterium	Bifidobacterium_longum_subsp._longum_BBMN68
CP002286.203476.204989	0	0	0	0	0	0	0.0001	0	0	0.0005	0.0008	0.0007	Bacteria	Actinobacteria	Actinobacteria	Bifidobacteriales	Bifidobacteriaceae	Bifidobacterium	Bifidobacterium_longum_subsp._longum_BBMN68
CP002340.72623.74177	0	0	0	0	0	0	0	0	0	0	0	0	Bacteria	Firmicutes	Bacilli	Lactobacillales	Streptococcaceae	Streptococcus	Streptococcus_thermophilus_ND03
CP002365.470580.472133	0	0	0	0	0	0	0	0	0	0	0	0	Bacteria	Firmicutes	Bacilli	Lactobacillales	Streptococcaceae	Lactococcus	Lactococcus_lactis_subsp._lactis_CV56
CP002516.1203776.1205305	0	0	0	0	0	0	0	0	0	0	0	0	Bacteria	Proteobacteria	Gammaproteobacteria	Enterobacteriales	Enterobacteriaceae	Escherichia-Shigella	Escherichia_coli_KO11FL
CP002516.4593401.4594930	0	0	0	0	0	0.0001	0	0	0	0	0	0	Bacteria	Proteobacteria	Gammaproteobacteria	Enterobacteriales	Enterobacteriaceae	Escherichia-Shigella	Escherichia_coli_KO11FL
CP002516.464348.465877	0	0	0	0	0.0001	0	0	0	0	0	0	0	Bacteria	Proteobacteria	Gammaproteobacteria	Enterobacteriales	Enterobacteriaceae	Escherichia-Shigella	Escherichia_coli_KO11FL
CP002544.2310357.2311868	0	0	0	0	0	0	0.0007	0.0028	0.0018	0	0	0	Bacteria	Bacteroidetes	Bacteroidia	Bacteroidales	Porphyromonadaceae	Odoribacter	Odoribacter_splanchnicus_DSM_20712
CP002729.4552558.4554087	0	0	0	0.0001	0	0	0	0	0	0	0	0	Bacteria	Proteobacteria	Gammaproteobacteria	Enterobacteriales	Enterobacteriaceae	Escherichia-Shigella	Escherichia_coli_UMNK88
CP002743.2236490.2237999	0	0	0	0	0	0	0	0	0	0	0	0.0001	Bacteria	Actinobacteria	Actinobacteria	Bifidobacteriales	Bifidobacteriaceae	Bifidobacterium	Bifidobacterium_breve_ACS-071-V-Sch8b
CP002794.163159.164695	0	0	0	0	0	0	0.0002	0	0	0	0	0	Bacteria	Actinobacteria	Actinobacteria	Bifidobacteriales	Bifidobacteriaceae	Bifidobacterium	Bifidobacterium_longum_subsp._longum_KACC_91563
CP002794.2378256.2379791	0	0	0	0	0	0	0.0001	0	0.0002	0.0008	0.001	0.0008	Bacteria	Actinobacteria	Actinobacteria	Bifidobacteriales	Bifidobacteriaceae	Bifidobacterium	Bifidobacterium_longum_subsp._longum_KACC_91563
CP002794.778120.779656	0	0	0	0	0	0	0	0	0.0001	0.0013	0.0006	0.0004	Bacteria	Actinobacteria	Actinobacteria	Bifidobacteriales	Bifidobacteriaceae	Bifidobacterium	Bifidobacterium_longum_subsp._longum_KACC_91563
CP002797.4020319.4021872	0	0	0	0	0	0.0001	0	0	0	0	0	0	Bacteria	Proteobacteria	Gammaproteobacteria	Enterobacteriales	Enterobacteriaceae	Escherichia-Shigella	Escherichia_coli_NA114
CP002843.4661.6196	0.0001	0	0	0	0	0	0	0	0	0	0	0	Bacteria	Firmicutes	Bacilli	Lactobacillales	Streptococcaceae	Streptococcus	Streptococcus_parasanguinis_ATCC_15912
CP002888.1788063.1789598	0.0003	0	0	0	0	0	0	0	0	0	0.0001	0.0002	Bacteria	Firmicutes	Bacilli	Lactobacillales	Streptococcaceae	Streptococcus	Streptococcus_salivarius_57.I
CP002888.190090.191625	0.0002	0	0	0.0001	0	0	0	0	0	0	0	0	Bacteria	Firmicutes	Bacilli	Lactobacillales	Streptococcaceae	Streptococcus	Streptococcus_salivarius_57.I
CP002888.2007769.2009304	0	0	0	0.0001	0	0	0	0	0	0	0	0	Bacteria	Firmicutes	Bacilli	Lactobacillales	Streptococcaceae	Streptococcus	Streptococcus_salivarius_57.I
CP002888.2124185.2125720	0	0	0	0	0	0	0	0	0	0.0001	0.0002	0.0001	Bacteria	Firmicutes	Bacilli	Lactobacillales	Streptococcaceae	Streptococcus	Streptococcus_salivarius_57.I
CP002967.224243.225796	0	0	0	0	0	0	0	0	0	0	0	0	Bacteria	Proteobacteria	Gammaproteobacteria	Enterobacteriales	Enterobacteriaceae	Escherichia-Shigella	Escherichia_coli_W
CP002967.2897112.2898665	0	0	0	0	0	0.0001	0	0	0	0	0	0	Bacteria	Proteobacteria	Gammaproteobacteria	Enterobacteriales	Enterobacteriaceae	Escherichia-Shigella	Escherichia_coli_W
CP002967.3636672.3638225	0	0	0	0	0	0	0	0	0	0	0	0	Bacteria	Proteobacteria	Gammaproteobacteria	Enterobacteriales	Enterobacteriaceae	Escherichia-Shigella	Escherichia_coli_W
CP002967.4427788.4429341	0	0	0	0	0	0	0	0	0	0	0	0	Bacteria	Proteobacteria	Gammaproteobacteria	Enterobacteriales	Enterobacteriaceae	Escherichia-Shigella	Escherichia_coli_W
CP002970.1347701.1349254	0	0	0	0	0.0001	0.0001	0	0	0	0	0	0	Bacteria	Proteobacteria	Gammaproteobacteria	Enterobacteriales	Enterobacteriaceae	Escherichia-Shigella	Escherichia_coli_KO11FL
CP002970.2092603.2094156	0	0	0	0	0	0	0	0	0	0	0	0	Bacteria	Proteobacteria	Gammaproteobacteria	Enterobacteriales	Enterobacteriaceae	Escherichia-Shigella	Escherichia_coli_KO11FL
CP002970.224243.225796	0	0	0	0	0	0	0	0	0	0	0	0	Bacteria	Proteobacteria	Gammaproteobacteria	Enterobacteriales	Enterobacteriaceae	Escherichia-Shigella	Escherichia_coli_KO11FL
CP003039.1474776.1476301	0	0	0	0	0	0	0	0	0	0	0	0	Bacteria	Actinobacteria	Actinobacteria	Bifidobacteriales	Bifidobacteriaceae	Bifidobacterium	Bifidobacterium_animalis_subsp._lactis_BLC1
CP003040.1035384.1036918	0	0	0	0	0	0	0	0	0.0002	0	0	0	Bacteria	Firmicutes	Clostridia	Clostridiales	Lachnospiraceae	Roseburia	Roseburia_hominis_A2-183
CP003040.25465.26999	0	0	0	0	0	0	0.0001	0.0002	0	0	0	0	Bacteria	Firmicutes	Clostridia	Clostridiales	Lachnospiraceae	Roseburia	Roseburia_hominis_A2-183
CP003040.625894.627428	0	0	0	0	0	0	0	0.0001	0	0	0	0	Bacteria	Firmicutes	Clostridia	Clostridiales	Lachnospiraceae	Roseburia	Roseburia_hominis_A2-183
CP003109.3959421.3960974	0	0	0	0	0	0	0	0	0	0	0	0	Bacteria	Proteobacteria	Gammaproteobacteria	Enterobacteriales	Enterobacteriaceae	Escherichia-Shigella	Escherichia_coli_O55:H7_str._RM12579
CP003109.4531215.4532768	0	0	0	0	0.0001	0	0	0	0	0	0	0	Bacteria	Proteobacteria	Gammaproteobacteria	Enterobacteriales	Enterobacteriaceae	Escherichia-Shigella	Escherichia_coli_O55:H7_str._RM12579
CP003157.541404.542951	0.0001	0	0	0	0	0	0	0	0	0	0	0	Bacteria	Firmicutes	Bacilli	Lactobacillales	Streptococcaceae	Lactococcus	Lactococcus_lactis_subsp._cremoris_UC509.9
CP003297.4202436.4203989	0	0	0	0.0002	0	0	0	0	0	0	0	0	Bacteria	Proteobacteria	Gammaproteobacteria	Enterobacteriales	Enterobacteriaceae	Escherichia-Shigella	Escherichia_coli_O104:H4_str._2009EL-2050
CP003301.4261407.4262960	0	0	0	0.0001	0	0	0	0	0	0	0	0	Bacteria	Proteobacteria	Gammaproteobacteria	Enterobacteriales	Enterobacteriaceae	Escherichia-Shigella	Escherichia_coli_O104:H4_str._2009EL-2071
CP003329.160901.162437	0	0	0	0	0	0	0	0	0	0	0	0.0001	Bacteria	Firmicutes	Bacilli	Bacillales	Bacillaceae	Bacillus	Bacillus_subtilis_subsp._subtilis_6051-HGW
CP003351.1323822.1325369	0	0	0	0	0.0001	0	0	0	0	0	0	0	Bacteria	Firmicutes	Bacilli	Lactobacillales	Enterococcaceae	Enterococcus	Enterococcus_faecium_Aus0004
CP003351.2250527.2252074	0	0	0	0	0	0	0	0.0001	0	0	0	0	Bacteria	Firmicutes	Bacilli	Lactobacillales	Enterococcaceae	Enterococcus	Enterococcus_faecium_Aus0004
CP003351.2557484.2559031	0	0	0	0	0	0	0	0.0001	0	0	0	0	Bacteria	Firmicutes	Bacilli	Lactobacillales	Enterococcaceae	Enterococcus	Enterococcus_faecium_Aus0004
CP003497.1874780.1876305	0	0	0	0	0	0	0	0	0	0	0	0	Bacteria	Actinobacteria	Actinobacteria	Bifidobacteriales	Bifidobacteriaceae	Bifidobacterium	Bifidobacterium_animalis_subsp._lactis_B420
CP003498.1474968.1476493	0	0	0	0	0	0	0	0	0	0	0	0	Bacteria	Actinobacteria	Actinobacteria	Bifidobacteriales	Bifidobacteriaceae	Bifidobacterium	Bifidobacterium_animalis_subsp._lactis_Bi-07
CP003499.128911.130446	0	0	0	0	0	0	0	0	0	0	0	0	Bacteria	Firmicutes	Bacilli	Lactobacillales	Streptococcaceae	Streptococcus	Streptococcus_thermophilus_MN-ZLW-002
CP003583.2514710.2516257	0	0	0	0	0	0	0	0.0002	0	0	0	0	Bacteria	Firmicutes	Bacilli	Lactobacillales	Enterococcaceae	Enterococcus	Enterococcus_faecium_DO
CP003583.990711.992259	0	0	0	0	0	0	0	0	0	0	0	0	Bacteria	Firmicutes	Bacilli	Lactobacillales	Enterococcaceae	Enterococcus	Enterococcus_faecium_DO
CP003785.5230086.5231595	0	0	0	0	0.0001	0	0	0	0	0	0	0	Bacteria	Proteobacteria	Gammaproteobacteria	Enterobacteriales	Enterobacteriaceae	Klebsiella	Klebsiella_pneumoniae_subsp._pneumoniae_1084
CP004063.2615603.2617123	0	0	0	0	0	0	0	0.0001	0	0	0	0	Bacteria	Firmicutes	Bacilli	Lactobacillales	Enterococcaceae	Enterococcus	Enterococcus_faecium_NRRL_B-2354
CP004063.425867.427387	0	0	0	0	0	0	0	0.0001	0	0	0	0	Bacteria	Firmicutes	Bacilli	Lactobacillales	Enterococcaceae	Enterococcus	Enterococcus_faecium_NRRL_B-2354
CP004887.519901.521454	0	0	0	0	0	0	0	0	0	0	0	0	Bacteria	Proteobacteria	Gammaproteobacteria	Enterobacteriales	Enterobacteriaceae	Klebsiella	Klebsiella_oxytoca_HKOPL1
CP005998.4308547.4310088	0	0	0	0.0002	0.0001	0	0	0	0	0	0	0	Bacteria	Proteobacteria	Gammaproteobacteria	Enterobacteriales	Enterobacteriaceae	Escherichia-Shigella	Escherichia_coli_B7A
CP006027.4969696.4971237	0	0	0	0	0	0	0	0	0	0	0	0	Bacteria	Proteobacteria	Gammaproteobacteria	Enterobacteriales	Enterobacteriaceae	Escherichia-Shigella	Escherichia_coli_O145:H28_str._RM13514
CP006030.2673612.2675189	0	0	0	0	0	0	0	0.0001	0	0	0	0	Bacteria	Firmicutes	Bacilli	Lactobacillales	Enterococcaceae	Enterococcus	Enterococcus_faecium_T110
CP006262.3253401.3254942	0	0	0	0	0.0001	0	0	0	0	0	0	0	Bacteria	Proteobacteria	Gammaproteobacteria	Enterobacteriales	Enterobacteriaceae	Escherichia-Shigella	Escherichia_coli_O145:H28_str._RM13516
CP006262.4000086.4001627	0	0	0	0.0001	0	0	0	0	0	0	0	0	Bacteria	Proteobacteria	Gammaproteobacteria	Enterobacteriales	Enterobacteriaceae	Escherichia-Shigella	Escherichia_coli_O145:H28_str._RM13516
CP006584.224244.225784	0	0	0	0	0	0	0	0	0	0	0	0	Bacteria	Proteobacteria	Gammaproteobacteria	Enterobacteriales	Enterobacteriaceae	Escherichia-Shigella	Escherichia_coli_LY180
CP006584.3548937.3550477	0	0	0	0	0	0	0	0	0	0	0	0	Bacteria	Proteobacteria	Gammaproteobacteria	Enterobacteriales	Enterobacteriaceae	Escherichia-Shigella	Escherichia_coli_LY180
CP006620.1047685.1049233	0	0	0	0	0	0	0	0.0001	0	0	0	0	Bacteria	Firmicutes	Bacilli	Lactobacillales	Enterococcaceae	Enterococcus	Enterococcus_faecium_Aus0085
CP006712.1508698.1510232	0	0	0	0	0	0	0.0001	0	0	0	0	0.0001	Bacteria	Actinobacteria	Actinobacteria	Bifidobacteriales	Bifidobacteriaceae	Bifidobacterium	Bifidobacterium_breve_JCM_7017
CP006712.2196444.2197978	0	0	0	0	0	0	0	0	0	0	0	0	Bacteria	Actinobacteria	Actinobacteria	Bifidobacteriales	Bifidobacteriaceae	Bifidobacterium	Bifidobacterium_breve_JCM_7017
CP006714.1510041.1511569	0	0	0	0	0	0	0	0.0001	0	0	0	0	Bacteria	Actinobacteria	Actinobacteria	Bifidobacteriales	Bifidobacteriaceae	Bifidobacterium	Bifidobacterium_breve_NCFB_2258
CP006714.2226220.2227834	0	0	0	0	0	0	0	0.0003	0	0	0	0	Bacteria	Actinobacteria	Actinobacteria	Bifidobacteriales	Bifidobacteriaceae	Bifidobacterium	Bifidobacterium_breve_NCFB_2258
CP006809.396461.398040	0	0	0	0	0	0	0	0	0	0	0	0	Bacteria	Firmicutes	Bacilli	Lactobacillales	Lactobacillaceae	Lactobacillus	Lactobacillus_gasseri_130918
CP006819.531047.532593	0	0	0	0.0001	0	0	0	0	0	0	0	0	Bacteria	Firmicutes	Bacilli	Lactobacillales	Streptococcaceae	Streptococcus	Streptococcus_thermophilus_ASCC_1275
CP007136.4134460.4136001	0	0	0	0	0	0	0	0	0	0	0	0	Bacteria	Proteobacteria	Gammaproteobacteria	Enterobacteriales	Enterobacteriaceae	Escherichia-Shigella	Escherichia_coli_O145:H28_str._RM12581
CP007265.1774430.1775970	0	0	0	0	0	0	0	0	0	0	0	0	Bacteria	Proteobacteria	Gammaproteobacteria	Enterobacteriales	Enterobacteriaceae	Escherichia-Shigella	Escherichia_coli
CP007265.4567768.4569308	0	0	0	0	0	0	0	0	0	0	0	0	Bacteria	Proteobacteria	Gammaproteobacteria	Enterobacteriales	Enterobacteriaceae	Escherichia-Shigella	Escherichia_coli
CP007390.1160857.1162397	0	0	0	0	0	0	0	0	0	0	0	0	Bacteria	Proteobacteria	Gammaproteobacteria	Enterobacteriales	Enterobacteriaceae	Escherichia-Shigella	Escherichia_coli
CP007390.4612115.4613655	0	0	0	0.0001	0	0.0001	0	0	0	0	0	0	Bacteria	Proteobacteria	Gammaproteobacteria	Enterobacteriales	Enterobacteriaceae	Escherichia-Shigella	Escherichia_coli
CP007443.1758575.1760089	0	0	0	0	0	0	0.0053	0.0014	0.0037	0	0	0	Bacteria	Actinobacteria	Actinobacteria	Bifidobacteriales	Bifidobacteriaceae	Bifidobacterium	Bifidobacterium_adolescentis
CP007443.1851067.1852581	0	0	0	0	0	0	0.0044	0.0008	0.0034	0	0	0	Bacteria	Actinobacteria	Actinobacteria	Bifidobacteriales	Bifidobacteriaceae	Bifidobacterium	Bifidobacterium_adolescentis
CP007443.2098243.2099757	0	0	0	0	0	0	0.0048	0.0009	0.003	0	0	0	Bacteria	Actinobacteria	Actinobacteria	Bifidobacteriales	Bifidobacteriaceae	Bifidobacterium	Bifidobacterium_adolescentis
CP007443.2174567.2176081	0	0	0	0	0	0	0.0047	0.0014	0.004	0	0	0	Bacteria	Actinobacteria	Actinobacteria	Bifidobacteriales	Bifidobacteriaceae	Bifidobacterium	Bifidobacterium_adolescentis
CP007522.1474875.1476417	0	0	0	0	0	0	0	0	0	0	0	0	Bacteria	Actinobacteria	Actinobacteria	Bifidobacteriales	Bifidobacteriaceae	Bifidobacterium	Bifidobacterium_animalis_subsp._lactis_KLDS2.0603
CP007522.1769467.1771009	0	0	0	0	0	0	0	0	0	0	0	0	Bacteria	Actinobacteria	Actinobacteria	Bifidobacteriales	Bifidobacteriaceae	Bifidobacterium	Bifidobacterium_animalis_subsp._lactis_KLDS2.0603
CP007533.3473837.3475378	0	0	0	0	0	0.0001	0	0	0	0	0	0	Bacteria	Proteobacteria	Gammaproteobacteria	Enterobacteriales	Enterobacteriaceae	Salmonella	Salmonella_enterica_subsp._enterica_serovar_Bredeney_str._CFSAN001080
CP007573.1778778.1780332	0	0	0	0	0	0	0	0	0	0	0	0	Bacteria	Firmicutes	Bacilli	Lactobacillales	Streptococcaceae	Streptococcus	Streptococcus_anginosus_subsp._anginosus
CP007619.2423834.2425376	0	0	0	0.0011	0.0012	0.0017	0	0	0	0	0	0	Bacteria	Bacteroidetes	Bacteroidia	Bacteroidales	Bacteroidaceae	Bacteroides	Bacteroides_dorei
CP007619.2713921.2715463	0	0	0	0.0007	0.0015	0.001	0.0001	0	0	0	0	0	Bacteria	Bacteroidetes	Bacteroidia	Bacteroidales	Bacteroidaceae	Bacteroides	Bacteroides_dorei
CP007619.3821131.3822673	0	0	0	0.0009	0.0011	0.0014	0.0002	0	0	0	0	0	Bacteria	Bacteroidetes	Bacteroidia	Bacteroidales	Bacteroidaceae	Bacteroides	Bacteroides_dorei
CP007619.4433201.4434743	0	0	0	0	0	0	0	0	0	0	0	0	Bacteria	Bacteroidetes	Bacteroidia	Bacteroidales	Bacteroidaceae	Bacteroides	Bacteroides_dorei
CP007619.4541152.4542694	0	0	0	0.0012	0.0005	0.0008	0	0	0	0	0	0	Bacteria	Bacteroidetes	Bacteroidia	Bacteroidales	Bacteroidaceae	Bacteroides	Bacteroides_dorei
CP007619.4881337.4882879	0	0	0	0.0009	0.0006	0.0009	0	0	0	0	0	0	Bacteria	Bacteroidetes	Bacteroidia	Bacteroidales	Bacteroidaceae	Bacteroides	Bacteroides_dorei
CP007619.663681.665223	0	0	0	0.0004	0.0006	0.0009	0.0001	0	0	0	0	0	Bacteria	Bacteroidetes	Bacteroidia	Bacteroidales	Bacteroidaceae	Bacteroides	Bacteroides_dorei
CP008741.2118731.2120273	0	0	0	0.0005	0.0007	0.0011	0.0001	0	0	0	0	0	Bacteria	Bacteroidetes	Bacteroidia	Bacteroidales	Bacteroidaceae	Bacteroides	Bacteroides_dorei
CP008741.2205585.2207127	0	0	0	0.0004	0.0011	0.0013	0	0	0	0	0	0	Bacteria	Bacteroidetes	Bacteroidia	Bacteroidales	Bacteroidaceae	Bacteroides	Bacteroides_dorei
CP008741.2636685.2638227	0	0	0	0.0015	0.001	0.0009	0	0	0	0	0	0	Bacteria	Bacteroidetes	Bacteroidia	Bacteroidales	Bacteroidaceae	Bacteroides	Bacteroides_dorei
CP008741.391903.393445	0	0	0	0	0	0	0.0004	0.0006	0.0005	0.0001	0	0	Bacteria	Bacteroidetes	Bacteroidia	Bacteroidales	Bacteroidaceae	Bacteroides	Bacteroides_dorei
CP008741.4470567.4472116	0	0	0	0.001	0.0007	0.002	0.0001	0	0	0	0	0	Bacteria	Bacteroidetes	Bacteroidia	Bacteroidales	Bacteroidaceae	Bacteroides	Bacteroides_dorei
CP008741.4730397.4731935	0	0	0	0	0	0	0	0	0	0.0005	0.0005	0.0008	Bacteria	Bacteroidetes	Bacteroidia	Bacteroidales	Bacteroidaceae	Bacteroides	Bacteroides_dorei
CP008741.698758.700300	0	0	0	0.0009	0.0004	0.0013	0	0	0	0	0	0	Bacteria	Bacteroidetes	Bacteroidia	Bacteroidales	Bacteroidaceae	Bacteroides	Bacteroides_dorei
CP008805.3505840.3507381	0	0	0	0	0.0001	0	0	0	0	0	0	0	Bacteria	Proteobacteria	Gammaproteobacteria	Enterobacteriales	Enterobacteriaceae	Escherichia-Shigella	Escherichia_coli_O157:H7_str._SS17
CP008823.402124.403664	0	0	0	0	0	0.0001	0	0	0	0	0	0	Bacteria	Proteobacteria	Gammaproteobacteria	Enterobacteriales	Enterobacteriaceae	Enterobacter	Enterobacter_cloacae_ECNIH2
CP008885.2401672.2403202	0	0	0	0	0	0	0	0	0.0001	0.0006	0.0006	0.0009	Bacteria	Actinobacteria	Actinobacteria	Bifidobacteriales	Bifidobacteriaceae	Bifidobacterium	Bifidobacterium_longum_subsp._longum
CP008905.4619541.4621081	0	0	0	0	0	0.0001	0	0	0	0	0	0	Bacteria	Proteobacteria	Gammaproteobacteria	Enterobacteriales	Enterobacteriaceae	Enterobacter	Enterobacter_cloacae_ECR091
CP008905.894978.896518	0	0	0	0	0.0001	0	0	0	0	0	0	0	Bacteria	Proteobacteria	Gammaproteobacteria	Enterobacteriales	Enterobacteriaceae	Enterobacter	Enterobacter_cloacae_ECR091
CP008957.4919280.4920821	0	0	0	0	0	0.0001	0	0	0	0	0	0	Bacteria	Proteobacteria	Gammaproteobacteria	Enterobacteriales	Enterobacteriaceae	Escherichia-Shigella	Escherichia_coli_O157:H7_str._EDL933
CP009057.2296841.2298384	0	0	0	0.0011	0.0011	0.002	0.0002	0	0	0	0	0	Bacteria	Bacteroidetes	Bacteroidia	Bacteroidales	Bacteroidaceae	Bacteroides	Bacteroides_dorei
CP009057.4969468.4971009	0	0	0	0	0	0	0.0001	0.0003	0.0001	0	0	0	Bacteria	Bacteroidetes	Bacteroidia	Bacteroidales	Bacteroidaceae	Bacteroides	Bacteroides_dorei
CP009104.155046.156601	0	0	0	0.0002	0.0001	0	0	0	0	0	0	0	Bacteria	Proteobacteria	Gammaproteobacteria	Enterobacteriales	Enterobacteriaceae	Escherichia-Shigella	Escherichia_coli
CP009106.4439194.4440749	0	0	0	0.0003	0	0	0	0	0	0	0	0	Bacteria	Proteobacteria	Gammaproteobacteria	Enterobacteriales	Enterobacteriaceae	Escherichia-Shigella	Escherichia_coli
CP009166.4222430.4223959	0	0	0	0	0	0.0001	0	0	0	0	0	0	Bacteria	Proteobacteria	Gammaproteobacteria	Enterobacteriales	Enterobacteriaceae	Escherichia-Shigella	Escherichia_coli_1303
CP009273.220258.221799	0	0	0	0	0.0001	0	0	0	0	0	0	0	Bacteria	Proteobacteria	Gammaproteobacteria	Enterobacteriales	Enterobacteriaceae	Escherichia-Shigella	Escherichia_coli_BW25113
CP009273.4156587.4158128	0	0	0	0	0	0	0	0	0	0	0	0	Bacteria	Proteobacteria	Gammaproteobacteria	Enterobacteriales	Enterobacteriaceae	Escherichia-Shigella	Escherichia_coli_BW25113
CP009578.4084815.4086370	0	0	0	0.0001	0.0001	0	0	0	0	0	0	0	Bacteria	Proteobacteria	Gammaproteobacteria	Enterobacteriales	Enterobacteriaceae	Escherichia-Shigella	Escherichia_coli_FAP1
CP009644.4138313.4139854	0	0	0	0.0001	0.0001	0	0	0	0	0	0	0	Bacteria	Proteobacteria	Gammaproteobacteria	Enterobacteriales	Enterobacteriaceae	Escherichia-Shigella	Escherichia_coli_ER2796
CP009644.4179713.4181254	0	0	0	0.0001	0	0	0	0	0	0	0	0	Bacteria	Proteobacteria	Gammaproteobacteria	Enterobacteriales	Enterobacteriaceae	Escherichia-Shigella	Escherichia_coli_ER2796
CP009789.225107.226648	0	0	0	0.0001	0	0	0	0	0	0	0	0	Bacteria	Proteobacteria	Gammaproteobacteria	Enterobacteriales	Enterobacteriaceae	Escherichia-Shigella	Escherichia_coli_K-12
CP009789.4179711.4181252	0	0	0	0	0.0001	0.0001	0	0	0	0	0	0	Bacteria	Proteobacteria	Gammaproteobacteria	Enterobacteriales	Enterobacteriaceae	Escherichia-Shigella	Escherichia_coli_K-12
CP009913.188718.190272	0	0	0	0	0	0	0.0001	0	0	0	0	0	Bacteria	Firmicutes	Bacilli	Lactobacillales	Streptococcaceae	Streptococcus	Streptococcus_salivarius_subsp._salivarius
CP010315.223053.224594	0	0	0	0.0001	0	0	0	0	0	0	0	0	Bacteria	Proteobacteria	Gammaproteobacteria	Enterobacteriales	Enterobacteriaceae	Escherichia-Shigella	Escherichia_coli
CP010315.4252789.4254330	0	0	0	0	0	0	0	0	0	0	0	0	Bacteria	Proteobacteria	Gammaproteobacteria	Enterobacteriales	Enterobacteriaceae	Escherichia-Shigella	Escherichia_coli
CP010315.4344663.4346203	0	0	0	0	0	0	0	0	0	0	0	0	Bacteria	Proteobacteria	Gammaproteobacteria	Enterobacteriales	Enterobacteriaceae	Escherichia-Shigella	Escherichia_coli
CP010344.3592505.3594034	0	0	0	0	0.0002	0.0002	0	0	0	0	0	0	Bacteria	Proteobacteria	Gammaproteobacteria	Enterobacteriales	Enterobacteriaceae	Escherichia-Shigella	Escherichia_coli_ECC-1470
CP010344.4093508.4095037	0	0	0	0.0001	0.0001	0	0	0	0	0	0	0	Bacteria	Proteobacteria	Gammaproteobacteria	Enterobacteriales	Enterobacteriaceae	Escherichia-Shigella	Escherichia_coli_ECC-1470
CP010344.4190849.4192378	0	0	0	0	0.0001	0.0001	0	0	0	0	0	0	Bacteria	Proteobacteria	Gammaproteobacteria	Enterobacteriales	Enterobacteriaceae	Escherichia-Shigella	Escherichia_coli_ECC-1470
CP010371.4082199.4083754	0	0	0	0	0.0001	0	0	0	0	0	0	0	Bacteria	Proteobacteria	Gammaproteobacteria	Enterobacteriales	Enterobacteriaceae	Escherichia-Shigella	Escherichia_coli
CP010371.4213326.4214881	0	0	0	0	0	0	0	0	0	0	0	0	Bacteria	Proteobacteria	Gammaproteobacteria	Enterobacteriales	Enterobacteriaceae	Escherichia-Shigella	Escherichia_coli
CP010371.4254815.4256370	0	0	0	0	0	0	0	0	0	0	0	0	Bacteria	Proteobacteria	Gammaproteobacteria	Enterobacteriales	Enterobacteriaceae	Escherichia-Shigella	Escherichia_coli
CP010376.4371194.4372747	0	0	0	0	0	0	0	0	0	0	0	0	Bacteria	Proteobacteria	Gammaproteobacteria	Enterobacteriales	Enterobacteriaceae	Enterobacter	Enterobacter_cloacae
CP010376.4637771.4639324	0	0	0	0	0.0001	0	0	0	0	0	0	0	Bacteria	Proteobacteria	Gammaproteobacteria	Enterobacteriales	Enterobacteriaceae	Enterobacter	Enterobacter_cloacae
CP010377.416031.417586	0	0	0	0.0001	0	0	0	0	0	0	0	0	Bacteria	Proteobacteria	Gammaproteobacteria	Enterobacteriales	Enterobacteriaceae	Enterobacter	Enterobacter_cloacae
CP010377.4585649.4587202	0	0	0	0.0001	0	0	0	0	0	0	0	0	Bacteria	Proteobacteria	Gammaproteobacteria	Enterobacteriales	Enterobacteriaceae	Enterobacter	Enterobacter_cloacae
CP010384.4732431.4733984	0	0	0	0.0001	0	0	0	0	0	0	0	0	Bacteria	Proteobacteria	Gammaproteobacteria	Enterobacteriales	Enterobacteriaceae	Enterobacter	Enterobacter_cloacae
CP010433.1480416.1481941	0	0	0	0	0	0	0	0	0	0	0	0	Bacteria	Actinobacteria	Actinobacteria	Bifidobacteriales	Bifidobacteriaceae	Bifidobacterium	Bifidobacterium_animalis
CP010437.1637878.1639352	0	0	0	0	0	0	0	0	0.0002	0.0005	0.002	0.002	Bacteria	Actinobacteria	Actinobacteria	Bifidobacteriales	Bifidobacteriaceae	Bifidobacterium	Bifidobacterium_adolescentis
CP010437.1970210.1971684	0	0	0	0	0	0	0	0	0.0001	0.0002	0.003	0.0013	Bacteria	Actinobacteria	Actinobacteria	Bifidobacteriales	Bifidobacteriaceae	Bifidobacterium	Bifidobacterium_adolescentis
CP010437.2065750.2067224	0	0	0	0	0	0	0	0.0001	0	0.0005	0.0019	0.0012	Bacteria	Actinobacteria	Actinobacteria	Bifidobacteriales	Bifidobacteriaceae	Bifidobacterium	Bifidobacterium_adolescentis
CP010437.2145122.2146598	0	0	0	0	0	0	0.0005	0.0008	0.0008	0	0	0	Bacteria	Actinobacteria	Actinobacteria	Bifidobacteriales	Bifidobacteriaceae	Bifidobacterium	Bifidobacterium_adolescentis
CP010438.282926.284481	0	0	0	0	0.0001	0.0001	0	0	0	0	0	0	Bacteria	Proteobacteria	Gammaproteobacteria	Enterobacteriales	Enterobacteriaceae	Escherichia-Shigella	Escherichia_coli_K-12
CP010439.151800.153355	0	0	0	0.0001	0	0	0	0	0	0	0	0	Bacteria	Proteobacteria	Gammaproteobacteria	Enterobacteriales	Enterobacteriaceae	Escherichia-Shigella	Escherichia_coli_K-12
CP010439.324326.325881	0	0	0	0	0.0001	0	0	0	0	0	0	0	Bacteria	Proteobacteria	Gammaproteobacteria	Enterobacteriales	Enterobacteriaceae	Escherichia-Shigella	Escherichia_coli_K-12
CP010440.153796.155351	0	0	0	0	0	0.0001	0	0	0	0	0	0	Bacteria	Proteobacteria	Gammaproteobacteria	Enterobacteriales	Enterobacteriaceae	Escherichia-Shigella	Escherichia_coli_K-12
CP010440.326322.327877	0	0	0	0	0.0001	0	0	0	0	0	0	0	Bacteria	Proteobacteria	Gammaproteobacteria	Enterobacteriales	Enterobacteriaceae	Escherichia-Shigella	Escherichia_coli_K-12
CP010440.987524.989079	0	0	0	0	0	0	0	0	0	0	0	0	Bacteria	Proteobacteria	Gammaproteobacteria	Enterobacteriales	Enterobacteriaceae	Escherichia-Shigella	Escherichia_coli_K-12
CP010441.282926.284481	0	0	0	0.0001	0	0	0	0	0	0	0	0	Bacteria	Proteobacteria	Gammaproteobacteria	Enterobacteriales	Enterobacteriaceae	Escherichia-Shigella	Escherichia_coli_K-12
CP010441.324326.325881	0	0	0	0	0	0.0001	0	0	0	0	0	0	Bacteria	Proteobacteria	Gammaproteobacteria	Enterobacteriales	Enterobacteriaceae	Escherichia-Shigella	Escherichia_coli_K-12
CP010442.1037765.1039320	0	0	0	0	0	0	0	0	0	0	0	0	Bacteria	Proteobacteria	Gammaproteobacteria	Enterobacteriales	Enterobacteriaceae	Escherichia-Shigella	Escherichia_coli_K-12
CP010442.282928.284483	0	0	0	0.0001	0	0	0	0	0	0	0	0	Bacteria	Proteobacteria	Gammaproteobacteria	Enterobacteriales	Enterobacteriaceae	Escherichia-Shigella	Escherichia_coli_K-12
CP010444.284922.286477	0	0	0	0	0	0	0	0	0	0	0	0	Bacteria	Proteobacteria	Gammaproteobacteria	Enterobacteriales	Enterobacteriaceae	Escherichia-Shigella	Escherichia_coli_K-12
CP010444.326322.327877	0	0	0	0.0001	0	0	0	0	0	0	0	0	Bacteria	Proteobacteria	Gammaproteobacteria	Enterobacteriales	Enterobacteriaceae	Escherichia-Shigella	Escherichia_coli_K-12
CP010445.1037765.1039320	0	0	0	0	0	0	0	0	0	0	0	0	Bacteria	Proteobacteria	Gammaproteobacteria	Enterobacteriales	Enterobacteriaceae	Escherichia-Shigella	Escherichia_coli_K-12
CP010445.151800.153355	0	0	0	0	0	0	0	0	0	0	0	0	Bacteria	Proteobacteria	Gammaproteobacteria	Enterobacteriales	Enterobacteriaceae	Escherichia-Shigella	Escherichia_coli_K-12
CP010445.282928.284483	0	0	0	0	0	0	0	0	0	0	0	0	Bacteria	Proteobacteria	Gammaproteobacteria	Enterobacteriales	Enterobacteriaceae	Escherichia-Shigella	Escherichia_coli_K-12
CP010816.3257544.3259099	0	0	0	0	0	0	0	0	0	0	0	0	Bacteria	Proteobacteria	Gammaproteobacteria	Enterobacteriales	Enterobacteriaceae	Escherichia-Shigella	Escherichia_coli
CP010999.1648515.1650050	0	0	0	0	0	0	0	0	0.0001	0	0	0	Bacteria	Firmicutes	Bacilli	Lactobacillales	Streptococcaceae	Streptococcus	Streptococcus_salivarius_subsp._thermophilus
CP011018.3068815.3070370	0	0	0	0.0001	0	0.0001	0	0	0	0	0	0	Bacteria	Proteobacteria	Gammaproteobacteria	Enterobacteriales	Enterobacteriaceae	Escherichia-Shigella	Escherichia_coli
CP011018.4577067.4578622	0	0	0	0.0003	0	0.0001	0	0	0	0	0	0	Bacteria	Proteobacteria	Gammaproteobacteria	Enterobacteriales	Enterobacteriaceae	Escherichia-Shigella	Escherichia_coli
CP011073.3048810.3050349	0	0	0	0	0	0	0	0	0	0.0005	0.0009	0.0003	Bacteria	Bacteroidetes	Bacteroidia	Bacteroidales	Bacteroidaceae	Bacteroides	Bacteroides_fragilis
CP011073.3796953.3798492	0	0	0	0	0.0002	0	0	0	0	0	0	0	Bacteria	Bacteroidetes	Bacteroidia	Bacteroidales	Bacteroidaceae	Bacteroides	Bacteroides_fragilis
CP011073.4581959.4583498	0	0	0	0	0	0	0	0	0	0.0002	0.0004	0.0008	Bacteria	Bacteroidetes	Bacteroidia	Bacteroidales	Bacteroidaceae	Bacteroides	Bacteroides_fragilis
CP011073.4641052.4642591	0	0	0	0	0	0	0	0	0	0.0002	0.0004	0.0006	Bacteria	Bacteroidetes	Bacteroidia	Bacteroidales	Bacteroidaceae	Bacteroides	Bacteroides_fragilis
CP011073.5118647.5120186	0	0	0	0.0002	0.0038	0.0009	0	0	0	0	0	0	Bacteria	Bacteroidetes	Bacteroidia	Bacteroidales	Bacteroidaceae	Bacteroides	Bacteroides_fragilis
CP011281.2497436.2499004	0	0	0	0	0	0	0	0	0	0	0	0	Bacteria	Firmicutes	Bacilli	Lactobacillales	Enterococcaceae	Enterococcus	Enterococcus_faecium
CP011359.679779.681328	0	0	0	0	0	0	0	0	0	0	0	0	Bacteria	Proteobacteria	Gammaproteobacteria	Enterobacteriales	Enterobacteriaceae	Edwardsiella	Edwardsiella_tarda
CP011539.3847505.3849044	0	0	0	0	0	0	0	0	0	0	0	0.0001	Bacteria	Proteobacteria	Gammaproteobacteria	Enterobacteriales	Enterobacteriaceae	Enterobacter	Enterobacter_aerogenes
CP011964.1467287.1468820	0	0	0	0	0	0	0.0001	0	0.0005	0	0	0	Bacteria	Actinobacteria	Actinobacteria	Bifidobacteriales	Bifidobacteriaceae	Bifidobacterium	Bifidobacterium_longum_subsp._longum
CP011964.2253997.2255516	0	0	0	0	0	0	0.0003	0	0.0001	0	0	0	Bacteria	Actinobacteria	Actinobacteria	Bifidobacteriales	Bifidobacteriaceae	Bifidobacterium	Bifidobacterium_longum_subsp._longum
CP012068.1155204.1156722	0	0	0	0	0	0	0	0	0	0.0001	0	0	Bacteria	Firmicutes	Clostridia	Clostridiales	Family_XIII	[Eubacterium]_nodatum_group	Eubacterium_sulci_ATCC_35585
CP012068.1576987.1578505	0	0	0	0	0	0	0	0	0	0	0.0001	0	Bacteria	Firmicutes	Clostridia	Clostridiales	Family_XIII	[Eubacterium]_nodatum_group	Eubacterium_sulci_ATCC_35585
CP012165.283156.284709	0	0	0	0	0	0	0	0	0	0	0	0	Bacteria	Proteobacteria	Gammaproteobacteria	Enterobacteriales	Enterobacteriaceae	Enterobacter	Enterobacter_cloacae
CP012165.4433927.4435480	0	0	0	0	0	0	0	0	0	0	0	0	Bacteria	Proteobacteria	Gammaproteobacteria	Enterobacteriales	Enterobacteriaceae	Enterobacter	Enterobacter_cloacae
CP012165.4877814.4879367	0	0	0	0.0001	0	0	0	0	0	0	0	0	Bacteria	Proteobacteria	Gammaproteobacteria	Enterobacteriales	Enterobacteriaceae	Enterobacter	Enterobacter_cloacae
CP012801.1646789.1648308	0	0	0	0	0	0	0	0	0	0.0004	0.0001	0	Bacteria	Bacteroidetes	Bacteroidia	Bacteroidales	Bacteroidaceae	Bacteroides	Bacteroides_cellulosilyticus
CP012801.2258604.2260119	0	0	0	0	0	0	0	0	0	0.0003	0	0.0003	Bacteria	Bacteroidetes	Bacteroidia	Bacteroidales	Bacteroidaceae	Bacteroides	Bacteroides_cellulosilyticus
CP012868.431955.433510	0	0	0	0.0001	0	0	0	0	0	0	0	0	Bacteria	Proteobacteria	Gammaproteobacteria	Enterobacteriales	Enterobacteriaceae	Escherichia-Shigella	Escherichia_coli_str._K-12_substr._MG1655
CP012869.4416361.4417916	0	0	0	0.0001	0	0	0	0	0	0	0	0	Bacteria	Proteobacteria	Gammaproteobacteria	Enterobacteriales	Enterobacteriaceae	Escherichia-Shigella	Escherichia_coli
CP012870.431955.433510	0	0	0	0.0001	0	0	0	0	0	0	0	0	Bacteria	Proteobacteria	Gammaproteobacteria	Enterobacteriales	Enterobacteriaceae	Escherichia-Shigella	Escherichia_coli
CP012937.757465.758990	0.0001	0.0003	0	0	0	0	0	0	0	0	0	0.0002	Bacteria	Bacteroidetes	Bacteroidia	Bacteroidales	Bacteroidaceae	Bacteroides	Bacteroides_thetaiotaomicron
CP012987.1733332.1734885	0	0	0	0	0	0	0	0	0	0	0	0.0001	Bacteria	Proteobacteria	Gammaproteobacteria	Enterobacteriales	Enterobacteriaceae	Klebsiella	Klebsiella_pneumoniae
CP013025.2058238.2059793	0	0	0	0.0001	0	0	0	0	0	0	0	0	Bacteria	Proteobacteria	Gammaproteobacteria	Enterobacteriales	Enterobacteriaceae	Escherichia-Shigella	Escherichia_coli
CP013216.1911996.1913556	0	0	0	0	0	0.0001	0	0	0.0001	0	0	0	Bacteria	Firmicutes	Bacilli	Lactobacillales	Streptococcaceae	Streptococcus	Streptococcus_salivarius_subsp._salivarius
CP013216.331771.333331	0	0	0	0.0001	0	0	0	0	0	0	0	0	Bacteria	Firmicutes	Bacilli	Lactobacillales	Streptococcaceae	Streptococcus	Streptococcus_salivarius_subsp._salivarius
CP013216.63954.65514	0	0	0	0	0	0	0	0	0	0	0	0.0001	Bacteria	Firmicutes	Bacilli	Lactobacillales	Streptococcaceae	Streptococcus	Streptococcus_salivarius_subsp._salivarius
CP013322.1942292.1943845	0	0	0	0.0001	0	0	0	0	0	0	0	0	Bacteria	Proteobacteria	Gammaproteobacteria	Enterobacteriales	Enterobacteriaceae	Klebsiella	Klebsiella_pneumoniae
CP013476.1312130.1313651	0	0	0	0	0	0	0	0	0	0	0	0	Bacteria	Firmicutes	Erysipelotrichia	Erysipelotrichales	Erysipelotrichaceae	Turicibacter	Turicibacter_sp._H121
CP013476.575138.576663	0	0	0	0	0	0	0	0	0	0	0	0	Bacteria	Firmicutes	Erysipelotrichia	Erysipelotrichales	Erysipelotrichaceae	Turicibacter	Turicibacter_sp._H121
CP014092.2943805.2945360	0	0	0	0.0001	0	0.0002	0	0	0	0	0	0	Bacteria	Proteobacteria	Gammaproteobacteria	Enterobacteriales	Enterobacteriaceae	Escherichia-Shigella	Escherichia_coli
CP014144.128867.130421	0	0	0	0	0	0.0001	0	0	0	0	0	0	Bacteria	Firmicutes	Bacilli	Lactobacillales	Streptococcaceae	Streptococcus	Streptococcus_salivarius_subsp._salivarius
CP014144.2185136.2186690	0	0	0	0	0	0	0	0	0	0	0	0	Bacteria	Firmicutes	Bacilli	Lactobacillales	Streptococcaceae	Streptococcus	Streptococcus_salivarius_subsp._salivarius
CP014144.334033.335587	0	0	0	0.0003	0	0.0001	0.0001	0	0.0001	0	0	0	Bacteria	Firmicutes	Bacilli	Lactobacillales	Streptococcaceae	Streptococcus	Streptococcus_salivarius_subsp._salivarius
CP014197.3660528.3662083	0	0	0	0.0001	0	0	0	0	0	0	0	0	Bacteria	Proteobacteria	Gammaproteobacteria	Enterobacteriales	Enterobacteriaceae	Escherichia-Shigella	Escherichia_coli
CP014197.4538636.4540190	0	0	0	0.0001	0	0	0	0	0	0	0	0	Bacteria	Proteobacteria	Gammaproteobacteria	Enterobacteriales	Enterobacteriaceae	Escherichia-Shigella	Escherichia_coli
CP014232.214874.216436	0	0	0	0	0	0	0	0	0	0	0	0.0001	Bacteria	Actinobacteria	Actinobacteria	Actinomycetales	Actinomycetaceae	Actinomyces	Actinomyces_oris
CP014492.2676489.2678044	0	0	0	0	0	0	0	0	0.0001	0	0	0	Bacteria	Proteobacteria	Gammaproteobacteria	Enterobacteriales	Enterobacteriaceae	Escherichia-Shigella	Escherichia_coli
CP014755.16076.17629	0	0	0	0	0	0	0	0	0	0	0	0	Bacteria	Proteobacteria	Gammaproteobacteria	Enterobacteriales	Enterobacteriaceae	Klebsiella	Klebsiella_pneumoniae
CP015138.1803982.1805537	0	0	0	0	0	0.0001	0	0	0	0	0	0	Bacteria	Proteobacteria	Gammaproteobacteria	Enterobacteriales	Enterobacteriaceae	Escherichia-Shigella	Escherichia_coli
CP015842.4908473.4910028	0	0	0	0	0	0.0001	0	0	0	0	0	0	Bacteria	Proteobacteria	Gammaproteobacteria	Enterobacteriales	Enterobacteriaceae	Escherichia-Shigella	Escherichia_coli_O157:H7
CP015843.3512109.3513664	0	0	0	0	0.0001	0	0	0	0	0	0	0	Bacteria	Proteobacteria	Gammaproteobacteria	Enterobacteriales	Enterobacteriaceae	Escherichia-Shigella	Escherichia_coli_O157:H7
CP015846.3569203.3570758	0	0	0	0	0	0	0	0	0	0	0	0	Bacteria	Proteobacteria	Gammaproteobacteria	Enterobacteriales	Enterobacteriaceae	Escherichia-Shigella	Escherichia_coli_O157:H7
CR626927.3205531.3207063	0	0	0	0	0	0	0	0	0	0.0007	0.0008	0.0004	Bacteria	Bacteroidetes	Bacteroidia	Bacteroidales	Bacteroidaceae	Bacteroides	Bacteroides_fragilis_NCTC_9343
CR626927.3854670.3856202	0	0	0	0	0	0	0	0	0	0.001	0.0002	0.0007	Bacteria	Bacteroidetes	Bacteroidia	Bacteroidales	Bacteroidaceae	Bacteroides	Bacteroides_fragilis_NCTC_9343
CR626927.4413866.4415398	0	0	0	0	0	0	0	0	0	0.0003	0.0003	0.0008	Bacteria	Bacteroidetes	Bacteroidia	Bacteroidales	Bacteroidaceae	Bacteroides	Bacteroides_fragilis_NCTC_9343
CR626927.4600342.4601874	0	0	0	0	0	0	0	0	0	0.0006	0.0004	0.0006	Bacteria	Bacteroidetes	Bacteroidia	Bacteroidales	Bacteroidaceae	Bacteroides	Bacteroides_fragilis_NCTC_9343
CR626927.4658273.4659805	0	0	0	0	0	0	0	0	0	0.0003	0.0003	0.0002	Bacteria	Bacteroidetes	Bacteroidia	Bacteroidales	Bacteroidaceae	Bacteroides	Bacteroides_fragilis_NCTC_9343
CR626927.5128421.5129953	0	0	0	0	0	0	0	0	0	0.0003	0.0004	0.0004	Bacteria	Bacteroidetes	Bacteroidia	Bacteroidales	Bacteroidaceae	Bacteroides	Bacteroides_fragilis_NCTC_9343
CR936503.1575575.1577145	0	0	0	0	0	0	0	0	0	0.0001	0	0	Bacteria	Firmicutes	Bacilli	Lactobacillales	Lactobacillaceae	Lactobacillus	Lactobacillus_sakei_subsp._sakei_23K
CR936503.478891.480461	0	0	0	0	0	0	0	0	0	0	0	0	Bacteria	Firmicutes	Bacilli	Lactobacillales	Lactobacillaceae	Lactobacillus	Lactobacillus_sakei_subsp._sakei_23K
CR954253.45160.46720	0	0	0	0	0	0	0.0001	0	0	0	0	0	Bacteria	Firmicutes	Bacilli	Lactobacillales	Lactobacillaceae	Lactobacillus	Lactobacillus_delbrueckii_subsp._bulgaricus_ATCC_11842_=_JCM_1002
CS600341.10.1518	0	0	0	0	0	0	0	0	0	0.0006	0.0006	0.0006	Bacteria	Bacteroidetes	Bacteroidia	Bacteroidales	Bacteroidaceae	Bacteroides	Bacteroides_fragilis
CS600343.12.1518	0	0.0001	0	0	0	0	0	0	0	0	0	0	Bacteria	Bacteroidetes	Bacteroidia	Bacteroidales	Bacteroidaceae	Bacteroides	Bacteroides_vulgatus
CS600348.1.1418	0.0001	0.0005	0.0002	0	0	0	0.0001	0	0	0.0006	0.0002	0	Bacteria	Firmicutes	Clostridia	Clostridiales	Lachnospiraceae	[Ruminococcus]_torques_group	[Ruminococcus]_torques
CU915018.2.1391	0	0	0	0.0001	0	0	0	0	0	0	0	0	Bacteria	Proteobacteria	Gammaproteobacteria	Enterobacteriales	Enterobacteriaceae	Enterobacter	uncultured_bacterium
CU915027.1.1391	0	0	0	0	0	0	0	0	0	0	0	0	Bacteria	Proteobacteria	Gammaproteobacteria	Enterobacteriales	Enterobacteriaceae	Buttiauxella	uncultured_bacterium
CU915116.1.1392	0	0	0	0.0001	0	0	0	0	0	0	0	0	Bacteria	Proteobacteria	Gammaproteobacteria	Enterobacteriales	Enterobacteriaceae	Enterobacter	uncultured_bacterium
CU915121.2.1391	0	0	0	0	0	0.0001	0	0	0	0	0	0	Bacteria	Proteobacteria	Gammaproteobacteria	Enterobacteriales	Enterobacteriaceae	Enterobacter	uncultured_bacterium
CU925672.1.1324	0	0	0	0	0	0.0002	0.0001	0	0	0.0001	0	0	Bacteria	Firmicutes	Clostridia	Clostridiales	Peptostreptococcaceae	Peptoclostridium	uncultured_bacterium
CU926302.1.1332	0	0	0	0	0	0	0.0001	0	0	0	0	0	Bacteria	Firmicutes	Clostridia	Clostridiales	Peptostreptococcaceae	Peptoclostridium	uncultured_bacterium
CU928145.224266.225807	0	0	0	0.0001	0.0001	0	0	0	0	0	0	0	Bacteria	Proteobacteria	Gammaproteobacteria	Enterobacteriales	Enterobacteriaceae	Escherichia-Shigella	Escherichia_coli_55989
CU928160.223130.224671	0	0	0	0	0	0	0	0	0	0	0	0	Bacteria	Proteobacteria	Gammaproteobacteria	Enterobacteriales	Enterobacteriaceae	Escherichia-Shigella	Escherichia_coli_IAI1
CU928160.2796681.2798222	0	0	0	0	0.0001	0	0	0	0	0	0	0	Bacteria	Proteobacteria	Gammaproteobacteria	Enterobacteriales	Enterobacteriaceae	Escherichia-Shigella	Escherichia_coli_IAI1
CU928160.4018224.4019765	0	0	0	0.0004	0	0	0	0	0	0	0	0	Bacteria	Proteobacteria	Gammaproteobacteria	Enterobacteriales	Enterobacteriaceae	Escherichia-Shigella	Escherichia_coli_IAI1
CVOZ01000063.228971.230480	0	0.0007	0.0011	0.0036	0.0058	0.0038	0	0	0	0.0005	0.0008	0.0019	Bacteria	Bacteroidetes	Bacteroidia	Bacteroidales	Bacteroidaceae	Bacteroides	Bacteroides_thetaiotaomicron
CVTZ01000007.99269.100776	0	0	0	0	0	0	0	0	0	0	0	0.0001	Bacteria	Firmicutes	Clostridia	Clostridiales	Lachnospiraceae	[Eubacterium]_fissicatena_group	Eubacterium_sp._SB2
CVTZ01000011.472193.473700	0	0	0	0	0	0	0.0001	0	0	0	0	0.0001	Bacteria	Firmicutes	Clostridia	Clostridiales	Lachnospiraceae	[Eubacterium]_fissicatena_group	Eubacterium_sp._SB2
CVUG01000013.3917.5427	0.0001	0.0001	0.0005	0	0	0	0	0	0	0	0	0	Bacteria	Firmicutes	Clostridia	Clostridiales	Ruminococcaceae	uncultured	Clostridium_sp._GD3
CWHE01000008.98.1636	0	0	0	0	0	0	0	0	0	0	0	0	Bacteria	Firmicutes	Bacilli	Lactobacillales	Enterococcaceae	Enterococcus	human_gut_metagenome
CWJP01000005.3412.4922	0	0	0	0	0	0	0.0001	0	0.0001	0	0	0	Bacteria	Firmicutes	Clostridia	Clostridiales	Ruminococcaceae	uncultured	Intestinimonas_sp._GD2
CXRE01001220.2547.4035	0.0001	0.0003	0.0001	0	0	0	0	0.0003	0.0001	0.0003	0.0005	0.0001	Bacteria	Actinobacteria	Coriobacteriia	Coriobacteriales	Coriobacteriaceae	Eggerthella	human_gut_metagenome
CXRW01001441.343.1854	0.0002	0.0001	0	0	0	0	0	0	0	0.0001	0.0002	0.0004	Bacteria	Firmicutes	Clostridia	Clostridiales	Ruminococcaceae	Flavonifractor	human_gut_metagenome
CXWS01000082.3027.4492	0	0	0	0	0	0	0	0	0	0	0	0	Bacteria	Proteobacteria	Gammaproteobacteria	Enterobacteriales	Enterobacteriaceae	Escherichia-Shigella	Escherichia_coli
CXYL01000064.239.1760	0	0	0	0	0.0001	0.0001	0	0	0	0	0	0	Bacteria	Proteobacteria	Gammaproteobacteria	Enterobacteriales	Enterobacteriaceae	Escherichia-Shigella	Escherichia_coli
CYBB01000095.382.1875	0	0	0	0	0	0	0	0	0	0	0	0	Bacteria	Proteobacteria	Gammaproteobacteria	Enterobacteriales	Enterobacteriaceae	Escherichia-Shigella	Escherichia_coli
CYDP01000037.3576.5069	0	0	0	0	0.0001	0	0	0	0	0	0	0	Bacteria	Proteobacteria	Gammaproteobacteria	Enterobacteriales	Enterobacteriaceae	Escherichia-Shigella	Escherichia_coli
CYDQ01000013.116716.118245	0	0	0	0.0001	0	0	0	0	0	0	0	0	Bacteria	Proteobacteria	Gammaproteobacteria	Enterobacteriales	Enterobacteriaceae	Escherichia-Shigella	Escherichia_coli
CYDX01000099.382.1875	0	0	0	0.0002	0.0001	0	0	0	0	0	0	0	Bacteria	Proteobacteria	Gammaproteobacteria	Enterobacteriales	Enterobacteriaceae	Escherichia-Shigella	Escherichia_coli
CYFG01000016.92247.93740	0	0	0	0.0002	0	0.0001	0	0	0	0	0	0	Bacteria	Proteobacteria	Gammaproteobacteria	Enterobacteriales	Enterobacteriaceae	Escherichia-Shigella	Escherichia_coli
CYFH01000045.154.1647	0	0	0	0.0001	0	0	0	0	0	0	0	0	Bacteria	Proteobacteria	Gammaproteobacteria	Enterobacteriales	Enterobacteriaceae	Escherichia-Shigella	Escherichia_coli
CYFP01000008.143707.145236	0	0	0	0	0	0	0	0	0	0	0	0	Bacteria	Proteobacteria	Gammaproteobacteria	Enterobacteriales	Enterobacteriaceae	Escherichia-Shigella	Escherichia_coli
CYFX01000019.86047.87540	0	0	0	0.0001	0	0	0	0	0	0	0	0	Bacteria	Proteobacteria	Gammaproteobacteria	Enterobacteriales	Enterobacteriaceae	Escherichia-Shigella	Escherichia_coli
CYXL01000005.210.1723	0.0003	0.0003	0.0005	0	0	0	0.0001	0.0002	0	0	0	0	Bacteria	Firmicutes	Clostridia	Clostridiales	Lachnospiraceae	Blautia	Blautia_hydrogenotrophica
CYXM01000027.54.1566	0	0	0	0	0	0	0	0	0	0.0001	0	0	Bacteria	Firmicutes	Clostridia	Clostridiales	Lachnospiraceae	[Eubacterium]_rectale_group	[Eubacterium]_rectale
CYXT01000032.32257.33769	0	0	0	0	0	0.0002	0	0	0	0	0.0001	0	Bacteria	Firmicutes	Clostridia	Clostridiales	Lachnospiraceae	Anaerostipes	Anaerostipes_hadrus
CYXY01000021.54922.56434	0	0	0	0	0	0	0.0002	0	0.0002	0	0.0001	0	Bacteria	Firmicutes	Clostridia	Clostridiales	Lachnospiraceae	Anaerostipes	Anaerostipes_hadrus
CYYC01000009.526.2035	0	0	0	0	0	0	0	0	0	0.0001	0	0	Bacteria	Firmicutes	Clostridia	Clostridiales	Lachnospiraceae	[Eubacterium]_hallii_group	[Eubacterium]_hallii
CYYF01000031.3698.5183	0	0	0	0.0001	0	0	0	0	0	0	0	0	Bacteria	Actinobacteria	Coriobacteriia	Coriobacteriales	Coriobacteriaceae	Collinsella	Collinsella_aerofaciens
CYYV01000001.321800.323312	0.0006	0.001	0.0001	0	0	0	0	0	0	0	0	0	Bacteria	Firmicutes	Clostridia	Clostridiales	Lachnospiraceae	Fusicatenibacter	Fusicatenibacter_saccharivorans
CYZH01000023.3635.5143	0	0	0	0	0	0	0	0.0001	0	0	0	0	Bacteria	Bacteroidetes	Bacteroidia	Bacteroidales	Bacteroidaceae	Bacteroides	Bacteroides_finegoldii
CYZJ01000002.353627.355138	0	0	0	0	0	0	0	0	0.0002	0	0	0	Bacteria	Firmicutes	Clostridia	Clostridiales	Lachnospiraceae	Roseburia	Roseburia_hominis
CYZM01000004.132106.133618	0	0	0	0	0	0	0.0005	0.0004	0.0012	0	0	0	Bacteria	Firmicutes	Clostridia	Clostridiales	Lachnospiraceae	Anaerostipes	Anaerostipes_hadrus
CYZU01000015.70.1582	0	0	0	0	0	0	0	0	0	0	0	0	Bacteria	Firmicutes	Clostridia	Clostridiales	Lachnospiraceae	[Eubacterium]_fissicatena_group	[Eubacterium]_contortum
CYZY01000014.78043.79553	0	0	0	0	0	0	0	0	0	0.0003	0	0	Bacteria	Firmicutes	Clostridia	Clostridiales	Lachnospiraceae	Lachnoclostridium	[Clostridium]_symbiosum
CZAB01000004.3636.5162	0	0	0	0	0	0	0	0	0	0	0	0.0001	Bacteria	Firmicutes	Clostridia	Clostridiales	Lachnospiraceae	Lachnoclostridium	[Clostridium]_clostridioforme
CZAL01000009.543.2053	0.0002	0.0002	0.0002	0	0	0	0	0	0	0	0	0	Bacteria	Firmicutes	Clostridia	Clostridiales	Lachnospiraceae	Fusicatenibacter	Fusicatenibacter_saccharivorans
CZAR01000037.27480.28953	0	0	0	0.0004	0.0016	0.0001	0	0	0	0.0001	0.0005	0.0001	Bacteria	Bacteroidetes	Bacteroidia	Bacteroidales	Porphyromonadaceae	Parabacteroides	Parabacteroides_distasonis
CZAU01000010.430.1942	0	0	0	0	0	0.0002	0	0	0	0.0001	0.0002	0	Bacteria	Firmicutes	Clostridia	Clostridiales	Lachnospiraceae	Anaerostipes	Anaerostipes_hadrus
CZBA01000012.112579.114088	0	0.0001	0.0001	0	0	0	0	0	0	0	0	0.0001	Bacteria	Firmicutes	Clostridia	Clostridiales	Lachnospiraceae	Blautia	Blautia_obeum
CZBC01000011.231486.232997	0	0	0	0	0	0	0	0.0001	0	0	0	0	Bacteria	Firmicutes	Clostridia	Clostridiales	Lachnospiraceae	Eisenbergiella	Fusicatenibacter
CZBH01000001.999036.1000544	0	0	0	0	0	0	0	0.0002	0	0.0002	0.0003	0.0006	Bacteria	Bacteroidetes	Bacteroidia	Bacteroidales	Rikenellaceae	Alistipes	Faecalibacterium_prausnitzii
CZBZ01000002.727652.729157	0	0	0	0	0	0	0.0011	0.0007	0.0016	0.0011	0.0054	0.0067	Bacteria	Bacteroidetes	Bacteroidia	Bacteroidales	Rikenellaceae	Alistipes	Alistipes_finegoldii
CZCA01000489.3432.4942	0	0	0	0	0	0	0.0353	0.0009	0.0168	0	0	0	Bacteria	Firmicutes	Clostridia	Clostridiales	Ruminococcaceae	uncultured	anaerobic_digester_metagenome
CZPX01000004.801899.803429	0	0	0	0	0	0	0	0	0	0	0	0	Bacteria	Actinobacteria	Actinobacteria	Actinomycetales	Actinomycetaceae	Actinomyces	Actinomyces_sp._SD1
D86187.1.1513	0.0005	0	0.0006	0	0	0	0.0036	0.0017	0.0022	0.0016	0.0007	0.0012	Bacteria	Actinobacteria	Actinobacteria	Bifidobacteriales	Bifidobacteriaceae	Bifidobacterium	Bifidobacterium_pseudocatenulatum
DD159265.1.1496	0	0	0.0002	0	0	0	0	0	0.0001	0.0004	0.0015	0.0013	Bacteria	Firmicutes	Clostridia	Clostridiales	Ruminococcaceae	[Eubacterium]_coprostanoligenes_group	unidentified
DD367313.223442.224963	0	0	0	0	0	0.0001	0	0	0	0	0	0	Bacteria	Proteobacteria	Gammaproteobacteria	Enterobacteriales	Enterobacteriaceae	Escherichia-Shigella	Escherichia_coli_str._K-12_substr._W3110
DD411339.6.1533	0	0	0	0.0001	0	0	0	0	0.0001	0	0	0	Bacteria	Firmicutes	Bacilli	Lactobacillales	Streptococcaceae	Streptococcus	Streptococcus_salivarius_subsp._salivarius
DI190621.65.1598	0	0	0	0	0	0	0	0	0	0	0	0	Bacteria	Firmicutes	Bacilli	Bacillales	Bacillaceae	Bacillus	unidentified
DM465357.223778.225299	0	0	0	0	0.0001	0	0	0	0	0	0	0	Bacteria	Proteobacteria	Gammaproteobacteria	Enterobacteriales	Enterobacteriaceae	Escherichia-Shigella	Escherichia_coli_str._K-12_substr._W3110
DQ014566.1.1342	0	0	0	0	0	0	0	0.0001	0	0	0	0	Bacteria	Firmicutes	Clostridia	Clostridiales	Lachnospiraceae	uncultured	uncultured_bacterium
DQ014583.1.1360	0	0	0	0	0	0	0	0	0.0005	0	0	0	Bacteria	Firmicutes	Clostridia	Clostridiales	Lachnospiraceae	Lachnospiraceae_NK4A136_group	uncultured_bacterium
DQ015070.1.1342	0	0	0	0	0	0	0	0	0	0	0	0	Bacteria	Firmicutes	Clostridia	Clostridiales	Ruminococcaceae	Ruminiclostridium_9	uncultured_bacterium
DQ057372.1.1393	0	0	0	0	0	0	0.0009	0.0003	0	0	0	0	Bacteria	Firmicutes	Clostridia	Clostridiales	Lachnospiraceae	Lachnospiraceae_FE2018_group	uncultured_bacterium
DQ057376.1.1391	0	0.0001	0.0001	0	0	0	0.0002	0.0002	0.0002	0.0002	0.0005	0.0004	Bacteria	Firmicutes	Clostridia	Clostridiales	Ruminococcaceae	uncultured	uncultured_bacterium
DQ057382.1.1396	0	0	0	0	0	0	0.0034	0.0002	0.0003	0	0	0	Bacteria	Firmicutes	Clostridia	Clostridiales	Ruminococcaceae	Ruminococcaceae_NK4A214_group	uncultured_bacterium
DQ057383.1.1395	0.0014	0.0013	0.0033	0	0	0	0.0023	0.0021	0.0011	0.014	0.0093	0.0129	Bacteria	Firmicutes	Clostridia	Clostridiales	Lachnospiraceae	Lachnoclostridium	uncultured_bacterium
DQ057387.1.1394	0	0	0	0	0	0	0.0001	0.0003	0.0003	0	0	0	Bacteria	Firmicutes	Clostridia	Clostridiales	Ruminococcaceae	Flavonifractor	uncultured_bacterium
DQ057398.1.1389	0	0	0	0	0	0	0	0	0	0.0004	0.0004	0.0005	Bacteria	Firmicutes	Clostridia	Clostridiales	Ruminococcaceae	Ruminococcus_1	uncultured_bacterium
DQ057413.1.1447	0	0	0	0	0	0	0.0017	0.0006	0.0001	0.0002	0.002	0.0016	Bacteria	Firmicutes	Clostridia	Clostridiales	Ruminococcaceae	Anaerotruncus	uncultured_bacterium
DQ057416.1.1471	0	0	0	0	0	0	0.0011	0	0.0012	0	0	0	Bacteria	Firmicutes	Clostridia	Clostridiales	Ruminococcaceae	Ruminiclostridium_5	uncultured_bacterium
DQ057447.1.1455	0	0	0	0	0.0006	0	0	0	0	0	0	0	Bacteria	Bacteroidetes	Bacteroidia	Bacteroidales	Bacteroidaceae	Bacteroides	bacterium_ic1258
DQ057448.1.1455	0	0	0	0	0.0003	0.0005	0	0	0	0	0	0	Bacteria	Bacteroidetes	Bacteroidia	Bacteroidales	Bacteroidaceae	Bacteroides	bacterium_ic1259
DQ057458.1.1455	0	0	0	0	0	0	0.0003	0.0006	0.0002	0	0	0	Bacteria	Firmicutes	Clostridia	Clostridiales	Lachnospiraceae	[Ruminococcus]_torques_group	bacterium_ic1294
DQ057459.1.1454	0	0	0	0	0	0	0.0011	0.0008	0.001	0	0	0	Bacteria	Firmicutes	Clostridia	Clostridiales	Lachnospiraceae	[Ruminococcus]_gauvreauii_group	bacterium_ic1296
DQ057467.1.1475	0	0.0001	0	0	0	0	0	0	0	0	0	0	Bacteria	Firmicutes	Clostridia	Clostridiales	Ruminococcaceae	uncultured	bacterium_ic1340
DQ057475.1.1459	0	0	0	0	0.0006	0	0	0	0	0	0	0	Bacteria	Bacteroidetes	Bacteroidia	Bacteroidales	Bacteroidaceae	Bacteroides	bacterium_ic1371
DQ057480.1.1449	0	0	0	0	0	0	0.0004	0.0004	0.003	0	0	0	Bacteria	Firmicutes	Erysipelotrichia	Erysipelotrichales	Erysipelotrichaceae	Erysipelatoclostridium	bacterium_ic1391
DQ071473.1.1477	0	0	0	0	0	0	0.0001	0.0006	0.0003	0	0	0	Bacteria	Actinobacteria	Coriobacteriia	Coriobacteriales	Coriobacteriaceae	Olsenella	uncultured_bacterium
DQ071480.1.1504	0	0	0	0	0	0	0.0003	0.0002	0.0004	0	0	0	Bacteria	Firmicutes	Clostridia	Clostridiales	Lachnospiraceae	Anaerostipes	uncultured_bacterium
DQ071523.1.1499	0	0	0	0	0	0	0.0002	0	0.0002	0	0	0	Bacteria	Firmicutes	Clostridia	Clostridiales	Lachnospiraceae	Anaerostipes	uncultured_bacterium
DQ100449.1.1438	0	0	0	0	0	0	0	0.0001	0	0	0	0	Bacteria	Firmicutes	Clostridia	Clostridiales	Lachnospiraceae	Lactonifactor	Lactonifactor_longoviformis
DQ105662.1.1504	0	0	0	0	0	0	0	0	0	0	0	0	Bacteria	Firmicutes	Clostridia	Clostridiales	Lachnospiraceae	Lachnospiraceae_FCS020_group	uncultured_bacterium
DQ113678.1.1455	0	0	0	0.0021	0.0041	0.0021	0	0	0	0	0	0	Bacteria	Firmicutes	Clostridia	Clostridiales	Lachnospiraceae	[Ruminococcus]_gnavus_group	uncultured_bacterium
DQ232859.1.1440	0	0	0	0	0	0	0.0003	0	0.0001	0.0024	0.0025	0.0018	Bacteria	Firmicutes	Clostridia	Clostridiales	Peptostreptococcaceae	Intestinibacter	uncultured_Clostridium_sp.
DQ238610.1.1497	0	0	0	0	0	0	0	0.0006	0	0	0	0	Bacteria	Firmicutes	Clostridia	Clostridiales	Ruminococcaceae	Anaerotruncus	uncultured_bacterium
DQ288681.1.1512	0.0001	0	0	0	0	0	0.0001	0.0001	0.0001	0	0	0.0002	Bacteria	Firmicutes	Clostridia	Clostridiales	Lachnospiraceae	Blautia	uncultured_bacterium
DQ294285.1.1534	0	0	0	0	0	0	0	0.0001	0	0	0	0	Bacteria	Proteobacteria	Gammaproteobacteria	Enterobacteriales	Enterobacteriaceae	Citrobacter	Citrobacter_freundii
DQ325553.1.1351	0	0	0	0.0001	0	0	0	0	0	0.0001	0	0.0004	Bacteria	Firmicutes	Clostridia	Clostridiales	Lachnospiraceae	[Eubacterium]_hallii_group	uncultured_bacterium
DQ325556.1.1351	0	0	0	0	0	0	0	0	0	0.0002	0.0001	0.0001	Bacteria	Firmicutes	Clostridia	Clostridiales	Lachnospiraceae	[Eubacterium]_hallii_group	uncultured_bacterium
DQ325581.1.1331	0	0	0.0002	0	0	0	0	0	0	0.0001	0	0	Bacteria	Firmicutes	Clostridia	Clostridiales	Ruminococcaceae	Faecalibacterium	uncultured_bacterium
DQ325584.1.1351	0	0	0	0	0	0	0	0	0	0.0002	0.0008	0.0008	Bacteria	Firmicutes	Clostridia	Clostridiales	Lachnospiraceae	Blautia	uncultured_bacterium
DQ325608.1.1354	0	0	0	0.0002	0	0.0002	0.0002	0.0002	0.0003	0	0.0001	0	Bacteria	Firmicutes	Clostridia	Clostridiales	Lachnospiraceae	Anaerostipes	uncultured_bacterium
DQ325610.1.1352	0.0002	0	0.0001	0	0	0	0	0	0	0	0	0	Bacteria	Firmicutes	Clostridia	Clostridiales	Lachnospiraceae	Blautia	uncultured_bacterium
DQ325623.1.1335	0	0	0.0001	0	0	0	0	0	0	0	0	0	Bacteria	Firmicutes	Clostridia	Clostridiales	Clostridiaceae_1	Clostridium_sensu_stricto_1	uncultured_bacterium
DQ325628.1.1351	0	0	0	0	0	0	0	0	0	0	0	0	Bacteria	Firmicutes	Clostridia	Clostridiales	Lachnospiraceae	Fusicatenibacter	uncultured_bacterium
DQ325670.1.1330	0	0	0	0	0	0	0	0	0	0	0	0	Bacteria	Firmicutes	Clostridia	Clostridiales	Ruminococcaceae	Faecalibacterium	uncultured_bacterium
DQ325729.1.1332	0	0	0.0002	0	0	0	0	0	0	0	0	0	Bacteria	Firmicutes	Clostridia	Clostridiales	Ruminococcaceae	Faecalibacterium	uncultured_bacterium
DQ325736.1.1354	0	0	0	0.0003	0	0.0007	0	0	0.0001	0	0.0001	0	Bacteria	Firmicutes	Clostridia	Clostridiales	Lachnospiraceae	Anaerostipes	uncultured_bacterium
DQ325738.1.1354	0	0	0	0	0	0.0003	0.0001	0	0	0	0	0	Bacteria	Firmicutes	Clostridia	Clostridiales	Lachnospiraceae	Anaerostipes	uncultured_bacterium
DQ325762.1.1352	0	0	0	0.0001	0	0	0	0	0	0.0002	0.0002	0.0005	Bacteria	Firmicutes	Clostridia	Clostridiales	Lachnospiraceae	[Eubacterium]_hallii_group	uncultured_bacterium
DQ325780.1.1352	0	0.0002	0.0001	0.0002	0	0	0	0	0	0.0001	0	0	Bacteria	Firmicutes	Clostridia	Clostridiales	Lachnospiraceae	Blautia	uncultured_bacterium
DQ325793.1.1351	0	0	0	0	0	0	0.0001	0	0	0.0001	0.0001	0	Bacteria	Firmicutes	Clostridia	Clostridiales	Lachnospiraceae	Blautia	uncultured_bacterium
DQ325824.1.1351	0	0	0	0.0003	0	0	0	0	0	0	0	0	Bacteria	Firmicutes	Clostridia	Clostridiales	Lachnospiraceae	[Eubacterium]_hallii_group	uncultured_bacterium
DQ325830.1.1333	0	0	0	0	0	0	0	0	0	0.0007	0	0.0008	Bacteria	Firmicutes	Clostridia	Clostridiales	Ruminococcaceae	Faecalibacterium	uncultured_bacterium
DQ325847.1.1351	0	0	0	0	0	0	0	0	0	0	0.0001	0.0001	Bacteria	Firmicutes	Clostridia	Clostridiales	Lachnospiraceae	[Eubacterium]_hallii_group	uncultured_bacterium
DQ325883.1.1351	0	0	0	0	0	0	0	0	0	0.0001	0	0	Bacteria	Firmicutes	Clostridia	Clostridiales	Lachnospiraceae	[Eubacterium]_hallii_group	uncultured_bacterium
DQ325890.1.1356	0	0	0	0	0	0	0	0.0001	0	0	0	0	Bacteria	Firmicutes	Clostridia	Clostridiales	Lachnospiraceae	Roseburia	uncultured_bacterium
DQ325914.1.1355	0	0	0	0	0	0	0	0.0001	0.0001	0.0008	0.0001	0.0001	Bacteria	Firmicutes	Clostridia	Clostridiales	Lachnospiraceae	[Eubacterium]_ventriosum_group	uncultured_bacterium
DQ325916.1.1352	0	0	0.0003	0	0	0	0	0	0	0	0	0	Bacteria	Firmicutes	Clostridia	Clostridiales	Lachnospiraceae	Fusicatenibacter	uncultured_bacterium
DQ325947.1.1354	0	0	0	0.0002	0	0	0.0001	0	0.0001	0	0	0	Bacteria	Firmicutes	Clostridia	Clostridiales	Lachnospiraceae	Anaerostipes	uncultured_bacterium
DQ325971.1.1351	0	0	0	0.0003	0	0	0	0	0	0	0	0	Bacteria	Firmicutes	Clostridia	Clostridiales	Lachnospiraceae	[Eubacterium]_hallii_group	uncultured_bacterium
DQ325976.1.1354	0	0	0	0	0	0	0	0.0001	0.0001	0	0.0001	0	Bacteria	Firmicutes	Clostridia	Clostridiales	Lachnospiraceae	Anaerostipes	uncultured_bacterium
DQ325997.1.1352	0	0	0	0	0	0	0	0	0	0.0001	0	0	Bacteria	Firmicutes	Clostridia	Clostridiales	Lachnospiraceae	[Ruminococcus]_torques_group	uncultured_bacterium
DQ326023.1.1354	0	0	0	0.0002	0	0.0002	0.0001	0	0	0	0.0001	0.0001	Bacteria	Firmicutes	Clostridia	Clostridiales	Lachnospiraceae	Anaerostipes	uncultured_bacterium
DQ326031.1.1351	0	0.0003	0.0005	0	0	0	0	0.0001	0.0001	0	0	0.0003	Bacteria	Firmicutes	Clostridia	Clostridiales	Lachnospiraceae	Blautia	uncultured_bacterium
DQ326053.1.1354	0	0	0	0.0002	0	0.0002	0	0	0	0	0	0	Bacteria	Firmicutes	Clostridia	Clostridiales	Lachnospiraceae	Anaerostipes	uncultured_bacterium
DQ326057.1.1355	0	0	0	0	0	0	0	0	0	0	0	0	Bacteria	Firmicutes	Clostridia	Clostridiales	Lachnospiraceae	[Ruminococcus]_gauvreauii_group	uncultured_bacterium
DQ326062.1.1351	0	0	0	0.0003	0	0	0	0	0	0	0	0	Bacteria	Firmicutes	Clostridia	Clostridiales	Lachnospiraceae	[Eubacterium]_hallii_group	uncultured_bacterium
DQ326065.1.1351	0	0	0	0.0001	0	0	0	0	0	0.0001	0	0.0001	Bacteria	Firmicutes	Clostridia	Clostridiales	Lachnospiraceae	[Eubacterium]_hallii_group	uncultured_bacterium
DQ326090.1.1351	0	0	0	0	0	0	0	0.0001	0	0	0.0001	0	Bacteria	Firmicutes	Clostridia	Clostridiales	Lachnospiraceae	Blautia	uncultured_bacterium
DQ326120.1.1351	0.0001	0	0.0002	0	0	0	0.0001	0.0002	0.0001	0.0001	0	0.0001	Bacteria	Firmicutes	Clostridia	Clostridiales	Lachnospiraceae	Blautia	uncultured_bacterium
DQ326121.1.1332	0	0	0	0	0	0	0	0	0	0	0	0	Bacteria	Firmicutes	Clostridia	Clostridiales	Ruminococcaceae	Faecalibacterium	uncultured_bacterium
DQ326133.1.1353	0.0003	0.0008	0.0007	0	0	0	0	0	0	0	0	0	Bacteria	Firmicutes	Clostridia	Clostridiales	Lachnospiraceae	Fusicatenibacter	uncultured_bacterium
DQ326147.1.1352	0	0	0	0	0	0	0	0	0	0	0	0.0002	Bacteria	Firmicutes	Clostridia	Clostridiales	Lachnospiraceae	Blautia	uncultured_bacterium
DQ326174.1.1351	0	0	0	0	0	0	0	0	0.0001	0	0.0001	0.0001	Bacteria	Firmicutes	Clostridia	Clostridiales	Lachnospiraceae	Blautia	uncultured_bacterium
DQ326195.1.1354	0	0	0	0.0001	0	0.0002	0	0	0	0	0	0	Bacteria	Firmicutes	Clostridia	Clostridiales	Lachnospiraceae	Anaerostipes	uncultured_bacterium
DQ326207.1.1332	0	0	0	0	0	0	0	0	0	0	0	0	Bacteria	Firmicutes	Clostridia	Clostridiales	Ruminococcaceae	Faecalibacterium	uncultured_bacterium
DQ326211.1.1351	0	0	0	0.0001	0	0	0	0	0	0	0	0	Bacteria	Firmicutes	Clostridia	Clostridiales	Lachnospiraceae	Blautia	uncultured_bacterium
DQ326213.1.1353	0.0003	0.001	0.0006	0	0	0	0	0	0	0	0	0	Bacteria	Firmicutes	Clostridia	Clostridiales	Lachnospiraceae	Fusicatenibacter	uncultured_bacterium
DQ326314.1.1332	0	0	0	0	0	0	0	0	0	0	0	0	Bacteria	Firmicutes	Clostridia	Clostridiales	Ruminococcaceae	Faecalibacterium	uncultured_bacterium
DQ326347.1.1351	0.0001	0.0002	0	0	0	0	0	0	0	0	0	0	Bacteria	Firmicutes	Clostridia	Clostridiales	Lachnospiraceae	Fusicatenibacter	uncultured_bacterium
DQ326354.1.1354	0	0	0	0.0005	0	0.0004	0	0	0	0	0	0	Bacteria	Firmicutes	Clostridia	Clostridiales	Lachnospiraceae	Anaerostipes	uncultured_bacterium
DQ326356.1.1352	0	0	0	0.0002	0	0.0002	0	0	0	0	0	0	Bacteria	Firmicutes	Clostridia	Clostridiales	Ruminococcaceae	Butyricicoccus	uncultured_bacterium
DQ326479.1.1351	0.0002	0	0.0002	0	0	0	0	0	0	0	0	0	Bacteria	Firmicutes	Clostridia	Clostridiales	Lachnospiraceae	Fusicatenibacter	uncultured_bacterium
DQ326483.1.1353	0	0	0	0.0002	0	0.0005	0	0	0	0	0	0	Bacteria	Firmicutes	Clostridia	Clostridiales	Lachnospiraceae	Anaerostipes	uncultured_bacterium
DQ326484.1.1324	0	0	0	0	0	0	0.0001	0	0.0001	0	0	0	Bacteria	Firmicutes	Clostridia	Clostridiales	Peptostreptococcaceae	Intestinibacter	uncultured_bacterium
DQ326491.1.1354	0	0	0	0	0	0.0002	0.0003	0	0	0	0.0002	0	Bacteria	Firmicutes	Clostridia	Clostridiales	Lachnospiraceae	Anaerostipes	uncultured_bacterium
DQ326537.1.1351	0	0	0	0	0	0	0	0	0	0	0	0	Bacteria	Firmicutes	Clostridia	Clostridiales	Lachnospiraceae	Blautia	uncultured_bacterium
DQ326556.1.1354	0	0	0	0.0003	0	0	0	0.0001	0	0.0001	0.0001	0.0001	Bacteria	Firmicutes	Clostridia	Clostridiales	Lachnospiraceae	Anaerostipes	uncultured_bacterium
DQ326573.1.1353	0	0	0	0	0	0	0	0	0	0	0	0.0006	Bacteria	Firmicutes	Clostridia	Clostridiales	Ruminococcaceae	Ruminococcus_2	uncultured_bacterium
DQ326582.1.1353	0	0	0	0	0.0001	0	0	0	0	0	0	0	Bacteria	Firmicutes	Clostridia	Clostridiales	Lachnospiraceae	Blautia	uncultured_bacterium
DQ326584.1.1352	0	0	0	0	0	0	0	0	0	0	0	0	Bacteria	Firmicutes	Clostridia	Clostridiales	Lachnospiraceae	Blautia	uncultured_bacterium
DQ326586.1.1351	0	0	0	0	0	0	0	0.0001	0	0	0	0	Bacteria	Firmicutes	Clostridia	Clostridiales	Lachnospiraceae	Blautia	uncultured_bacterium
DQ326587.1.1351	0.0001	0.0001	0.0004	0	0	0	0	0	0	0	0	0	Bacteria	Firmicutes	Clostridia	Clostridiales	Lachnospiraceae	Blautia	uncultured_bacterium
DQ326593.1.1351	0.0001	0	0	0	0	0	0	0.0001	0.0001	0.0003	0	0.0006	Bacteria	Firmicutes	Clostridia	Clostridiales	Lachnospiraceae	Blautia	uncultured_bacterium
DQ326596.1.1353	0	0	0	0	0	0	0	0	0	0	0	0	Bacteria	Firmicutes	Clostridia	Clostridiales	Lachnospiraceae	[Ruminococcus]_gnavus_group	uncultured_bacterium
DQ326597.1.1346	0	0.0002	0	0	0	0	0.0003	0.0002	0.0003	0	0	0	Bacteria	Firmicutes	Clostridia	Clostridiales	Ruminococcaceae	Anaerotruncus	uncultured_bacterium
DQ326598.1.1351	0.0002	0.0001	0.0001	0	0	0	0	0	0	0.0001	0.0007	0.0005	Bacteria	Firmicutes	Clostridia	Clostridiales	Lachnospiraceae	Blautia	uncultured_bacterium
DQ326610.1.1351	0	0	0	0	0	0	0	0	0	0.0009	0.0004	0.0002	Bacteria	Firmicutes	Clostridia	Clostridiales	Lachnospiraceae	[Eubacterium]_hallii_group	uncultured_bacterium
DQ326611.1.1352	0	0.0001	0	0.0016	0.0008	0.0006	0	0	0	0	0.0001	0	Bacteria	Firmicutes	Clostridia	Clostridiales	Lachnospiraceae	[Ruminococcus]_gnavus_group	uncultured_bacterium
DQ326614.1.1351	0.0002	0.0001	0.0001	0	0	0	0.0001	0	0	0.0002	0.0004	0.0004	Bacteria	Firmicutes	Clostridia	Clostridiales	Lachnospiraceae	Blautia	uncultured_bacterium
DQ326615.1.1351	0	0	0	0	0	0	0.0001	0	0.0002	0	0	0	Bacteria	Firmicutes	Clostridia	Clostridiales	Lachnospiraceae	Blautia	uncultured_bacterium
DQ326623.1.1354	0	0	0	0.0001	0	0.0002	0	0	0	0	0	0	Bacteria	Firmicutes	Clostridia	Clostridiales	Lachnospiraceae	Anaerostipes	uncultured_bacterium
DQ326624.1.1351	0	0	0	0	0	0	0	0	0	0.001	0.0002	0.0004	Bacteria	Firmicutes	Clostridia	Clostridiales	Lachnospiraceae	[Eubacterium]_hallii_group	uncultured_bacterium
DQ326632.1.1353	0	0	0	0	0	0	0	0	0	0	0.0001	0	Bacteria	Firmicutes	Clostridia	Clostridiales	Lachnospiraceae	Blautia	uncultured_bacterium
DQ326633.1.1354	0	0	0	0.0002	0	0	0.0001	0	0	0	0	0	Bacteria	Firmicutes	Clostridia	Clostridiales	Lachnospiraceae	Anaerostipes	uncultured_bacterium
DQ326634.1.1352	0.0001	0	0	0.0007	0.0011	0.0012	0.0003	0.0006	0.0001	0	0	0	Bacteria	Firmicutes	Erysipelotrichia	Erysipelotrichales	Erysipelotrichaceae	Erysipelatoclostridium	uncultured_bacterium
DQ326637.1.1354	0	0	0	0.0004	0	0.0001	0.0001	0	0	0	0	0	Bacteria	Firmicutes	Clostridia	Clostridiales	Lachnospiraceae	Anaerostipes	uncultured_bacterium
DQ326638.1.1354	0	0	0	0.0002	0	0.0003	0.0001	0.0001	0	0	0.0001	0	Bacteria	Firmicutes	Clostridia	Clostridiales	Lachnospiraceae	Anaerostipes	uncultured_bacterium
DQ326654.1.1351	0	0	0	0	0	0	0.0002	0	0	0	0	0	Bacteria	Firmicutes	Clostridia	Clostridiales	Lachnospiraceae	Blautia	uncultured_bacterium
DQ326664.1.1351	0	0	0	0	0	0	0	0.0001	0	0	0	0	Bacteria	Firmicutes	Clostridia	Clostridiales	Lachnospiraceae	Blautia	uncultured_bacterium
DQ326672.1.1354	0	0	0	0	0	0.0002	0	0	0.0001	0	0	0	Bacteria	Firmicutes	Clostridia	Clostridiales	Lachnospiraceae	Anaerostipes	uncultured_bacterium
DQ326675.1.1351	0	0	0	0	0	0	0	0	0	0.0001	0	0.0001	Bacteria	Firmicutes	Clostridia	Clostridiales	Lachnospiraceae	[Eubacterium]_hallii_group	uncultured_bacterium
DQ326676.1.1354	0	0	0	0.0001	0	0.0004	0	0	0	0	0	0	Bacteria	Firmicutes	Clostridia	Clostridiales	Lachnospiraceae	Anaerostipes	uncultured_bacterium
DQ326680.1.1351	0.0004	0.0008	0.0003	0	0	0	0	0	0	0	0	0	Bacteria	Firmicutes	Clostridia	Clostridiales	Lachnospiraceae	Blautia	uncultured_bacterium
DQ326683.1.1354	0	0	0	0	0	0	0	0	0	0	0	0	Bacteria	Firmicutes	Clostridia	Clostridiales	Lachnospiraceae	Anaerostipes	uncultured_bacterium
DQ326688.1.1351	0	0	0	0	0	0	0	0	0	0	0.0001	0.0001	Bacteria	Firmicutes	Clostridia	Clostridiales	Lachnospiraceae	Blautia	uncultured_bacterium
DQ326696.1.1351	0	0	0	0	0	0	0	0	0	0	0	0	Bacteria	Firmicutes	Clostridia	Clostridiales	Lachnospiraceae	Blautia	uncultured_bacterium
DQ326697.1.1351	0	0	0	0	0	0	0	0	0	0	0.0002	0	Bacteria	Firmicutes	Clostridia	Clostridiales	Lachnospiraceae	Blautia	uncultured_bacterium
DQ326700.1.1351	0	0	0	0	0	0	0	0	0	0.0001	0	0	Bacteria	Firmicutes	Clostridia	Clostridiales	Lachnospiraceae	Blautia	uncultured_bacterium
DQ326717.1.1352	0.0001	0	0.0002	0	0	0	0	0	0	0	0	0.0001	Bacteria	Firmicutes	Clostridia	Clostridiales	Lachnospiraceae	Blautia	uncultured_bacterium
DQ326724.1.1351	0	0	0	0	0	0	0	0	0	0	0	0.0001	Bacteria	Firmicutes	Clostridia	Clostridiales	Lachnospiraceae	Blautia	uncultured_bacterium
DQ326728.1.1351	0	0	0.0001	0	0	0	0	0	0	0.0007	0.0002	0.0002	Bacteria	Firmicutes	Clostridia	Clostridiales	Lachnospiraceae	Blautia	uncultured_bacterium
DQ326739.1.1352	0	0	0	0	0	0	0	0	0	0	0	0.0001	Bacteria	Firmicutes	Clostridia	Clostridiales	Ruminococcaceae	Ruminococcus_2	uncultured_bacterium
DQ326754.1.1354	0	0	0	0	0	0.0001	0.0002	0.0001	0	0	0.0001	0.0001	Bacteria	Firmicutes	Clostridia	Clostridiales	Lachnospiraceae	Anaerostipes	uncultured_bacterium
DQ326760.1.1351	0	0	0	0.0002	0	0	0	0.0003	0	0	0	0	Bacteria	Firmicutes	Clostridia	Clostridiales	Lachnospiraceae	Blautia	uncultured_bacterium
DQ326768.1.1354	0	0	0	0	0	0	0	0	0	0	0.0001	0.0001	Bacteria	Firmicutes	Clostridia	Clostridiales	Lachnospiraceae	[Eubacterium]_rectale_group	uncultured_bacterium
DQ326772.1.1354	0	0	0	0	0	0	0	0	0	0	0.0002	0.0003	Bacteria	Firmicutes	Clostridia	Clostridiales	Lachnospiraceae	[Eubacterium]_rectale_group	uncultured_bacterium
DQ326775.1.1351	0	0	0	0	0	0	0.0001	0	0	0	0	0	Bacteria	Firmicutes	Clostridia	Clostridiales	Lachnospiraceae	Blautia	uncultured_bacterium
DQ326785.1.1353	0	0	0	0.0001	0	0.0001	0	0	0	0	0.0001	0.0002	Bacteria	Firmicutes	Clostridia	Clostridiales	Ruminococcaceae	Ruminococcaceae_UCG-013	uncultured_bacterium
DQ326788.1.1354	0	0	0	0.0002	0	0.0003	0	0	0	0	0	0	Bacteria	Firmicutes	Clostridia	Clostridiales	Lachnospiraceae	Anaerostipes	uncultured_bacterium
DQ326791.1.1351	0	0	0	0	0	0	0	0	0	0.0001	0	0	Bacteria	Firmicutes	Clostridia	Clostridiales	Lachnospiraceae	Blautia	uncultured_bacterium
DQ326796.1.1354	0	0	0	0.0004	0	0.0003	0	0	0	0	0	0	Bacteria	Firmicutes	Clostridia	Clostridiales	Lachnospiraceae	Anaerostipes	uncultured_bacterium
DQ326798.1.1354	0	0	0	0.0003	0	0.0004	0	0	0	0	0	0	Bacteria	Firmicutes	Clostridia	Clostridiales	Lachnospiraceae	Anaerostipes	uncultured_bacterium
DQ326800.1.1351	0	0	0	0.0001	0	0	0	0	0.0001	0	0	0	Bacteria	Firmicutes	Clostridia	Clostridiales	Lachnospiraceae	Blautia	uncultured_bacterium
DQ326803.1.1355	0	0	0	0	0	0	0.0001	0.0001	0.0001	0.0003	0	0.0002	Bacteria	Firmicutes	Clostridia	Clostridiales	Lachnospiraceae	[Eubacterium]_ventriosum_group	uncultured_bacterium
DQ326807.1.1354	0	0	0	0.0003	0	0.0006	0	0	0.0001	0	0	0	Bacteria	Firmicutes	Clostridia	Clostridiales	Lachnospiraceae	Anaerostipes	uncultured_bacterium
DQ326819.1.1354	0	0	0	0.0001	0	0.0003	0	0	0	0	0.0001	0	Bacteria	Firmicutes	Clostridia	Clostridiales	Lachnospiraceae	Anaerostipes	uncultured_bacterium
DQ326820.1.1351	0	0	0	0.0001	0	0	0	0	0	0.0001	0	0	Bacteria	Firmicutes	Clostridia	Clostridiales	Lachnospiraceae	[Eubacterium]_hallii_group	uncultured_bacterium
DQ326823.1.1354	0	0	0	0.0003	0	0.0001	0	0	0	0	0.0001	0	Bacteria	Firmicutes	Clostridia	Clostridiales	Lachnospiraceae	Anaerostipes	uncultured_bacterium
DQ326824.1.1355	0	0	0	0.0004	0	0.0003	0.0001	0	0.0002	0	0.0001	0.0001	Bacteria	Firmicutes	Clostridia	Clostridiales	Lachnospiraceae	Anaerostipes	uncultured_bacterium
DQ326840.1.1353	0	0	0	0	0	0	0	0	0	0	0	0	Bacteria	Firmicutes	Clostridia	Clostridiales	Lachnospiraceae	Eisenbergiella	uncultured_bacterium
DQ326864.1.1351	0	0	0	0	0	0	0	0	0	0.0004	0.0001	0.0007	Bacteria	Firmicutes	Clostridia	Clostridiales	Lachnospiraceae	[Eubacterium]_hallii_group	uncultured_bacterium
DQ326865.1.1354	0	0	0	0	0	0	0	0	0	0	0	0	Bacteria	Firmicutes	Clostridia	Clostridiales	Lachnospiraceae	Anaerostipes	uncultured_bacterium
DQ326866.1.1353	0	0	0	0	0	0	0	0	0.0001	0	0	0	Bacteria	Firmicutes	Clostridia	Clostridiales	Lachnospiraceae	Lachnospiraceae_FE2018_group	uncultured_bacterium
DQ326869.1.1354	0	0	0	0.0001	0	0.0001	0	0	0.0001	0	0	0.0002	Bacteria	Firmicutes	Clostridia	Clostridiales	Lachnospiraceae	Anaerostipes	uncultured_bacterium
DQ326870.1.1351	0	0.0002	0.0002	0	0	0	0.0002	0	0	0.0003	0.0003	0.0002	Bacteria	Firmicutes	Clostridia	Clostridiales	Lachnospiraceae	Blautia	uncultured_bacterium
DQ326877.1.1354	0	0	0	0	0	0	0	0	0	0	0.0001	0.0001	Bacteria	Firmicutes	Clostridia	Clostridiales	Lachnospiraceae	[Eubacterium]_rectale_group	uncultured_bacterium
DQ326893.1.1354	0	0	0	0.0002	0	0.0003	0	0	0	0	0	0	Bacteria	Firmicutes	Clostridia	Clostridiales	Lachnospiraceae	Anaerostipes	uncultured_bacterium
DQ326910.1.1351	0	0	0	0	0	0	0	0	0	0	0	0	Bacteria	Firmicutes	Clostridia	Clostridiales	Lachnospiraceae	Blautia	uncultured_bacterium
DQ326918.1.1351	0	0	0	0	0	0	0.0001	0	0	0	0	0	Bacteria	Firmicutes	Clostridia	Clostridiales	Lachnospiraceae	Blautia	uncultured_bacterium
DQ326919.1.1351	0	0	0	0	0	0	0	0	0.0001	0	0	0	Bacteria	Firmicutes	Clostridia	Clostridiales	Lachnospiraceae	Blautia	uncultured_bacterium
DQ326925.1.1351	0	0.0001	0	0.0001	0	0	0	0.0002	0	0	0	0	Bacteria	Firmicutes	Clostridia	Clostridiales	Lachnospiraceae	Blautia	uncultured_bacterium
DQ326926.1.1351	0	0	0	0	0	0	0	0	0.0001	0	0.0001	0	Bacteria	Firmicutes	Clostridia	Clostridiales	Lachnospiraceae	Blautia	uncultured_bacterium
DQ326934.1.1351	0	0	0	0.0005	0	0	0	0	0	0	0	0	Bacteria	Firmicutes	Clostridia	Clostridiales	Lachnospiraceae	[Eubacterium]_hallii_group	uncultured_bacterium
DQ326935.1.1352	0	0	0	0	0	0	0	0	0	0.0001	0.0004	0	Bacteria	Firmicutes	Clostridia	Clostridiales	Lachnospiraceae	Blautia	uncultured_bacterium
DQ326936.1.1351	0.0001	0.0005	0.0001	0.0001	0	0	0	0	0.0002	0	0	0	Bacteria	Firmicutes	Clostridia	Clostridiales	Lachnospiraceae	Blautia	uncultured_bacterium
DQ326937.1.1352	0.0002	0.0001	0	0.0015	0.0004	0.0009	0	0	0	0	0.0002	0	Bacteria	Firmicutes	Clostridia	Clostridiales	Lachnospiraceae	[Ruminococcus]_gnavus_group	uncultured_bacterium
DQ326945.1.1351	0	0	0	0	0	0	0	0	0	0	0.0001	0.0001	Bacteria	Firmicutes	Clostridia	Clostridiales	Lachnospiraceae	Blautia	uncultured_bacterium
DQ326947.1.1352	0	0	0	0	0	0	0	0	0	0	0	0	Bacteria	Firmicutes	Clostridia	Clostridiales	Lachnospiraceae	Blautia	uncultured_bacterium
DQ326951.1.1351	0	0	0	0	0	0	0	0	0	0	0	0	Bacteria	Firmicutes	Clostridia	Clostridiales	Lachnospiraceae	Blautia	uncultured_bacterium
DQ326953.1.1354	0	0	0	0.0001	0	0	0.0002	0.0001	0.0002	0	0.0001	0	Bacteria	Firmicutes	Clostridia	Clostridiales	Lachnospiraceae	Anaerostipes	uncultured_bacterium
DQ326954.1.1354	0	0	0	0.0001	0	0.0002	0	0.0002	0.0001	0.0001	0.0001	0	Bacteria	Firmicutes	Clostridia	Clostridiales	Lachnospiraceae	Anaerostipes	uncultured_bacterium
DQ326962.1.1354	0	0	0	0.0002	0	0.0001	0.0001	0	0.0003	0	0	0	Bacteria	Firmicutes	Clostridia	Clostridiales	Lachnospiraceae	Anaerostipes	uncultured_bacterium
DQ326965.1.1354	0	0	0	0	0	0.0001	0.0001	0.0001	0	0	0	0.0001	Bacteria	Firmicutes	Clostridia	Clostridiales	Lachnospiraceae	Anaerostipes	uncultured_bacterium
DQ326966.1.1352	0	0	0	0	0	0	0	0	0	0	0	0.0003	Bacteria	Firmicutes	Clostridia	Clostridiales	Ruminococcaceae	Ruminococcus_2	uncultured_bacterium
DQ326976.1.1354	0	0	0	0	0	0	0	0	0	0	0	0	Bacteria	Firmicutes	Clostridia	Clostridiales	Lachnospiraceae	Anaerostipes	uncultured_bacterium
DQ326979.1.1354	0	0	0	0.0002	0	0.0001	0	0	0.0002	0.0002	0	0.0003	Bacteria	Firmicutes	Clostridia	Clostridiales	Lachnospiraceae	Anaerostipes	uncultured_bacterium
DQ326982.1.1351	0	0.0001	0	0	0	0	0	0.0001	0	0	0	0	Bacteria	Firmicutes	Clostridia	Clostridiales	Lachnospiraceae	Blautia	uncultured_bacterium
DQ326983.1.1352	0	0	0	0	0	0	0	0	0	0	0	0.0005	Bacteria	Firmicutes	Clostridia	Clostridiales	Ruminococcaceae	Ruminococcus_2	uncultured_bacterium
DQ326992.1.1351	0	0	0	0.0001	0	0	0	0	0	0	0	0	Bacteria	Firmicutes	Clostridia	Clostridiales	Lachnospiraceae	[Eubacterium]_hallii_group	uncultured_bacterium
DQ327015.1.1354	0	0	0	0	0	0	0	0	0	0	0	0	Bacteria	Firmicutes	Clostridia	Clostridiales	Lachnospiraceae	[Eubacterium]_rectale_group	uncultured_bacterium
DQ327024.1.1355	0	0	0	0	0	0	0	0.0002	0.0001	0.0003	0.0001	0.0006	Bacteria	Firmicutes	Clostridia	Clostridiales	Lachnospiraceae	[Eubacterium]_ventriosum_group	uncultured_bacterium
DQ327031.1.1354	0	0	0	0.0004	0	0.0005	0	0	0	0	0	0	Bacteria	Firmicutes	Clostridia	Clostridiales	Lachnospiraceae	Anaerostipes	uncultured_bacterium
DQ327034.1.1351	0	0	0	0	0	0	0	0	0	0	0.0001	0	Bacteria	Firmicutes	Clostridia	Clostridiales	Lachnospiraceae	Blautia	uncultured_bacterium
DQ327036.1.1352	0	0	0	0	0	0	0.0001	0.0002	0.0005	0	0	0	Bacteria	Firmicutes	Clostridia	Clostridiales	Ruminococcaceae	Butyricicoccus	uncultured_bacterium
DQ327040.1.1354	0	0	0	0	0	0	0	0	0	0	0.0001	0.0001	Bacteria	Firmicutes	Clostridia	Clostridiales	Lachnospiraceae	[Eubacterium]_rectale_group	uncultured_bacterium
DQ327046.1.1353	0	0	0	0	0	0	0	0	0	0	0.0002	0	Bacteria	Firmicutes	Clostridia	Clostridiales	Lachnospiraceae	Blautia	uncultured_bacterium
DQ327057.1.1355	0.0008	0.0011	0.0008	0	0	0	0	0	0	0.0023	0.0024	0.0023	Bacteria	Firmicutes	Clostridia	Clostridiales	Lachnospiraceae	Shuttleworthia	uncultured_bacterium
DQ327060.1.1353	0	0.0001	0	0	0	0	0	0	0	0	0	0	Bacteria	Firmicutes	Clostridia	Clostridiales	Lachnospiraceae	Fusicatenibacter	uncultured_bacterium
DQ327063.1.1351	0.0002	0.0001	0	0	0	0	0	0	0	0	0	0	Bacteria	Firmicutes	Clostridia	Clostridiales	Lachnospiraceae	Blautia	uncultured_bacterium
DQ327065.1.1351	0	0	0	0	0	0	0	0	0.0002	0	0	0	Bacteria	Firmicutes	Clostridia	Clostridiales	Lachnospiraceae	Blautia	uncultured_bacterium
DQ327067.1.1351	0	0	0	0	0	0	0	0	0	0	0	0	Bacteria	Firmicutes	Clostridia	Clostridiales	Lachnospiraceae	Blautia	uncultured_bacterium
DQ327069.1.1354	0	0	0	0.0005	0	0.0004	0	0	0	0	0	0	Bacteria	Firmicutes	Clostridia	Clostridiales	Lachnospiraceae	Anaerostipes	uncultured_bacterium
DQ327077.1.1351	0	0	0	0	0	0	0	0.0001	0.0001	0	0	0.0001	Bacteria	Firmicutes	Clostridia	Clostridiales	Lachnospiraceae	Blautia	uncultured_bacterium
DQ327084.1.1352	0.0002	0	0.0002	0	0	0	0.0001	0	0.0003	0.0001	0	0.0001	Bacteria	Firmicutes	Clostridia	Clostridiales	Lachnospiraceae	Blautia	uncultured_bacterium
DQ327093.1.1354	0	0	0	0	0	0	0	0	0	0	0.0001	0	Bacteria	Firmicutes	Clostridia	Clostridiales	Lachnospiraceae	[Eubacterium]_rectale_group	uncultured_bacterium
DQ327107.1.1352	0	0	0	0	0	0	0	0	0	0	0	0.0002	Bacteria	Firmicutes	Clostridia	Clostridiales	Ruminococcaceae	Ruminococcus_2	uncultured_bacterium
DQ327109.1.1351	0	0	0	0	0	0	0.0001	0	0.0001	0	0	0	Bacteria	Firmicutes	Clostridia	Clostridiales	Lachnospiraceae	Blautia	uncultured_bacterium
DQ327117.1.1351	0	0	0	0	0	0	0.0002	0	0	0	0	0	Bacteria	Firmicutes	Clostridia	Clostridiales	Lachnospiraceae	Blautia	uncultured_bacterium
DQ327129.1.1353	0	0	0	0	0	0	0	0	0	0	0	0	Bacteria	Firmicutes	Clostridia	Clostridiales	Lachnospiraceae	Blautia	uncultured_bacterium
DQ327133.1.1349	0	0	0	0	0	0	0	0.0001	0	0	0	0	Bacteria	Firmicutes	Clostridia	Clostridiales	Ruminococcaceae	uncultured	uncultured_bacterium
DQ327139.1.1352	0	0	0	0	0	0	0	0	0	0	0	0.0002	Bacteria	Firmicutes	Clostridia	Clostridiales	Ruminococcaceae	Ruminococcus_2	uncultured_bacterium
DQ327142.1.1354	0	0	0	0.0001	0	0.0001	0.0002	0	0	0.0001	0.0001	0	Bacteria	Firmicutes	Clostridia	Clostridiales	Lachnospiraceae	Anaerostipes	uncultured_bacterium
DQ327146.1.1352	0	0	0	0	0	0	0	0.0005	0.0003	0	0	0	Bacteria	Firmicutes	Clostridia	Clostridiales	Lachnospiraceae	Blautia	uncultured_bacterium
DQ327147.1.1352	0.0001	0.0002	0	0.0011	0.0008	0.001	0	0	0	0.0001	0.0002	0	Bacteria	Firmicutes	Clostridia	Clostridiales	Lachnospiraceae	[Ruminococcus]_gnavus_group	uncultured_bacterium
DQ327163.1.1352	0	0.0001	0.0001	0.0017	0.0005	0.0008	0	0	0	0	0.0003	0	Bacteria	Firmicutes	Clostridia	Clostridiales	Lachnospiraceae	[Ruminococcus]_gnavus_group	uncultured_bacterium
DQ327173.1.1351	0	0	0	0	0	0	0	0	0	0.0002	0.0001	0.0005	Bacteria	Firmicutes	Clostridia	Clostridiales	Lachnospiraceae	[Eubacterium]_hallii_group	uncultured_bacterium
DQ327175.1.1354	0	0	0	0	0	0	0	0	0	0	0	0	Bacteria	Firmicutes	Clostridia	Clostridiales	Lachnospiraceae	Lachnoclostridium	uncultured_bacterium
DQ327180.1.1352	0	0	0	0	0	0	0	0	0	0	0	0	Bacteria	Firmicutes	Clostridia	Clostridiales	Lachnospiraceae	Blautia	uncultured_bacterium
DQ327185.1.1354	0	0	0	0.0001	0	0.0002	0	0	0.0001	0	0	0	Bacteria	Firmicutes	Clostridia	Clostridiales	Lachnospiraceae	Anaerostipes	uncultured_bacterium
DQ327188.1.1351	0	0	0	0	0	0	0	0	0	0	0	0.0001	Bacteria	Firmicutes	Clostridia	Clostridiales	Lachnospiraceae	[Eubacterium]_hallii_group	uncultured_bacterium
DQ327190.1.1351	0	0	0	0	0	0	0	0	0	0	0	0	Bacteria	Firmicutes	Clostridia	Clostridiales	Lachnospiraceae	Blautia	uncultured_bacterium
DQ327195.1.1354	0	0	0	0	0	0.0002	0	0	0	0	0.0001	0	Bacteria	Firmicutes	Clostridia	Clostridiales	Lachnospiraceae	Anaerostipes	uncultured_bacterium
DQ327198.1.1353	0	0	0	0	0	0	0	0	0	0	0.0002	0	Bacteria	Firmicutes	Clostridia	Clostridiales	Lachnospiraceae	Blautia	uncultured_bacterium
DQ327206.1.1354	0	0	0	0.0002	0	0.0002	0.0002	0	0.0001	0	0.0001	0	Bacteria	Firmicutes	Clostridia	Clostridiales	Lachnospiraceae	Anaerostipes	uncultured_bacterium
DQ327209.1.1354	0	0	0	0.0003	0	0.0005	0	0	0	0	0	0	Bacteria	Firmicutes	Clostridia	Clostridiales	Lachnospiraceae	Anaerostipes	uncultured_bacterium
DQ327215.1.1354	0	0	0	0	0	0	0	0	0	0	0.0001	0	Bacteria	Firmicutes	Clostridia	Clostridiales	Lachnospiraceae	[Eubacterium]_rectale_group	uncultured_bacterium
DQ327216.1.1351	0.0001	0.0002	0.0003	0	0	0	0	0	0	0	0	0	Bacteria	Firmicutes	Clostridia	Clostridiales	Lachnospiraceae	Blautia	uncultured_bacterium
DQ327222.1.1354	0	0	0	0	0	0.0001	0	0	0	0	0	0	Bacteria	Firmicutes	Clostridia	Clostridiales	Lachnospiraceae	Blautia	uncultured_bacterium
DQ327227.1.1351	0	0	0	0	0	0	0	0	0	0.0001	0	0	Bacteria	Firmicutes	Clostridia	Clostridiales	Lachnospiraceae	Blautia	uncultured_bacterium
DQ327230.1.1354	0	0	0	0.0002	0	0.0001	0	0	0	0	0	0	Bacteria	Firmicutes	Clostridia	Clostridiales	Lachnospiraceae	Anaerostipes	uncultured_bacterium
DQ327246.1.1351	0	0.0001	0	0	0	0	0.0001	0	0	0	0.0001	0	Bacteria	Firmicutes	Clostridia	Clostridiales	Lachnospiraceae	Blautia	uncultured_bacterium
DQ327258.1.1351	0.0001	0	0	0	0	0	0.0001	0.0001	0	0.0001	0.0003	0.0003	Bacteria	Firmicutes	Clostridia	Clostridiales	Lachnospiraceae	Blautia	uncultured_bacterium
DQ327270.1.1351	0	0	0	0	0	0	0.0001	0.0001	0	0	0	0	Bacteria	Firmicutes	Clostridia	Clostridiales	Lachnospiraceae	Blautia	uncultured_bacterium
DQ327294.1.1353	0.0001	0.0004	0.0005	0	0	0.0001	0	0.0001	0	0.0002	0.0006	0	Bacteria	Firmicutes	Clostridia	Clostridiales	Lachnospiraceae	[Ruminococcus]_torques_group	uncultured_bacterium
DQ327307.1.1354	0	0	0	0	0	0	0	0	0	0	0.0001	0	Bacteria	Firmicutes	Clostridia	Clostridiales	Lachnospiraceae	Anaerostipes	uncultured_bacterium
DQ327311.1.1352	0	0	0	0.001	0.0004	0.0004	0	0	0	0	0.0002	0	Bacteria	Firmicutes	Clostridia	Clostridiales	Lachnospiraceae	[Ruminococcus]_gnavus_group	uncultured_bacterium
DQ327314.1.1351	0	0	0	0	0	0	0	0	0	0	0	0	Bacteria	Firmicutes	Clostridia	Clostridiales	Lachnospiraceae	Blautia	uncultured_bacterium
DQ327325.1.1351	0	0	0	0	0	0	0.0001	0	0	0	0.0001	0	Bacteria	Firmicutes	Clostridia	Clostridiales	Lachnospiraceae	Blautia	uncultured_bacterium
DQ327329.1.1353	0	0	0	0	0	0	0	0	0	0	0	0.0001	Bacteria	Firmicutes	Clostridia	Clostridiales	Ruminococcaceae	Ruminococcus_2	uncultured_bacterium
DQ327339.1.1352	0.0003	0	0	0.0009	0.0008	0.0007	0	0	0	0	0.0001	0	Bacteria	Firmicutes	Clostridia	Clostridiales	Lachnospiraceae	[Ruminococcus]_gnavus_group	uncultured_bacterium
DQ327345.1.1352	0	0	0	0	0	0	0.0002	0.0001	0.0005	0	0	0	Bacteria	Firmicutes	Clostridia	Clostridiales	Lachnospiraceae	Blautia	uncultured_bacterium
DQ327355.1.1354	0	0	0	0	0	0	0	0	0	0	0	0	Bacteria	Firmicutes	Clostridia	Clostridiales	Lachnospiraceae	Roseburia	uncultured_bacterium
DQ327357.1.1351	0.0001	0	0.0001	0	0	0	0	0.0001	0	0	0	0	Bacteria	Firmicutes	Clostridia	Clostridiales	Lachnospiraceae	Blautia	uncultured_bacterium
DQ327358.1.1354	0	0	0	0	0	0	0	0.0001	0	0	0	0	Bacteria	Firmicutes	Clostridia	Clostridiales	Lachnospiraceae	Anaerostipes	uncultured_bacterium
DQ327359.1.1354	0	0	0	0.0002	0	0.0002	0	0	0	0	0	0	Bacteria	Firmicutes	Clostridia	Clostridiales	Lachnospiraceae	Anaerostipes	uncultured_bacterium
DQ327368.1.1351	0	0.0001	0.0002	0	0	0	0	0	0	0.0003	0.0005	0.0003	Bacteria	Firmicutes	Clostridia	Clostridiales	Lachnospiraceae	Blautia	uncultured_bacterium
DQ327372.1.1354	0	0	0	0	0	0	0	0	0	0	0.0001	0	Bacteria	Firmicutes	Clostridia	Clostridiales	Lachnospiraceae	[Eubacterium]_rectale_group	uncultured_bacterium
DQ327374.1.1354	0	0	0	0.0001	0	0.0005	0	0	0.0001	0	0.0002	0	Bacteria	Firmicutes	Clostridia	Clostridiales	Lachnospiraceae	Anaerostipes	uncultured_bacterium
DQ327375.1.1350	0	0	0	0	0	0	0	0	0	0	0	0	Bacteria	Firmicutes	Clostridia	Clostridiales	Lachnospiraceae	Anaerostipes	uncultured_bacterium
DQ327380.1.1351	0	0	0	0	0	0	0	0	0	0.0004	0.0003	0	Bacteria	Firmicutes	Clostridia	Clostridiales	Lachnospiraceae	[Eubacterium]_hallii_group	uncultured_bacterium
DQ327400.1.1354	0	0	0	0	0	0	0	0	0.0001	0	0	0	Bacteria	Firmicutes	Clostridia	Clostridiales	Lachnospiraceae	[Eubacterium]_fissicatena_group	uncultured_bacterium
DQ327404.1.1346	0	0.0001	0.0001	0	0	0	0.0004	0.0002	0	0	0	0	Bacteria	Firmicutes	Clostridia	Clostridiales	Family_XIII	Family_XIII_AD3011_group	uncultured_bacterium
DQ327406.1.1352	0	0.0002	0.0001	0.0009	0.0004	0.0007	0	0	0	0.0002	0.0002	0.0001	Bacteria	Firmicutes	Clostridia	Clostridiales	Lachnospiraceae	[Ruminococcus]_gnavus_group	uncultured_bacterium
DQ327418.1.1354	0	0	0	0	0	0	0	0	0	0	0	0	Bacteria	Firmicutes	Clostridia	Clostridiales	Lachnospiraceae	Anaerostipes	uncultured_bacterium
DQ327422.1.1354	0	0	0	0.0003	0	0.0004	0.0002	0	0	0	0.0003	0	Bacteria	Firmicutes	Clostridia	Clostridiales	Lachnospiraceae	Anaerostipes	uncultured_bacterium
DQ327423.1.1352	0	0	0	0	0	0	0	0	0	0	0	0.0004	Bacteria	Firmicutes	Clostridia	Clostridiales	Ruminococcaceae	Ruminococcus_2	uncultured_bacterium
DQ327424.1.1351	0	0	0	0	0	0	0	0	0	0.0003	0.0001	0.0005	Bacteria	Firmicutes	Clostridia	Clostridiales	Lachnospiraceae	Blautia	uncultured_bacterium
DQ327425.1.1352	0	0	0	0	0	0	0	0.0002	0	0.0014	0.0009	0.0002	Bacteria	Firmicutes	Clostridia	Clostridiales	Lachnospiraceae	[Ruminococcus]_torques_group	uncultured_bacterium
DQ327426.1.1354	0	0	0	0	0	0	0	0	0	0	0.0002	0.0001	Bacteria	Firmicutes	Clostridia	Clostridiales	Lachnospiraceae	[Eubacterium]_rectale_group	uncultured_bacterium
DQ327427.1.1354	0	0	0	0	0	0	0	0	0	0	0	0	Bacteria	Firmicutes	Clostridia	Clostridiales	Lachnospiraceae	[Eubacterium]_rectale_group	uncultured_bacterium
DQ327433.1.1354	0	0	0	0.0007	0	0.0002	0	0	0	0	0	0	Bacteria	Firmicutes	Clostridia	Clostridiales	Lachnospiraceae	Anaerostipes	uncultured_bacterium
DQ327434.1.1351	0.0001	0.0001	0.0002	0	0	0	0	0	0	0	0	0	Bacteria	Firmicutes	Clostridia	Clostridiales	Lachnospiraceae	Blautia	uncultured_bacterium
DQ327443.1.1352	0	0	0	0	0	0	0	0	0	0	0	0	Bacteria	Firmicutes	Clostridia	Clostridiales	Lachnospiraceae	[Ruminococcus]_gnavus_group	uncultured_bacterium
DQ327449.1.1351	0	0	0	0	0	0	0	0	0	0	0	0	Bacteria	Firmicutes	Clostridia	Clostridiales	Lachnospiraceae	Blautia	uncultured_bacterium
DQ327462.1.1353	0	0	0	0	0	0	0	0	0	0	0.0002	0	Bacteria	Firmicutes	Clostridia	Clostridiales	Lachnospiraceae	Blautia	uncultured_bacterium
DQ327468.1.1353	0	0	0	0	0	0	0	0	0	0	0	0.0001	Bacteria	Firmicutes	Clostridia	Clostridiales	Lachnospiraceae	Blautia	uncultured_bacterium
DQ327469.1.1354	0	0	0	0.0001	0	0.0006	0	0.0001	0	0	0	0	Bacteria	Firmicutes	Clostridia	Clostridiales	Lachnospiraceae	Anaerostipes	uncultured_bacterium
DQ327470.1.1351	0	0	0	0	0	0	0	0	0	0	0	0.0001	Bacteria	Firmicutes	Clostridia	Clostridiales	Lachnospiraceae	Blautia	uncultured_bacterium
DQ327475.1.1351	0.0001	0.0001	0	0	0	0	0.0001	0.0001	0.0001	0.0002	0.0003	0.0002	Bacteria	Firmicutes	Clostridia	Clostridiales	Lachnospiraceae	Blautia	uncultured_bacterium
DQ327487.1.1353	0	0	0	0	0	0	0.0001	0.0001	0	0.0013	0.0008	0.0004	Bacteria	Firmicutes	Clostridia	Clostridiales	Lachnospiraceae	[Eubacterium]_hallii_group	uncultured_bacterium
DQ327500.1.1351	0	0	0	0.0002	0	0	0.0002	0.0005	0.0002	0	0	0	Bacteria	Firmicutes	Clostridia	Clostridiales	Lachnospiraceae	Blautia	uncultured_bacterium
DQ327510.1.1351	0	0	0	0	0	0	0	0.0001	0	0.0003	0.0004	0	Bacteria	Firmicutes	Clostridia	Clostridiales	Lachnospiraceae	Blautia	uncultured_bacterium
DQ327513.1.1335	0	0	0	0	0	0	0	0.0001	0	0	0	0	Bacteria	Firmicutes	Clostridia	Clostridiales	Clostridiaceae_1	Clostridium_sensu_stricto_1	uncultured_bacterium
DQ327515.1.1352	0	0	0.0001	0	0	0	0	0	0	0	0	0	Bacteria	Firmicutes	Clostridia	Clostridiales	Lachnospiraceae	Blautia	uncultured_bacterium
DQ327519.1.1355	0	0	0	0.0001	0	0	0	0	0.0003	0.0001	0	0	Bacteria	Firmicutes	Clostridia	Clostridiales	Lachnospiraceae	Anaerostipes	uncultured_bacterium
DQ327533.1.1355	0	0	0	0.0001	0	0.0002	0.0002	0.0001	0	0	0	0	Bacteria	Firmicutes	Clostridia	Clostridiales	Lachnospiraceae	Anaerostipes	uncultured_bacterium
DQ327535.1.1352	0	0.0003	0.0005	0	0	0	0	0.0001	0	0.0004	0.0005	0	Bacteria	Firmicutes	Clostridia	Clostridiales	Lachnospiraceae	[Ruminococcus]_torques_group	uncultured_bacterium
DQ327536.1.1352	0	0	0	0.0001	0	0	0	0	0	0	0	0	Bacteria	Firmicutes	Clostridia	Clostridiales	Lachnospiraceae	Blautia	uncultured_bacterium
DQ327537.1.1350	0	0	0	0	0	0	0	0.0001	0	0	0	0.0001	Bacteria	Firmicutes	Clostridia	Clostridiales	Lachnospiraceae	Blautia	uncultured_bacterium
DQ327539.1.1354	0	0	0	0.0002	0	0.0007	0	0	0	0	0	0	Bacteria	Firmicutes	Clostridia	Clostridiales	Lachnospiraceae	Anaerostipes	uncultured_bacterium
DQ327543.1.1351	0	0	0	0	0	0	0	0	0	0.0001	0	0	Bacteria	Firmicutes	Clostridia	Clostridiales	Lachnospiraceae	Blautia	uncultured_bacterium
DQ327547.1.1352	0	0.0001	0.0001	0	0	0	0	0	0	0.0001	0	0.0001	Bacteria	Firmicutes	Clostridia	Clostridiales	Lachnospiraceae	Blautia	uncultured_bacterium
DQ327556.1.1353	0	0	0	0	0	0	0.0003	0.0003	0.0003	0	0	0	Bacteria	Firmicutes	Clostridia	Clostridiales	Lachnospiraceae	Lachnoclostridium	uncultured_bacterium
DQ327558.1.1354	0.0001	0.0002	0	0	0	0	0	0	0	0.0001	0	0	Bacteria	Firmicutes	Clostridia	Clostridiales	Lachnospiraceae	Anaerostipes	uncultured_bacterium
DQ327562.1.1351	0	0	0	0	0	0	0	0.0001	0	0	0	0	Bacteria	Firmicutes	Clostridia	Clostridiales	Lachnospiraceae	Blautia	uncultured_bacterium
DQ327563.1.1354	0	0	0	0.0006	0	0.0005	0	0	0	0	0	0	Bacteria	Firmicutes	Clostridia	Clostridiales	Lachnospiraceae	Anaerostipes	uncultured_bacterium
DQ327570.1.1352	0	0	0	0	0	0	0	0	0	0.0004	0.0001	0.0001	Bacteria	Firmicutes	Clostridia	Clostridiales	Lachnospiraceae	[Eubacterium]_hallii_group	uncultured_bacterium
DQ327583.1.1354	0	0	0	0	0	0.0001	0.0002	0.0001	0.0003	0	0.0001	0	Bacteria	Firmicutes	Clostridia	Clostridiales	Lachnospiraceae	Anaerostipes	uncultured_bacterium
DQ327591.1.1351	0	0	0	0	0	0	0.0003	0.0001	0	0	0	0	Bacteria	Firmicutes	Clostridia	Clostridiales	Lachnospiraceae	Blautia	uncultured_bacterium
DQ327592.1.1351	0.0002	0	0	0	0	0	0.0001	0	0.0001	0.0003	0.0009	0.0004	Bacteria	Firmicutes	Clostridia	Clostridiales	Lachnospiraceae	Blautia	uncultured_bacterium
DQ327597.1.1351	0	0	0	0	0	0	0	0	0	0	0	0	Bacteria	Firmicutes	Clostridia	Clostridiales	Lachnospiraceae	Blautia	uncultured_bacterium
DQ327598.1.1354	0	0	0	0.0001	0	0	0.0001	0.0001	0.0001	0	0	0	Bacteria	Firmicutes	Clostridia	Clostridiales	Lachnospiraceae	Anaerostipes	uncultured_bacterium
DQ327600.1.1354	0	0	0	0	0	0	0	0	0	0	0	0.0001	Bacteria	Firmicutes	Clostridia	Clostridiales	Lachnospiraceae	[Eubacterium]_rectale_group	uncultured_bacterium
DQ327601.1.1354	0	0	0	0.0002	0	0.0001	0	0	0.0001	0	0	0	Bacteria	Firmicutes	Clostridia	Clostridiales	Lachnospiraceae	Anaerostipes	uncultured_bacterium
DQ342334.1.1517	0	0	0	0	0	0	0.0041	0.0028	0.0007	0	0	0.0001	Bacteria	Firmicutes	Clostridia	Clostridiales	Ruminococcaceae	Ruminococcaceae_NK4A214_group	uncultured_bacterium
DQ353927.1.1482	0	0	0	0	0	0	0	0.0001	0	0	0	0	Bacteria	Firmicutes	Clostridia	Clostridiales	Christensenellaceae	Christensenellaceae_R-7_group	uncultured_bacterium
DQ394632.1.1512	0	0	0	0	0	0	0	0.0001	0	0	0	0	Bacteria	Firmicutes	Clostridia	Clostridiales	Ruminococcaceae	Ruminococcaceae_UCG-010	uncultured_rumen_bacterium
DQ451514.1.1481	0	0	0	0	0	0	0	0	0	0	0	0	Bacteria	Actinobacteria	Acidimicrobiia	Acidimicrobiales	uncultured		uncultured_bacterium
DQ455824.1.1440	0	0	0	0	0	0	0.0006	0.0006	0.0001	0.0007	0.0058	0.0039	Bacteria	Firmicutes	Clostridia	Clostridiales	Ruminococcaceae	Faecalibacterium	uncultured_bacterium
DQ455825.1.1446	0	0	0	0	0	0	0	0	0.0001	0	0	0	Bacteria	Firmicutes	Clostridia	Clostridiales	Lachnospiraceae	uncultured	uncultured_bacterium
DQ455828.1.1453	0	0	0	0	0	0	0.0001	0.0001	0.0001	0	0	0	Bacteria	Firmicutes	Clostridia	Clostridiales	Ruminococcaceae	Ruminiclostridium	uncultured_bacterium
DQ455829.1.1451	0	0	0	0	0	0	0	0	0	0	0	0	Bacteria	Firmicutes	Clostridia	Clostridiales	Ruminococcaceae	uncultured	uncultured_bacterium
DQ455866.1.1451	0	0	0	0	0	0	0	0	0	0	0	0	Bacteria	Firmicutes	Clostridia	Clostridiales	Ruminococcaceae	Ruminococcaceae_UCG-010	uncultured_bacterium
DQ455867.1.1453	0	0	0	0	0	0	0	0	0.0002	0	0	0	Bacteria	Firmicutes	Clostridia	Clostridiales	Ruminococcaceae	Butyricicoccus	uncultured_bacterium
DQ455903.1.1458	0	0	0	0	0	0	0.0001	0	0	0	0	0	Bacteria	Bacteroidetes	Bacteroidia	Bacteroidales	Bacteroidaceae	Bacteroides	uncultured_bacterium
DQ455907.1.1457	0	0	0	0.0005	0.0002	0.0005	0.002	0.0013	0.0012	0.0017	0.0023	0.0027	Bacteria	Bacteroidetes	Bacteroidia	Bacteroidales	Bacteroidaceae	Bacteroides	uncultured_bacterium
DQ455929.1.1449	0	0	0	0	0	0	0.0007	0.0003	0.0008	0	0	0	Bacteria	Firmicutes	Clostridia	Clostridiales	Lachnospiraceae	uncultured	uncultured_bacterium
DQ455961.1.1474	0	0	0	0	0	0	0	0.0001	0	0	0	0	Bacteria	Firmicutes	Clostridia	Clostridiales	Ruminococcaceae	Oscillospira	uncultured_bacterium
DQ456026.1.1450	0	0	0	0	0	0	0	0	0	0	0	0	Bacteria	Bacteroidetes	Bacteroidia	Bacteroidales	Bacteroidaceae	Bacteroides	uncultured_bacterium
DQ456055.1.1452	0	0	0	0.0008	0.0001	0.0005	0.0021	0.0015	0.0009	0.0012	0.0028	0.0024	Bacteria	Bacteroidetes	Bacteroidia	Bacteroidales	Bacteroidaceae	Bacteroides	uncultured_bacterium
DQ456074.1.1454	0	0	0	0	0	0	0.0001	0.0005	0.0002	0	0	0	Bacteria	Firmicutes	Clostridia	Clostridiales	Lachnospiraceae	Coprococcus_1	uncultured_bacterium
DQ456076.1.1438	0	0	0	0	0	0	0.0053	0.0073	0.0077	0	0	0	Bacteria	Firmicutes	Clostridia	Clostridiales	Clostridiales_vadinBB60_group		uncultured_bacterium
DQ456091.1.1456	0	0	0	0	0	0	0.0001	0	0.0001	0	0	0	Bacteria	Firmicutes	Clostridia	Clostridiales	Ruminococcaceae	uncultured	uncultured_bacterium
DQ456148.1.1449	0	0	0	0	0	0	0.0001	0.0001	0	0	0	0	Bacteria	Firmicutes	Clostridia	Clostridiales	Ruminococcaceae	uncultured	uncultured_bacterium
DQ456159.1.1447	0	0	0	0	0	0	0	0.0002	0	0	0	0	Bacteria	Firmicutes	Clostridia	Clostridiales	Ruminococcaceae	Anaerotruncus	uncultured_bacterium
DQ456220.1.1454	0	0	0	0	0	0	0.0001	0	0	0	0	0	Bacteria	Firmicutes	Clostridia	Clostridiales	Ruminococcaceae	uncultured	uncultured_bacterium
DQ456225.1.1458	0	0	0	0	0	0	0	0	0	0	0	0.0002	Bacteria	Firmicutes	Clostridia	Clostridiales	Ruminococcaceae	Ruminococcaceae_UCG-014	uncultured_bacterium
DQ456240.1.1452	0	0.0001	0	0	0	0	0	0	0	0	0	0	Bacteria	Bacteroidetes	Bacteroidia	Bacteroidales	Bacteroidaceae	Bacteroides	uncultured_bacterium
DQ456246.1.1451	0	0	0	0	0.0001	0	0	0	0	0	0	0	Bacteria	Bacteroidetes	Bacteroidia	Bacteroidales	Bacteroidaceae	Bacteroides	uncultured_bacterium
DQ456251.1.1450	0.0002	0.0001	0.0002	0.0003	0.0009	0.0003	0.0007	0.0004	0.0002	0.0001	0.0001	0.0004	Bacteria	Bacteroidetes	Bacteroidia	Bacteroidales	Bacteroidaceae	Bacteroides	uncultured_bacterium
DQ456277.1.1440	0	0	0	0	0	0	0.0013	0.0008	0.0004	0	0	0	Bacteria	Firmicutes	Clostridia	Clostridiales	Ruminococcaceae	Anaerotruncus	uncultured_bacterium
DQ456289.1.1457	0	0	0	0.0001	0	0	0	0	0	0	0	0	Bacteria	Proteobacteria	Gammaproteobacteria	Enterobacteriales	Enterobacteriaceae	Escherichia-Shigella	uncultured_bacterium
DQ456315.1.1451	0.0012	0.0013	0.0005	0	0	0	0.0001	0	0	0.0004	0.0007	0.0004	Bacteria	Bacteroidetes	Bacteroidia	Bacteroidales	Bacteroidaceae	Bacteroides	uncultured_bacterium
DQ456318.1.1452	0	0	0	0	0	0	0.0002	0.0003	0.0004	0.0001	0.0009	0.0002	Bacteria	Firmicutes	Clostridia	Clostridiales	Ruminococcaceae	Ruminococcus_1	uncultured_bacterium
DQ456331.1.1451	0.0016	0.0008	0.0005	0	0	0.0001	0.0002	0.0002	0.0001	0.0007	0.0004	0.0004	Bacteria	Bacteroidetes	Bacteroidia	Bacteroidales	Bacteroidaceae	Bacteroides	uncultured_bacterium
DQ456370.1.1451	0.0007	0.0011	0.0006	0	0.0001	0.0001	0	0.0001	0.0001	0.0004	0.0003	0.0002	Bacteria	Bacteroidetes	Bacteroidia	Bacteroidales	Bacteroidaceae	Bacteroides	uncultured_bacterium
DQ456371.1.1449	0	0	0	0	0	0	0	0.0001	0	0	0	0	Bacteria	Firmicutes	Clostridia	Clostridiales	Ruminococcaceae	uncultured	uncultured_bacterium
DQ456374.1.1459	0.0003	0.0002	0.0002	0.0002	0.0009	0.0006	0.0005	0.0003	0.0002	0.0002	0.0002	0.0004	Bacteria	Bacteroidetes	Bacteroidia	Bacteroidales	Bacteroidaceae	Bacteroides	uncultured_bacterium
DQ456381.1.1454	0	0	0	0	0	0	0.0002	0.0005	0.0009	0	0	0	Bacteria	Firmicutes	Clostridia	Clostridiales	Ruminococcaceae	uncultured	uncultured_bacterium
DQ456384.1.1454	0	0	0	0	0	0	0.0001	0.0006	0.0004	0	0	0	Bacteria	Firmicutes	Clostridia	Clostridiales	Ruminococcaceae	Ruminiclostridium_9	uncultured_bacterium
DQ456395.1.1455	0	0	0	0	0	0	0	0.0002	0	0	0	0	Bacteria	Firmicutes	Clostridia	Clostridiales	Ruminococcaceae	Flavonifractor	uncultured_bacterium
DQ456402.1.1455	0	0	0	0	0	0	0	0.0001	0	0	0.0002	0	Bacteria	Firmicutes	Clostridia	Clostridiales	Lachnospiraceae	uncultured	uncultured_bacterium
DQ456414.1.1450	0.0001	0.0001	0.0007	0.0005	0.0006	0.0002	0.0005	0.0002	0.0004	0.0003	0.0001	0.0001	Bacteria	Bacteroidetes	Bacteroidia	Bacteroidales	Bacteroidaceae	Bacteroides	uncultured_bacterium
DQ456416.1.1465	0	0	0	0.0004	0.0008	0.0002	0	0	0	0	0	0	Bacteria	Proteobacteria	Betaproteobacteria	Burkholderiales	Alcaligenaceae	Parasutterella	uncultured_bacterium
DQ456429.1.1454	0	0	0	0	0	0	0	0.0001	0	0	0	0	Bacteria	Firmicutes	Clostridia	Clostridiales	Ruminococcaceae	Ruminiclostridium_9	uncultured_bacterium
DQ456434.1.1440	0	0	0	0	0	0	0.0003	0	0	0	0	0	Bacteria	Firmicutes	Clostridia	Clostridiales	Clostridiales_vadinBB60_group		uncultured_bacterium
DQ456435.1.1452	0	0	0	0.0004	0.0003	0	0	0	0.0001	0	0	0	Bacteria	Bacteroidetes	Bacteroidia	Bacteroidales	Bacteroidaceae	Bacteroides	uncultured_bacterium
DQ456463.1.1450	0	0	0	0	0	0	0	0.0001	0.0002	0	0	0.0001	Bacteria	Firmicutes	Clostridia	Clostridiales	Lachnospiraceae	Eisenbergiella	uncultured_bacterium
DQ456465.1.1451	0	0	0	0	0	0	0.0003	0.0002	0.0001	0	0	0	Bacteria	Firmicutes	Clostridia	Clostridiales	Ruminococcaceae	[Eubacterium]_coprostanoligenes_group	uncultured_bacterium
DQ532176.1.1509	0	0	0	0	0	0	0	0	0	0	0	0	Bacteria	Proteobacteria	Gammaproteobacteria	Enterobacteriales	Enterobacteriaceae	Enterobacter	uncultured_bacterium
DQ673535.1.1495	0	0	0	0	0	0	0	0	0	0.0001	0.0002	0.0002	Bacteria	Firmicutes	Clostridia	Clostridiales	Ruminococcaceae	Acetanaerobacterium	uncultured_rumen_bacterium
DQ673545.1.1497	0.0001	0.0008	0.0007	0	0	0	0.0003	0.0006	0.0004	0.0006	0.0022	0.0009	Bacteria	Firmicutes	Clostridia	Clostridiales	Lachnospiraceae	Sellimonas	uncultured_rumen_bacterium
DQ793225.1.1382	0	0	0	0	0	0	0.001	0.0008	0.001	0	0	0	Bacteria	Firmicutes	Clostridia	Clostridiales	Ruminococcaceae	Ruminococcus_1	uncultured_bacterium
DQ793228.1.1388	0	0	0	0.0001	0.0006	0.0001	0.0003	0.0006	0.0006	0	0	0	Bacteria	Bacteroidetes	Bacteroidia	Bacteroidales	Bacteroidaceae	Bacteroides	uncultured_bacterium
DQ793236.1.1367	0	0	0	0	0	0	0.0001	0.0001	0.0004	0.0001	0.0002	0.0002	Bacteria	Firmicutes	Clostridia	Clostridiales	Ruminococcaceae	uncultured	uncultured_bacterium
DQ793241.1.1399	0	0	0	0	0	0	0.019	0.0109	0.0084	0	0	0	Bacteria	Bacteroidetes	Bacteroidia	Bacteroidales	Bacteroidaceae	Bacteroides	uncultured_bacterium
DQ793247.1.1384	0	0.0002	0.0004	0	0	0	0	0	0	0.0001	0	0	Bacteria	Firmicutes	Clostridia	Clostridiales	Lachnospiraceae	Lachnospiraceae_UCG-008	uncultured_bacterium
DQ793249.1.1373	0.0002	0.0002	0.0003	0	0	0	0.0001	0	0.0001	0.0003	0.0005	0.0004	Bacteria	Actinobacteria	Coriobacteriia	Coriobacteriales	Coriobacteriaceae	Eggerthella	uncultured_bacterium
DQ793259.1.1395	0	0	0	0	0	0	0	0.0001	0	0.0002	0.0001	0	Bacteria	Firmicutes	Clostridia	Clostridiales	Lachnospiraceae	Lachnospiraceae_NC2004_group	uncultured_bacterium
DQ793260.1.1399	0	0	0	0	0	0	0	0	0.0001	0	0	0	Bacteria	Bacteroidetes	Bacteroidia	Bacteroidales	Bacteroidaceae	Bacteroides	uncultured_bacterium
DQ793316.1.1393	0	0	0	0.0004	0.0008	0.0002	0.0003	0.0008	0.0002	0	0	0	Bacteria	Bacteroidetes	Bacteroidia	Bacteroidales	Porphyromonadaceae	Parabacteroides	uncultured_bacterium
DQ793357.1.1390	0	0	0	0.0009	0	0	0	0	0	0	0	0	Bacteria	Firmicutes	Clostridia	Clostridiales	Lachnospiraceae	Lachnospiraceae_UCG-004	uncultured_bacterium
DQ793362.1.1379	0	0	0	0	0	0	0.0009	0.0016	0.0018	0	0	0	Bacteria	Firmicutes	Clostridia	Clostridiales	Ruminococcaceae	Ruminococcus_1	uncultured_bacterium
DQ793364.1.1394	0	0	0	0	0	0	0	0	0	0	0	0.0002	Bacteria	Firmicutes	Clostridia	Clostridiales	Lachnospiraceae	Lachnospiraceae_UCG-008	uncultured_bacterium
DQ793375.1.1380	0	0	0	0	0	0	0.0006	0.0006	0	0	0	0	Bacteria	Firmicutes	Clostridia	Clostridiales	Ruminococcaceae	uncultured	uncultured_bacterium
DQ793403.1.1373	0.0001	0.0001	0	0	0	0	0	0	0	0	0	0	Bacteria	Firmicutes	Clostridia	Clostridiales	Ruminococcaceae	Faecalibacterium	uncultured_bacterium
DQ793416.1.1396	0.0001	0.0004	0.0001	0.0005	0.0009	0	0.0005	0.0002	0.0006	0	0	0.0003	Bacteria	Bacteroidetes	Bacteroidia	Bacteroidales	Bacteroidaceae	Bacteroides	uncultured_bacterium
DQ793417.1.1390	0	0	0	0	0	0	0.0003	0.0001	0	0	0	0	Bacteria	Firmicutes	Clostridia	Clostridiales	Ruminococcaceae	Anaerotruncus	uncultured_bacterium
DQ793433.1.1408	0	0	0	0	0	0	0	0	0	0	0	0	Bacteria	Proteobacteria	Betaproteobacteria	Burkholderiales	Alcaligenaceae	Parasutterella	uncultured_bacterium
DQ793444.1.1390	0	0	0	0	0	0	0.0002	0.0001	0.0006	0	0	0.0001	Bacteria	Firmicutes	Clostridia	Clostridiales	Ruminococcaceae	Ruminococcus_1	uncultured_bacterium
DQ793447.1.1386	0	0	0	0	0	0	0	0	0	0	0	0.0001	Bacteria	Firmicutes	Clostridia	Clostridiales	Lachnospiraceae	Lachnospiraceae_UCG-008	uncultured_bacterium
DQ793454.1.1374	0	0	0	0	0	0	0	0	0.0001	0	0	0	Bacteria	Firmicutes	Clostridia	Clostridiales	Clostridiaceae_1	Clostridium_sensu_stricto_1	uncultured_bacterium
DQ793464.1.1379	0	0	0	0	0	0	0	0	0	0.0001	0	0.0001	Bacteria	Firmicutes	Clostridia	Clostridiales	Lachnospiraceae	Blautia	uncultured_bacterium
DQ793484.1.1391	0	0	0	0	0	0	0	0.0001	0	0	0	0	Bacteria	Firmicutes	Clostridia	Clostridiales	Lachnospiraceae	Sellimonas	uncultured_bacterium
DQ793488.1.1227	0	0	0	0	0	0	0	0	0	0.0001	0	0	Bacteria	Bacteroidetes	Bacteroidia	Bacteroidales	Porphyromonadaceae	Odoribacter	uncultured_bacterium
DQ793492.1.1384	0	0	0	0	0	0	0	0.0001	0	0	0	0	Bacteria	Firmicutes	Clostridia	Clostridiales	Lachnospiraceae	Sellimonas	uncultured_bacterium
DQ793508.1.1385	0	0	0	0	0	0	0.0003	0.0001	0.0002	0	0	0	Bacteria	Firmicutes	Clostridia	Clostridiales	Ruminococcaceae	Ruminococcaceae_UCG-011	uncultured_bacterium
DQ793518.1.1383	0.0004	0.0003	0.0001	0	0	0	0	0	0	0	0	0	Bacteria	Firmicutes	Clostridia	Clostridiales	Ruminococcaceae	Subdoligranulum	uncultured_bacterium
DQ793541.1.1401	0	0	0	0	0	0	0	0.0001	0	0	0	0	Bacteria	Firmicutes	Clostridia	Clostridiales	Ruminococcaceae	Ruminococcaceae_UCG-002	uncultured_bacterium
DQ793542.1.1407	0	0	0	0	0	0	0	0	0	0	0	0	Bacteria	Firmicutes	Clostridia	Clostridiales	Christensenellaceae	Christensenellaceae_R-7_group	uncultured_bacterium
DQ793567.1.1394	0	0	0	0	0	0	0.0001	0.0001	0	0	0	0	Bacteria	Firmicutes	Clostridia	Clostridiales	Lachnospiraceae	Coprococcus_1	uncultured_bacterium
DQ793576.1.1392	0	0	0	0	0	0	0.0001	0	0	0	0	0	Bacteria	Firmicutes	Clostridia	Clostridiales	Lachnospiraceae	[Ruminococcus]_torques_group	uncultured_bacterium
DQ793620.1.1362	0	0	0	0	0	0	0	0	0	0	0	0.0002	Bacteria	Firmicutes	Clostridia	Clostridiales	Peptostreptococcaceae	Romboutsia	uncultured_bacterium
DQ793626.1.1392	0	0	0	0	0	0	0	0.0001	0	0	0	0	Bacteria	Firmicutes	Clostridia	Clostridiales	Ruminococcaceae	[Eubacterium]_coprostanoligenes_group	uncultured_bacterium
DQ793632.1.1387	0	0	0	0	0	0	0	0	0	0	0.0001	0	Bacteria	Firmicutes	Erysipelotrichia	Erysipelotrichales	Erysipelotrichaceae	Erysipelotrichaceae_UCG-003	uncultured_bacterium
DQ793665.1.1389	0	0	0	0	0	0	0	0	0	0	0	0	Bacteria	Firmicutes	Clostridia	Clostridiales	Ruminococcaceae	Ruminococcaceae_UCG-011	uncultured_bacterium
DQ793669.1.1352	0	0	0	0	0	0	0	0	0	0.0001	0.0001	0	Bacteria	Firmicutes	Clostridia	Clostridiales	Ruminococcaceae	Ruminiclostridium_5	uncultured_bacterium
DQ793683.1.1390	0.0002	0.0002	0.0003	0	0	0	0	0	0	0	0	0	Bacteria	Firmicutes	Clostridia	Clostridiales	Lachnospiraceae	[Ruminococcus]_torques_group	uncultured_bacterium
DQ793690.1.1393	0	0	0	0	0	0	0.0001	0	0	0	0	0	Bacteria	Firmicutes	Clostridia	Clostridiales	Ruminococcaceae	Ruminococcaceae_NK4A214_group	uncultured_bacterium
DQ793702.1.1406	0	0	0	0	0	0	0.0025	0.0011	0.0045	0	0	0	Bacteria	Firmicutes	Clostridia	Clostridiales	Ruminococcaceae	Ruminococcaceae_NK4A214_group	uncultured_bacterium
DQ793706.1.1385	0	0	0	0	0	0	0	0.0001	0	0.0001	0.0005	0.0004	Bacteria	Firmicutes	Clostridia	Clostridiales	Lachnospiraceae	Lachnospiraceae_UCG-008	uncultured_bacterium
DQ793727.1.1397	0	0	0	0	0	0	0	0	0	0	0	0.0001	Bacteria	Firmicutes	Clostridia	Clostridiales	Ruminococcaceae	Ruminococcus_2	uncultured_bacterium
DQ793747.1.1401	0.0021	0.0012	0.0008	0	0	0	0.0005	0.0006	0.0012	0.0004	0.0002	0.0006	Bacteria	Bacteroidetes	Bacteroidia	Bacteroidales	Porphyromonadaceae	Parabacteroides	uncultured_bacterium
DQ793760.1.1393	0	0	0.0002	0	0	0	0.0005	0.0002	0.0012	0	0	0	Bacteria	Firmicutes	Clostridia	Clostridiales	Lachnospiraceae	Blautia	uncultured_bacterium
DQ793763.1.1393	0	0	0	0	0	0	0	0	0.0001	0	0	0	Bacteria	Firmicutes	Clostridia	Clostridiales	Lachnospiraceae	Anaerostipes	uncultured_bacterium
DQ793766.1.1401	0.0002	0.0001	0.0002	0.0001	0.0008	0.0005	0.0011	0	0.0004	0.0002	0	0.0003	Bacteria	Bacteroidetes	Bacteroidia	Bacteroidales	Bacteroidaceae	Bacteroides	uncultured_bacterium
DQ793772.1.1385	0	0	0	0	0	0	0.0009	0.0006	0.002	0	0	0	Bacteria	Firmicutes	Clostridia	Clostridiales	Ruminococcaceae	Ruminococcus_1	uncultured_bacterium
DQ793776.1.1393	0	0	0	0	0	0	0	0	0	0	0	0	Bacteria	Firmicutes	Clostridia	Clostridiales	Lachnospiraceae	Roseburia	uncultured_bacterium
DQ793786.1.1374	0.0001	0.0003	0.0003	0	0	0	0	0	0.0003	0	0	0	Bacteria	Firmicutes	Clostridia	Clostridiales	Lachnospiraceae	Lachnospiraceae_ND3007_group	uncultured_bacterium
DQ793798.1.1386	0	0	0	0	0	0	0	0	0	0	0	0	Bacteria	Firmicutes	Clostridia	Clostridiales	Ruminococcaceae	uncultured	uncultured_bacterium
DQ793810.1.1391	0	0	0	0	0	0	0.0001	0.0001	0.0001	0	0	0	Bacteria	Firmicutes	Clostridia	Clostridiales	Ruminococcaceae	Anaerotruncus	uncultured_bacterium
DQ793815.1.1392	0	0	0	0	0	0	0.0012	0.0005	0.0018	0.0012	0.0043	0.0063	Bacteria	Bacteroidetes	Bacteroidia	Bacteroidales	Rikenellaceae	Alistipes	uncultured_bacterium
DQ793818.1.1383	0	0	0	0.0002	0.0003	0.0006	0	0	0	0	0	0	Bacteria	Firmicutes	Clostridia	Clostridiales	Lachnospiraceae	Lachnospiraceae_UCG-008	uncultured_bacterium
DQ793820.1.1393	0	0	0.0001	0	0	0	0	0.0003	0.0001	0.0009	0.0016	0.0001	Bacteria	Firmicutes	Clostridia	Clostridiales	Lachnospiraceae	Blautia	uncultured_bacterium
DQ793828.1.1397	0	0	0	0	0	0.0001	0	0	0	0	0	0	Bacteria	Bacteroidetes	Bacteroidia	Bacteroidales	Bacteroidaceae	Bacteroides	uncultured_bacterium
DQ793844.1.1389	0	0.0002	0.0001	0.0001	0	0	0	0	0.0002	0.0001	0	0	Bacteria	Firmicutes	Clostridia	Clostridiales	Lachnospiraceae	Blautia	uncultured_bacterium
DQ793872.1.1405	0.0003	0.0001	0.0001	0	0	0	0	0	0	0	0	0	Bacteria	Firmicutes	Clostridia	Clostridiales	Ruminococcaceae	Ruminococcaceae_NK4A214_group	uncultured_bacterium
DQ793877.1.1398	0.0001	0.0001	0.0001	0.0001	0	0	0.0001	0	0.0001	0	0	0	Bacteria	Firmicutes	Clostridia	Clostridiales	Ruminococcaceae	Ruminiclostridium_5	uncultured_bacterium
DQ793884.1.1391	0	0	0	0	0	0	0	0.0001	0	0	0	0	Bacteria	Bacteroidetes	Bacteroidia	Bacteroidales	Bacteroidaceae	Bacteroides	uncultured_bacterium
DQ793892.1.1384	0.0001	0.0002	0.0002	0	0	0	0	0	0	0	0	0	Bacteria	Firmicutes	Clostridia	Clostridiales	Ruminococcaceae	Subdoligranulum	uncultured_bacterium
DQ793901.1.1384	0	0	0	0	0	0	0.0011	0.0015	0.0014	0	0	0	Bacteria	Firmicutes	Clostridia	Clostridiales	Ruminococcaceae	Ruminococcus_1	uncultured_bacterium
DQ793917.1.1393	0	0	0	0	0	0	0.0001	0	0	0	0	0	Bacteria	Firmicutes	Clostridia	Clostridiales	Ruminococcaceae	uncultured	uncultured_bacterium
DQ793919.1.1380	0	0	0	0	0	0	0.001	0.0005	0.0019	0	0	0	Bacteria	Firmicutes	Clostridia	Clostridiales	Ruminococcaceae	Subdoligranulum	uncultured_bacterium
DQ793933.1.1397	0	0	0	0.0017	0.0019	0.0021	0	0	0	0	0	0	Bacteria	Bacteroidetes	Bacteroidia	Bacteroidales	Bacteroidaceae	Bacteroides	uncultured_bacterium
DQ793949.1.1383	0.0002	0.0001	0.0002	0	0	0	0	0	0	0	0	0	Bacteria	Firmicutes	Clostridia	Clostridiales	Ruminococcaceae	[Eubacterium]_coprostanoligenes_group	uncultured_bacterium
DQ793954.1.1389	0	0.0001	0	0	0	0	0	0	0	0	0	0	Bacteria	Firmicutes	Clostridia	Clostridiales	Lachnospiraceae	Dorea	uncultured_bacterium
DQ793971.1.1397	0	0	0	0	0	0	0	0	0	0	0	0	Bacteria	Bacteroidetes	Bacteroidia	Bacteroidales	Bacteroidaceae	Bacteroides	uncultured_bacterium
DQ793979.1.1388	0.0001	0	0.0012	0	0	0	0.002	0.0021	0.0025	0	0	0	Bacteria	Firmicutes	Clostridia	Clostridiales	Lachnospiraceae	[Eubacterium]_hallii_group	uncultured_bacterium
DQ793980.1.1387	0	0	0	0	0	0	0	0.0001	0	0	0.0001	0	Bacteria	Firmicutes	Clostridia	Clostridiales	Ruminococcaceae	uncultured	uncultured_bacterium
DQ793992.1.1364	0	0	0	0.0009	0.0013	0.0022	0	0	0	0	0	0	Bacteria	Bacteroidetes	Bacteroidia	Bacteroidales	Bacteroidaceae	Bacteroides	uncultured_bacterium
DQ794002.1.1384	0	0	0	0	0	0	0	0.0001	0.0001	0.0005	0	0.0002	Bacteria	Firmicutes	Clostridia	Clostridiales	Ruminococcaceae	Faecalibacterium	uncultured_bacterium
DQ794004.1.1393	0	0	0	0	0	0	0	0	0	0	0	0.0009	Bacteria	Firmicutes	Clostridia	Clostridiales	Ruminococcaceae	Ruminococcaceae_NK4A214_group	uncultured_bacterium
DQ794006.1.1378	0	0	0	0	0	0	0	0.0001	0.0001	0	0	0	Bacteria	Firmicutes	Clostridia	Clostridiales	Ruminococcaceae	uncultured	uncultured_bacterium
DQ794013.1.1384	0.0002	0.0003	0	0	0	0	0	0	0	0	0	0	Bacteria	Firmicutes	Clostridia	Clostridiales	Ruminococcaceae	Subdoligranulum	uncultured_bacterium
DQ794029.1.1398	0	0	0	0	0	0	0.0001	0.0001	0	0	0	0	Bacteria	Bacteroidetes	Bacteroidia	Bacteroidales	Rikenellaceae	Alistipes	uncultured_bacterium
DQ794052.1.1383	0.0002	0.0002	0.0002	0	0	0	0	0	0	0	0	0	Bacteria	Firmicutes	Clostridia	Clostridiales	Ruminococcaceae	Subdoligranulum	uncultured_bacterium
DQ794071.1.1388	0	0	0.0002	0	0	0	0.0014	0.002	0.0008	0	0	0	Bacteria	Firmicutes	Clostridia	Clostridiales	Lachnospiraceae	[Eubacterium]_hallii_group	uncultured_bacterium
DQ794072.1.1401	0	0	0	0	0	0	0	0	0	0	0	0	Bacteria	Bacteroidetes	Bacteroidia	Bacteroidales	Bacteroidaceae	Bacteroides	uncultured_bacterium
DQ794075.1.1387	0.0003	0.0002	0.0002	0	0	0	0	0	0	0	0	0	Bacteria	Firmicutes	Clostridia	Clostridiales	Ruminococcaceae	Ruminococcus_2	uncultured_bacterium
DQ794085.1.1392	0	0.0001	0.0001	0.0001	0	0	0.0001	0	0.0001	0	0	0	Bacteria	Firmicutes	Clostridia	Clostridiales	Lachnospiraceae	uncultured	uncultured_bacterium
DQ794088.1.1379	0	0	0	0	0	0	0.0001	0.0001	0	0	0	0	Bacteria	Firmicutes	Clostridia	Clostridiales	Ruminococcaceae	uncultured	uncultured_bacterium
DQ794094.1.1356	0	0.0001	0	0	0	0	0	0	0	0	0.0001	0.0001	Bacteria	Firmicutes	Clostridia	Clostridiales	Lachnospiraceae	[Ruminococcus]_gauvreauii_group	uncultured_bacterium
DQ794098.1.1370	0	0	0	0	0	0	0	0.0002	0	0	0	0	Bacteria	Firmicutes	Clostridia	Clostridiales	Ruminococcaceae	uncultured	uncultured_bacterium
DQ794110.1.1399	0	0	0	0	0	0	0	0	0	0	0	0	Bacteria	Firmicutes	Clostridia	Clostridiales	Ruminococcaceae	uncultured	uncultured_bacterium
DQ794123.1.1387	0.0003	0.0001	0.0001	0	0	0	0	0	0	0	0	0	Bacteria	Firmicutes	Clostridia	Clostridiales	Ruminococcaceae	Subdoligranulum	uncultured_bacterium
DQ794131.1.1392	0.0003	0	0.0001	0	0.0001	0	0	0	0	0	0	0	Bacteria	Firmicutes	Clostridia	Clostridiales	Lachnospiraceae	Blautia	uncultured_bacterium
DQ794161.1.1390	0	0	0	0	0	0	0.0014	0.0004	0.0014	0	0	0	Bacteria	Firmicutes	Clostridia	Clostridiales	Ruminococcaceae	uncultured	uncultured_bacterium
DQ794196.1.1405	0	0	0	0.0018	0.0013	0.0028	0	0	0	0	0	0	Bacteria	Bacteroidetes	Bacteroidia	Bacteroidales	Porphyromonadaceae	Odoribacter	uncultured_bacterium
DQ794202.1.1388	0	0	0	0	0	0	0	0	0	0	0	0	Bacteria	Firmicutes	Clostridia	Clostridiales	Ruminococcaceae	Subdoligranulum	uncultured_bacterium
DQ794203.1.1389	0	0.0001	0.0003	0	0	0	0	0	0	0	0	0	Bacteria	Firmicutes	Clostridia	Clostridiales	Lachnospiraceae	Blautia	uncultured_bacterium
DQ794205.1.1401	0	0	0	0.0011	0.0005	0.0004	0.0016	0.001	0.002	0.0019	0.0026	0.002	Bacteria	Bacteroidetes	Bacteroidia	Bacteroidales	Bacteroidaceae	Bacteroides	uncultured_bacterium
DQ794241.1.1398	0	0	0	0	0	0	0	0	0	0	0.0001	0	Bacteria	Bacteroidetes	Bacteroidia	Bacteroidales	Rikenellaceae	Alistipes	uncultured_bacterium
DQ794245.1.1393	0	0	0	0	0	0	0.0003	0	0.0002	0	0	0	Bacteria	Firmicutes	Clostridia	Clostridiales	Lachnospiraceae	Lachnospiraceae_NC2004_group	uncultured_bacterium
DQ794255.1.1383	0.0004	0.0003	0	0	0	0	0	0	0	0	0	0	Bacteria	Firmicutes	Clostridia	Clostridiales	Ruminococcaceae	Subdoligranulum	uncultured_bacterium
DQ794292.1.1352	0	0	0	0	0	0	0	0	0	0	0	0	Bacteria	Firmicutes	Clostridia	Clostridiales	Ruminococcaceae	Subdoligranulum	uncultured_bacterium
DQ794318.1.1393	0	0	0	0	0	0	0	0	0	0	0	0.0004	Bacteria	Firmicutes	Clostridia	Clostridiales	Ruminococcaceae	Ruminococcus_2	uncultured_bacterium
DQ794328.1.1389	0	0	0	0	0	0	0	0.0001	0	0	0	0	Bacteria	Firmicutes	Clostridia	Clostridiales	Lachnospiraceae	Blautia	uncultured_bacterium
DQ794331.1.1387	0.0001	0.0003	0.0004	0.0001	0	0	0	0.0001	0	0.0001	0	0.0001	Bacteria	Firmicutes	Clostridia	Clostridiales	Lachnospiraceae	Blautia	uncultured_bacterium
DQ794348.1.1390	0	0	0	0	0	0	0	0.0001	0.0001	0	0	0	Bacteria	Firmicutes	Clostridia	Clostridiales	Ruminococcaceae	Subdoligranulum	uncultured_bacterium
DQ794356.1.1362	0	0	0	0	0	0	0.0019	0.0011	0.0016	0	0	0	Bacteria	Actinobacteria	Coriobacteriia	Coriobacteriales	Coriobacteriaceae	Collinsella	uncultured_bacterium
DQ794366.1.1359	0	0	0	0	0	0	0	0	0	0	0	0.0002	Bacteria	Firmicutes	Clostridia	Clostridiales	Lachnospiraceae	[Eubacterium]_rectale_group	uncultured_bacterium
DQ794369.1.1366	0.0003	0.0004	0	0	0	0	0	0.0001	0	0.0005	0.0005	0.0005	Bacteria	Actinobacteria	Coriobacteriia	Coriobacteriales	Coriobacteriaceae	Eggerthella	uncultured_bacterium
DQ794370.1.1390	0	0.0001	0.0002	0	0	0	0.0048	0.0055	0.0012	0.0001	0.0001	0	Bacteria	Firmicutes	Clostridia	Clostridiales	Lachnospiraceae	[Ruminococcus]_torques_group	uncultured_bacterium
DQ794381.1.1391	0.0002	0.0008	0.0005	0	0	0	0	0	0	0	0	0	Bacteria	Firmicutes	Clostridia	Clostridiales	Lachnospiraceae	Fusicatenibacter	uncultured_bacterium
DQ794387.1.1353	0	0	0	0.0001	0	0	0	0	0	0	0	0	Bacteria	Firmicutes	Clostridia	Clostridiales	Lachnospiraceae	Lachnospiraceae_UCG-008	uncultured_bacterium
DQ794388.1.1390	0	0	0.0001	0	0	0	0	0	0	0.0008	0.0002	0.0002	Bacteria	Firmicutes	Clostridia	Clostridiales	Lachnospiraceae	[Ruminococcus]_torques_group	uncultured_bacterium
DQ794390.1.1389	0	0.0001	0.0002	0.0001	0	0	0	0.0001	0	0	0	0	Bacteria	Firmicutes	Clostridia	Clostridiales	Lachnospiraceae	Blautia	uncultured_bacterium
DQ794391.1.1390	0.0003	0.0006	0.001	0	0	0	0	0	0	0	0	0	Bacteria	Firmicutes	Clostridia	Clostridiales	Lachnospiraceae	[Eubacterium]_rectale_group	uncultured_bacterium
DQ794395.1.1386	0	0	0	0	0	0	0	0	0	0	0	0	Bacteria	Firmicutes	Clostridia	Clostridiales	Lachnospiraceae	Lachnospiraceae_UCG-008	uncultured_bacterium
DQ794401.1.1389	0.0001	0	0	0.0001	0	0	0.0001	0	0.0001	0	0	0	Bacteria	Firmicutes	Clostridia	Clostridiales	Lachnospiraceae	Blautia	uncultured_bacterium
DQ794402.1.1389	0	0.0001	0.0001	0	0	0	0	0	0	0	0.0001	0.0002	Bacteria	Firmicutes	Clostridia	Clostridiales	Lachnospiraceae	Blautia	uncultured_bacterium
DQ794409.1.1390	0	0	0	0.0001	0	0	0	0	0	0	0	0	Bacteria	Firmicutes	Clostridia	Clostridiales	Lachnospiraceae	Blautia	uncultured_bacterium
DQ794411.1.1389	0	0	0	0	0	0	0.0001	0.0001	0.0001	0	0	0	Bacteria	Firmicutes	Clostridia	Clostridiales	Lachnospiraceae	Blautia	uncultured_bacterium
DQ794419.1.1365	0	0	0	0	0	0	0	0	0	0.0006	0.0001	0.0001	Bacteria	Actinobacteria	Coriobacteriia	Coriobacteriales	Coriobacteriaceae	Collinsella	uncultured_bacterium
DQ794420.1.1392	0	0	0	0	0	0	0	0	0	0	0	0	Bacteria	Firmicutes	Clostridia	Clostridiales	Lachnospiraceae	Blautia	uncultured_bacterium
DQ794432.1.1389	0	0	0	0	0	0	0	0.0001	0	0	0	0	Bacteria	Firmicutes	Clostridia	Clostridiales	Lachnospiraceae	Blautia	uncultured_bacterium
DQ794444.1.1381	0	0	0	0	0	0	0	0	0	0	0	0	Bacteria	Firmicutes	Clostridia	Clostridiales	Lachnospiraceae	Lachnospiraceae_NK4A136_group	uncultured_bacterium
DQ794461.1.1389	0	0	0	0	0	0	0	0	0	0.0003	0.0002	0	Bacteria	Firmicutes	Clostridia	Clostridiales	Lachnospiraceae	Blautia	uncultured_bacterium
DQ794465.1.1390	0.0002	0.0003	0.0002	0.0001	0	0	0	0	0.0001	0	0	0	Bacteria	Firmicutes	Clostridia	Clostridiales	Lachnospiraceae	Blautia	uncultured_bacterium
DQ794467.1.1393	0	0	0	0	0	0	0	0	0	0	0	0.0002	Bacteria	Firmicutes	Clostridia	Clostridiales	Lachnospiraceae	Fusicatenibacter	uncultured_bacterium
DQ794469.1.1390	0.0001	0.0001	0.0005	0	0	0	0	0	0	0	0	0.0001	Bacteria	Firmicutes	Clostridia	Clostridiales	Lachnospiraceae	Blautia	uncultured_bacterium
DQ794475.1.1392	0	0	0	0	0	0	0	0	0	0	0	0.0001	Bacteria	Firmicutes	Clostridia	Clostridiales	Lachnospiraceae	[Ruminococcus]_torques_group	uncultured_bacterium
[truncated: 6,944 more rows]
