# Supplementary material for: Half-Elemental Diet Shifts the Human Intestinal Bacterial Compositions and Metabolites: A Pilot Study with Healthy Individuals
Source: Gastroenterol Res Pract. 2020 Aug 6;2020:7086939. doi: 10.1155/2020/7086939 (PMC7428940; doi:10.1155/2020/7086939)
Supplement: Supplementary 6 — Table S4: spearman correlations between the gut bacteria and the intestinal metabolites (the OTU, genus, family, and phylum level in each tab). [file 7086939.f6.xlsx]

## Sheet: OTU
Table S4. Spearman correlations between the gut bacteria and the intestinal metabolites (the OTU, genus, family, and phylum level in each tab)
1. OTUs and Metabolites (positive and negative correlations, q < 0.05)
OTU	Metabolite	Correlation coefficient	p value	q value	Sample size
ADMB01000074.90.1632	β-Ala-Lys	1	0	0	12
AY975423.1.1358	β-Ala-Lys	1	0	0	12
AY986067.1.1358	β-Ala-Lys	1	0	0	12
AY986162.1.1358	β-Ala-Lys	1	0	0	12
AY986193.1.1358	β-Ala-Lys	1	0	0	12
AY986194.1.1358	β-Ala-Lys	1	0	0	12
CDYK01001058.46302.47796	Hordenine	1	0	0	12
CZCA01000489.3432.4942	Azelaic acid	1	0	0	12
DQ793241.1.1399	Hordenine	1	0	0	12
DQ797047.1.1397	3-Hydroxypropionic acid	1	0	0	12
DQ797047.1.1397	S-Carboxymethylcysteine	1	0	0	12
EF403163.1.1517	β-Ala-Lys	1	0	0	12
EF403836.1.1489	Azelaic acid	1	0	0	12
EU531977.1.1448	β-Ala-Lys	1	0	0	12
EU767611.1.1349	Azelaic acid	1	0	0	12
EU767901.1.1354	Azelaic acid	1	0	0	12
FJ370984.1.1398	γ-Glu-2-aminobutyric acid	1	0	0	12
FJ440034.1.1501	Hordenine	1	0	0	12
FJ503238.1.1390	Hordenine	1	0	0	12
GQ491553.1.1336	Hordenine	1	0	0	12
GQ492248.1.1368	3-Hydroxypropionic acid	1	0	0	12
GQ492248.1.1368	S-Carboxymethylcysteine	1	0	0	12
GQ493584.1.1333	Hordenine	1	0	0	12
GQ897155.1.1487	3-Hydroxypropionic acid	1	0	0	12
GQ897155.1.1487	S-Carboxymethylcysteine	1	0	0	12
HQ754391.1.1413	Nω-Methylarginine	1	0	0	12
HQ760236.1.1426	Nω-Methylarginine	1	0	0	12
HQ782057.1.1433	3-Hydroxypropionic acid	1	0	0	12
HQ782057.1.1433	S-Carboxymethylcysteine	1	0	0	12
HQ785621.1.1430	Hordenine	1	0	0	12
HQ796231.1.1425	Nω-Methylarginine	1	0	0	12
KF842513.1.1417	m-Hydroxybenzoic acid	1	0	0	12
KF842513.1.1417	6-Aminohexanoic acid	1	0	0	12
DQ823980.1.1393	1-Methylnicotinamide	0.990099	7.36993e-10	1.3272e-07	12
AJ867037.1.1462	Nω-Methylarginine	0.987952	1.95938e-09	1.3272e-07	12
AY977418.1.1358	β-Ala-Lys	0.987952	1.95938e-09	1.3272e-07	12
CDYK01001058.46302.47796	Azelaic acid	0.987952	1.95938e-09	1.3272e-07	12
CZCA01000489.3432.4942	Hordenine	0.987952	1.95938e-09	1.3272e-07	12
CZCA01000489.3432.4942	γ-Glu-2-aminobutyric acid	0.987952	1.95938e-09	1.3272e-07	12
DQ456076.1.1438	m-Hydroxybenzoic acid	0.987952	1.95938e-09	1.3272e-07	12
DQ456076.1.1438	6-Aminohexanoic acid	0.987952	1.95938e-09	1.3272e-07	12
DQ456076.1.1438	γ-Glu-2-aminobutyric acid	0.987952	1.95938e-09	1.3272e-07	12
DQ793241.1.1399	Azelaic acid	0.987952	1.95938e-09	1.3272e-07	12
DQ795626.1.1389	Nω-Methylarginine	0.987952	1.95938e-09	1.3272e-07	12
DQ797047.1.1397	Azetidine 2-carboxylic acid	0.987952	1.95938e-09	1.3272e-07	12
DQ797047.1.1397	2-Phenylethylamine	0.987952	1.95938e-09	1.3272e-07	12
DQ797047.1.1397	cis-4-Hydroxyproline	0.987952	1.95938e-09	1.3272e-07	12
DQ797047.1.1397	Nω-Methylarginine	0.987952	1.95938e-09	1.3272e-07	12
DQ797047.1.1397	3-Methoxytyrosine	0.987952	1.95938e-09	1.3272e-07	12
DQ823742.1.1413	β-Ala-Lys	0.987952	1.95938e-09	1.3272e-07	12
EF403317.1.1491	m-Hydroxybenzoic acid	0.987952	1.95938e-09	1.3272e-07	12
EF403317.1.1491	6-Aminohexanoic acid	0.987952	1.95938e-09	1.3272e-07	12
EF403317.1.1491	γ-Glu-2-aminobutyric acid	0.987952	1.95938e-09	1.3272e-07	12
EF403397.1.1491	m-Hydroxybenzoic acid	0.987952	1.95938e-09	1.3272e-07	12
EF403397.1.1491	6-Aminohexanoic acid	0.987952	1.95938e-09	1.3272e-07	12
EF403397.1.1491	Hordenine	0.987952	1.95938e-09	1.3272e-07	12
EF403635.1.1517	β-Ala-Lys	0.987952	1.95938e-09	1.3272e-07	12
EF403836.1.1489	Hordenine	0.987952	1.95938e-09	1.3272e-07	12
EF403836.1.1489	γ-Glu-2-aminobutyric acid	0.987952	1.95938e-09	1.3272e-07	12
EU136695.1.1991	N,N-Dimethylhistidine	0.987952	1.95938e-09	1.3272e-07	12
EU531995.1.1462	Azetidine 2-carboxylic acid	0.987952	1.95938e-09	1.3272e-07	12
EU531995.1.1462	2-Phenylethylamine	0.987952	1.95938e-09	1.3272e-07	12
EU531995.1.1462	cis-4-Hydroxyproline	0.987952	1.95938e-09	1.3272e-07	12
EU531995.1.1462	3-Methoxytyrosine	0.987952	1.95938e-09	1.3272e-07	12
EU767561.1.1352	Nω-Methylarginine	0.987952	1.95938e-09	1.3272e-07	12
EU767611.1.1349	Hordenine	0.987952	1.95938e-09	1.3272e-07	12
EU767611.1.1349	γ-Glu-2-aminobutyric acid	0.987952	1.95938e-09	1.3272e-07	12
EU767901.1.1354	Hordenine	0.987952	1.95938e-09	1.3272e-07	12
EU767901.1.1354	γ-Glu-2-aminobutyric acid	0.987952	1.95938e-09	1.3272e-07	12
EU778953.1.1414	β-Ala-Lys	0.987952	1.95938e-09	1.3272e-07	12
EU778973.1.1417	β-Ala-Lys	0.987952	1.95938e-09	1.3272e-07	12
EU779071.1.1414	β-Ala-Lys	0.987952	1.95938e-09	1.3272e-07	12
FJ362947.1.1366	β-Ala-Lys	0.987952	1.95938e-09	1.3272e-07	12
FJ364053.1.1357	m-Hydroxybenzoic acid	0.987952	1.95938e-09	1.3272e-07	12
FJ364053.1.1357	6-Aminohexanoic acid	0.987952	1.95938e-09	1.3272e-07	12
FJ364053.1.1357	γ-Glu-2-aminobutyric acid	0.987952	1.95938e-09	1.3272e-07	12
FJ364668.1.1255	Nω-Methylarginine	0.987952	1.95938e-09	1.3272e-07	12
FJ370984.1.1398	Azelaic acid	0.987952	1.95938e-09	1.3272e-07	12
FJ440034.1.1501	Azelaic acid	0.987952	1.95938e-09	1.3272e-07	12
FJ440083.1.1451	β-Ala-Lys	0.987952	1.95938e-09	1.3272e-07	12
FJ503238.1.1390	Azelaic acid	0.987952	1.95938e-09	1.3272e-07	12
FJ512224.1.1379	N,N-Dimethylhistidine	0.987952	1.95938e-09	1.3272e-07	12
FM873430.1.1507	β-Ala-Lys	0.987952	1.95938e-09	1.3272e-07	12
GQ491553.1.1336	Azelaic acid	0.987952	1.95938e-09	1.3272e-07	12
GQ492248.1.1368	Azetidine 2-carboxylic acid	0.987952	1.95938e-09	1.3272e-07	12
GQ492248.1.1368	2-Phenylethylamine	0.987952	1.95938e-09	1.3272e-07	12
GQ492248.1.1368	cis-4-Hydroxyproline	0.987952	1.95938e-09	1.3272e-07	12
GQ492248.1.1368	Nω-Methylarginine	0.987952	1.95938e-09	1.3272e-07	12
GQ492248.1.1368	3-Methoxytyrosine	0.987952	1.95938e-09	1.3272e-07	12
GQ493584.1.1333	Azelaic acid	0.987952	1.95938e-09	1.3272e-07	12
GQ493883.1.1371	Nω-Methylarginine	0.987952	1.95938e-09	1.3272e-07	12
GQ897155.1.1487	Azetidine 2-carboxylic acid	0.987952	1.95938e-09	1.3272e-07	12
GQ897155.1.1487	2-Phenylethylamine	0.987952	1.95938e-09	1.3272e-07	12
GQ897155.1.1487	cis-4-Hydroxyproline	0.987952	1.95938e-09	1.3272e-07	12
GQ897155.1.1487	Nω-Methylarginine	0.987952	1.95938e-09	1.3272e-07	12
GQ897155.1.1487	3-Methoxytyrosine	0.987952	1.95938e-09	1.3272e-07	12
HQ754391.1.1413	3-Hydroxypropionic acid	0.987952	1.95938e-09	1.3272e-07	12
HQ754391.1.1413	S-Carboxymethylcysteine	0.987952	1.95938e-09	1.3272e-07	12
HQ760236.1.1426	3-Hydroxypropionic acid	0.987952	1.95938e-09	1.3272e-07	12
HQ760236.1.1426	S-Carboxymethylcysteine	0.987952	1.95938e-09	1.3272e-07	12
HQ775107.1.1452	Nω-Methylarginine	0.987952	1.95938e-09	1.3272e-07	12
HQ776651.1.1449	Nω-Methylarginine	0.987952	1.95938e-09	1.3272e-07	12
HQ782057.1.1433	Azetidine 2-carboxylic acid	0.987952	1.95938e-09	1.3272e-07	12
HQ782057.1.1433	2-Phenylethylamine	0.987952	1.95938e-09	1.3272e-07	12
HQ782057.1.1433	cis-4-Hydroxyproline	0.987952	1.95938e-09	1.3272e-07	12
HQ782057.1.1433	Nω-Methylarginine	0.987952	1.95938e-09	1.3272e-07	12
HQ782057.1.1433	3-Methoxytyrosine	0.987952	1.95938e-09	1.3272e-07	12
HQ785621.1.1430	Azelaic acid	0.987952	1.95938e-09	1.3272e-07	12
HQ796231.1.1425	3-Hydroxypropionic acid	0.987952	1.95938e-09	1.3272e-07	12
HQ796231.1.1425	S-Carboxymethylcysteine	0.987952	1.95938e-09	1.3272e-07	12
HQ796332.1.1437	Nω-Methylarginine	0.987952	1.95938e-09	1.3272e-07	12
HQ810977.1.1427	N,N-Dimethylhistidine	0.987952	1.95938e-09	1.3272e-07	12
JF057596.1.1380	β-Ala-Lys	0.987952	1.95938e-09	1.3272e-07	12
JQ184675.1.1362	m-Hydroxybenzoic acid	0.987952	1.95938e-09	1.3272e-07	12
JQ184675.1.1362	6-Aminohexanoic acid	0.987952	1.95938e-09	1.3272e-07	12
JQ184675.1.1362	Hordenine	0.987952	1.95938e-09	1.3272e-07	12
JQ186816.1.1359	m-Hydroxybenzoic acid	0.987952	1.95938e-09	1.3272e-07	12
JQ186816.1.1359	6-Aminohexanoic acid	0.987952	1.95938e-09	1.3272e-07	12
JQ186816.1.1359	Hordenine	0.987952	1.95938e-09	1.3272e-07	12
JQ940611.1.1450	β-Ala-Lys	0.987952	1.95938e-09	1.3272e-07	12
KF071484.1.1353	Nω-Methylarginine	0.987952	1.95938e-09	1.3272e-07	12
KF072758.1.1379	β-Ala-Lys	0.987952	1.95938e-09	1.3272e-07	12
KF842100.1.1418	m-Hydroxybenzoic acid	0.987952	1.95938e-09	1.3272e-07	12
KF842100.1.1418	6-Aminohexanoic acid	0.987952	1.95938e-09	1.3272e-07	12
KF842100.1.1418	Hordenine	0.987952	1.95938e-09	1.3272e-07	12
KF842215.1.1420	β-Ala-Lys	0.987952	1.95938e-09	1.3272e-07	12
KF842600.1.1379	m-Hydroxybenzoic acid	0.987952	1.95938e-09	1.3272e-07	12
KF842600.1.1379	6-Aminohexanoic acid	0.987952	1.95938e-09	1.3272e-07	12
KF842600.1.1379	γ-Glu-2-aminobutyric acid	0.987952	1.95938e-09	1.3272e-07	12
LFQU01000071.20.1554	β-Ala-Lys	0.987952	1.95938e-09	1.3272e-07	12
EF403475.1.1493	3-Hydroxy-3-methylglutaric acid	0.983471	9.45087e-09	6.25721e-07	12
EF403475.1.1493	5-Methylcytosine	0.983471	9.45087e-09	6.25721e-07	12
EF403475.1.1493	Glucosaminic acid	0.983471	9.45087e-09	6.25721e-07	12
EU531898.1.1460	Guanidinosuccinic acid	0.976096	5.9055e-08	3.88072e-06	12
AB510700.1.1488	N,N-Dimethylhistidine	0.963855	4.57217e-07	1.88135e-05	12
ABVO01000045.3575.5089	N,N-Dimethylhistidine	0.963855	4.57217e-07	1.88135e-05	12
AJ867037.1.1462	3-Hydroxypropionic acid	0.963855	4.57217e-07	1.88135e-05	12
AJ867037.1.1462	S-Carboxymethylcysteine	0.963855	4.57217e-07	1.88135e-05	12
AY984258.1.1335	β-Ala-Lys	0.963855	4.57217e-07	1.88135e-05	12
CDYK01001058.46302.47796	m-Hydroxybenzoic acid	0.963855	4.57217e-07	1.88135e-05	12
CDYK01001058.46302.47796	6-Aminohexanoic acid	0.963855	4.57217e-07	1.88135e-05	12
CDYK01001058.46302.47796	γ-Glu-2-aminobutyric acid	0.963855	4.57217e-07	1.88135e-05	12
DQ456076.1.1438	Azelaic acid	0.963855	4.57217e-07	1.88135e-05	12
DQ793241.1.1399	m-Hydroxybenzoic acid	0.963855	4.57217e-07	1.88135e-05	12
DQ793241.1.1399	6-Aminohexanoic acid	0.963855	4.57217e-07	1.88135e-05	12
DQ793241.1.1399	γ-Glu-2-aminobutyric acid	0.963855	4.57217e-07	1.88135e-05	12
DQ795626.1.1389	3-Hydroxypropionic acid	0.963855	4.57217e-07	1.88135e-05	12
DQ795626.1.1389	S-Carboxymethylcysteine	0.963855	4.57217e-07	1.88135e-05	12
EF401572.1.1475	β-Ala-Lys	0.963855	4.57217e-07	1.88135e-05	12
EF403317.1.1491	Azelaic acid	0.963855	4.57217e-07	1.88135e-05	12
EF403397.1.1491	Azelaic acid	0.963855	4.57217e-07	1.88135e-05	12
EF404740.1.1497	N,N-Dimethylhistidine	0.963855	4.57217e-07	1.88135e-05	12
EU009791.1.1480	β-Ala-Lys	0.963855	4.57217e-07	1.88135e-05	12
EU531995.1.1462	3-Hydroxypropionic acid	0.963855	4.57217e-07	1.88135e-05	12
EU531995.1.1462	S-Carboxymethylcysteine	0.963855	4.57217e-07	1.88135e-05	12
EU767561.1.1352	3-Hydroxypropionic acid	0.963855	4.57217e-07	1.88135e-05	12
EU767561.1.1352	S-Carboxymethylcysteine	0.963855	4.57217e-07	1.88135e-05	12
FJ363260.1.1341	β-Ala-Lys	0.963855	4.57217e-07	1.88135e-05	12
FJ364053.1.1357	Azelaic acid	0.963855	4.57217e-07	1.88135e-05	12
FJ364668.1.1255	3-Hydroxypropionic acid	0.963855	4.57217e-07	1.88135e-05	12
FJ364668.1.1255	S-Carboxymethylcysteine	0.963855	4.57217e-07	1.88135e-05	12
FJ370984.1.1398	m-Hydroxybenzoic acid	0.963855	4.57217e-07	1.88135e-05	12
FJ370984.1.1398	6-Aminohexanoic acid	0.963855	4.57217e-07	1.88135e-05	12
FJ370984.1.1398	Hordenine	0.963855	4.57217e-07	1.88135e-05	12
FJ440034.1.1501	m-Hydroxybenzoic acid	0.963855	4.57217e-07	1.88135e-05	12
FJ440034.1.1501	6-Aminohexanoic acid	0.963855	4.57217e-07	1.88135e-05	12
FJ440034.1.1501	γ-Glu-2-aminobutyric acid	0.963855	4.57217e-07	1.88135e-05	12
FJ503238.1.1390	m-Hydroxybenzoic acid	0.963855	4.57217e-07	1.88135e-05	12
FJ503238.1.1390	6-Aminohexanoic acid	0.963855	4.57217e-07	1.88135e-05	12
FJ503238.1.1390	γ-Glu-2-aminobutyric acid	0.963855	4.57217e-07	1.88135e-05	12
GQ491553.1.1336	m-Hydroxybenzoic acid	0.963855	4.57217e-07	1.88135e-05	12
GQ491553.1.1336	6-Aminohexanoic acid	0.963855	4.57217e-07	1.88135e-05	12
GQ491553.1.1336	γ-Glu-2-aminobutyric acid	0.963855	4.57217e-07	1.88135e-05	12
GQ493584.1.1333	m-Hydroxybenzoic acid	0.963855	4.57217e-07	1.88135e-05	12
GQ493584.1.1333	6-Aminohexanoic acid	0.963855	4.57217e-07	1.88135e-05	12
GQ493584.1.1333	γ-Glu-2-aminobutyric acid	0.963855	4.57217e-07	1.88135e-05	12
GQ493883.1.1371	3-Hydroxypropionic acid	0.963855	4.57217e-07	1.88135e-05	12
GQ493883.1.1371	S-Carboxymethylcysteine	0.963855	4.57217e-07	1.88135e-05	12
GQ897903.1.1487	N,N-Dimethylhistidine	0.963855	4.57217e-07	1.88135e-05	12
HQ754391.1.1413	Azetidine 2-carboxylic acid	0.963855	4.57217e-07	1.88135e-05	12
HQ754391.1.1413	2-Phenylethylamine	0.963855	4.57217e-07	1.88135e-05	12
HQ754391.1.1413	cis-4-Hydroxyproline	0.963855	4.57217e-07	1.88135e-05	12
HQ754391.1.1413	3-Methoxytyrosine	0.963855	4.57217e-07	1.88135e-05	12
HQ760236.1.1426	Azetidine 2-carboxylic acid	0.963855	4.57217e-07	1.88135e-05	12
HQ760236.1.1426	2-Phenylethylamine	0.963855	4.57217e-07	1.88135e-05	12
HQ760236.1.1426	cis-4-Hydroxyproline	0.963855	4.57217e-07	1.88135e-05	12
HQ760236.1.1426	3-Methoxytyrosine	0.963855	4.57217e-07	1.88135e-05	12
HQ775107.1.1452	3-Hydroxypropionic acid	0.963855	4.57217e-07	1.88135e-05	12
HQ775107.1.1452	S-Carboxymethylcysteine	0.963855	4.57217e-07	1.88135e-05	12
HQ776651.1.1449	3-Hydroxypropionic acid	0.963855	4.57217e-07	1.88135e-05	12
HQ776651.1.1449	S-Carboxymethylcysteine	0.963855	4.57217e-07	1.88135e-05	12
HQ785621.1.1430	m-Hydroxybenzoic acid	0.963855	4.57217e-07	1.88135e-05	12
HQ785621.1.1430	6-Aminohexanoic acid	0.963855	4.57217e-07	1.88135e-05	12
HQ785621.1.1430	γ-Glu-2-aminobutyric acid	0.963855	4.57217e-07	1.88135e-05	12
HQ785949.1.1477	Azetidine 2-carboxylic acid	0.963855	4.57217e-07	1.88135e-05	12
HQ785949.1.1477	2-Phenylethylamine	0.963855	4.57217e-07	1.88135e-05	12
HQ785949.1.1477	cis-4-Hydroxyproline	0.963855	4.57217e-07	1.88135e-05	12
HQ785949.1.1477	Nω-Methylarginine	0.963855	4.57217e-07	1.88135e-05	12
HQ785949.1.1477	3-Methoxytyrosine	0.963855	4.57217e-07	1.88135e-05	12
HQ795363.1.1466	N,N-Dimethylhistidine	0.963855	4.57217e-07	1.88135e-05	12
HQ796231.1.1425	Azetidine 2-carboxylic acid	0.963855	4.57217e-07	1.88135e-05	12
HQ796231.1.1425	2-Phenylethylamine	0.963855	4.57217e-07	1.88135e-05	12
HQ796231.1.1425	cis-4-Hydroxyproline	0.963855	4.57217e-07	1.88135e-05	12
HQ796231.1.1425	3-Methoxytyrosine	0.963855	4.57217e-07	1.88135e-05	12
HQ796332.1.1437	3-Hydroxypropionic acid	0.963855	4.57217e-07	1.88135e-05	12
HQ796332.1.1437	S-Carboxymethylcysteine	0.963855	4.57217e-07	1.88135e-05	12
JQ184675.1.1362	Azelaic acid	0.963855	4.57217e-07	1.88135e-05	12
JQ186816.1.1359	Azelaic acid	0.963855	4.57217e-07	1.88135e-05	12
KF071484.1.1353	3-Hydroxypropionic acid	0.963855	4.57217e-07	1.88135e-05	12
KF071484.1.1353	S-Carboxymethylcysteine	0.963855	4.57217e-07	1.88135e-05	12
KF842100.1.1418	Azelaic acid	0.963855	4.57217e-07	1.88135e-05	12
KF842513.1.1417	Hordenine	0.963855	4.57217e-07	1.88135e-05	12
KF842513.1.1417	γ-Glu-2-aminobutyric acid	0.963855	4.57217e-07	1.88135e-05	12
KF842600.1.1379	Azelaic acid	0.963855	4.57217e-07	1.88135e-05	12
EU531898.1.1460	3-Hydroxybutyric acid	0.963655	4.69863e-07	1.92439e-05	12
AJ867037.1.1462	Azetidine 2-carboxylic acid	0.951807	1.88779e-06	6.00114e-05	12
AJ867037.1.1462	2-Phenylethylamine	0.951807	1.88779e-06	6.00114e-05	12
AJ867037.1.1462	cis-4-Hydroxyproline	0.951807	1.88779e-06	6.00114e-05	12
AJ867037.1.1462	3-Methoxytyrosine	0.951807	1.88779e-06	6.00114e-05	12
AY977071.1.1335	β-Ala-Lys	0.951807	1.88779e-06	6.00114e-05	12
CDYT01008935.2544.4050	N,N-Dimethylhistidine	0.951807	1.88779e-06	6.00114e-05	12
CZCA01000489.3432.4942	m-Hydroxybenzoic acid	0.951807	1.88779e-06	6.00114e-05	12
CZCA01000489.3432.4942	6-Aminohexanoic acid	0.951807	1.88779e-06	6.00114e-05	12
DQ456076.1.1438	Hordenine	0.951807	1.88779e-06	6.00114e-05	12
DQ795626.1.1389	Azetidine 2-carboxylic acid	0.951807	1.88779e-06	6.00114e-05	12
DQ795626.1.1389	2-Phenylethylamine	0.951807	1.88779e-06	6.00114e-05	12
DQ795626.1.1389	cis-4-Hydroxyproline	0.951807	1.88779e-06	6.00114e-05	12
DQ795626.1.1389	3-Methoxytyrosine	0.951807	1.88779e-06	6.00114e-05	12
EF401870.1.1477	β-Ala-Lys	0.951807	1.88779e-06	6.00114e-05	12
EF403317.1.1491	Hordenine	0.951807	1.88779e-06	6.00114e-05	12
EF403397.1.1491	γ-Glu-2-aminobutyric acid	0.951807	1.88779e-06	6.00114e-05	12
EF403836.1.1489	m-Hydroxybenzoic acid	0.951807	1.88779e-06	6.00114e-05	12
EF403836.1.1489	6-Aminohexanoic acid	0.951807	1.88779e-06	6.00114e-05	12
EF404342.1.1497	N,N-Dimethylhistidine	0.951807	1.88779e-06	6.00114e-05	12
EU531995.1.1462	Nω-Methylarginine	0.951807	1.88779e-06	6.00114e-05	12
EU767561.1.1352	Azetidine 2-carboxylic acid	0.951807	1.88779e-06	6.00114e-05	12
EU767561.1.1352	2-Phenylethylamine	0.951807	1.88779e-06	6.00114e-05	12
EU767561.1.1352	cis-4-Hydroxyproline	0.951807	1.88779e-06	6.00114e-05	12
EU767561.1.1352	3-Methoxytyrosine	0.951807	1.88779e-06	6.00114e-05	12
EU767611.1.1349	m-Hydroxybenzoic acid	0.951807	1.88779e-06	6.00114e-05	12
EU767611.1.1349	6-Aminohexanoic acid	0.951807	1.88779e-06	6.00114e-05	12
EU767901.1.1354	m-Hydroxybenzoic acid	0.951807	1.88779e-06	6.00114e-05	12
EU767901.1.1354	6-Aminohexanoic acid	0.951807	1.88779e-06	6.00114e-05	12
FJ364053.1.1357	Hordenine	0.951807	1.88779e-06	6.00114e-05	12
FJ364668.1.1255	Azetidine 2-carboxylic acid	0.951807	1.88779e-06	6.00114e-05	12
FJ364668.1.1255	2-Phenylethylamine	0.951807	1.88779e-06	6.00114e-05	12
FJ364668.1.1255	cis-4-Hydroxyproline	0.951807	1.88779e-06	6.00114e-05	12
FJ364668.1.1255	3-Methoxytyrosine	0.951807	1.88779e-06	6.00114e-05	12
FJ508627.1.1357	β-Ala-Lys	0.951807	1.88779e-06	6.00114e-05	12
GQ493883.1.1371	Azetidine 2-carboxylic acid	0.951807	1.88779e-06	6.00114e-05	12
GQ493883.1.1371	2-Phenylethylamine	0.951807	1.88779e-06	6.00114e-05	12
GQ493883.1.1371	cis-4-Hydroxyproline	0.951807	1.88779e-06	6.00114e-05	12
GQ493883.1.1371	3-Methoxytyrosine	0.951807	1.88779e-06	6.00114e-05	12
GQ898364.1.1484	N,N-Dimethylhistidine	0.951807	1.88779e-06	6.00114e-05	12
HQ775107.1.1452	Azetidine 2-carboxylic acid	0.951807	1.88779e-06	6.00114e-05	12
HQ775107.1.1452	2-Phenylethylamine	0.951807	1.88779e-06	6.00114e-05	12
HQ775107.1.1452	cis-4-Hydroxyproline	0.951807	1.88779e-06	6.00114e-05	12
HQ775107.1.1452	3-Methoxytyrosine	0.951807	1.88779e-06	6.00114e-05	12
HQ776651.1.1449	Azetidine 2-carboxylic acid	0.951807	1.88779e-06	6.00114e-05	12
HQ776651.1.1449	2-Phenylethylamine	0.951807	1.88779e-06	6.00114e-05	12
HQ776651.1.1449	cis-4-Hydroxyproline	0.951807	1.88779e-06	6.00114e-05	12
HQ776651.1.1449	3-Methoxytyrosine	0.951807	1.88779e-06	6.00114e-05	12
HQ785949.1.1477	3-Hydroxypropionic acid	0.951807	1.88779e-06	6.00114e-05	12
HQ785949.1.1477	S-Carboxymethylcysteine	0.951807	1.88779e-06	6.00114e-05	12
HQ796332.1.1437	Azetidine 2-carboxylic acid	0.951807	1.88779e-06	6.00114e-05	12
HQ796332.1.1437	2-Phenylethylamine	0.951807	1.88779e-06	6.00114e-05	12
HQ796332.1.1437	cis-4-Hydroxyproline	0.951807	1.88779e-06	6.00114e-05	12
HQ796332.1.1437	3-Methoxytyrosine	0.951807	1.88779e-06	6.00114e-05	12
JQ184675.1.1362	γ-Glu-2-aminobutyric acid	0.951807	1.88779e-06	6.00114e-05	12
JQ186816.1.1359	γ-Glu-2-aminobutyric acid	0.951807	1.88779e-06	6.00114e-05	12
KF071484.1.1353	Azetidine 2-carboxylic acid	0.951807	1.88779e-06	6.00114e-05	12
KF071484.1.1353	2-Phenylethylamine	0.951807	1.88779e-06	6.00114e-05	12
KF071484.1.1353	cis-4-Hydroxyproline	0.951807	1.88779e-06	6.00114e-05	12
KF071484.1.1353	3-Methoxytyrosine	0.951807	1.88779e-06	6.00114e-05	12
KF842100.1.1418	γ-Glu-2-aminobutyric acid	0.951807	1.88779e-06	6.00114e-05	12
KF842513.1.1417	Azelaic acid	0.951807	1.88779e-06	6.00114e-05	12
KF842600.1.1379	Hordenine	0.951807	1.88779e-06	6.00114e-05	12
HQ796241.1.1433	2-Hydroxybutyric acid	0.950495	2.15436e-06	6.82393e-05	12
DQ798958.1.1391	dTMP	0.944425	3.80187e-06	0.000119992	12
EU531898.1.1460	N-Acetylputrescine	0.938438	6.27664e-06	0.000197392	12
EU531898.1.1460	Isopropanolamine	0.936255	7.44344e-06	0.000233253	12
CDYJ01035375.5063.6592	Cysteic acid	0.93617	7.49197e-06	0.000233942	12
EU531898.1.1460	Putrescine	0.921886	2.00681e-05	0.000624425	12
HQ781065.1.1445	Citramalic acid	0.919745	2.28889e-05	0.000709686	12
DQ798502.1.1389	Glutaric acid	0.916248	2.81591e-05	0.000870029	12
HQ781065.1.1445	UDP-glucuronic acid	0.910678	3.84838e-05	0.00118487	12
DQ798024.1.1383	Glutaric acid	0.906956	4.68941e-05	0.00138021	12
AY977071.1.1335	Digalacturonic acid	0.906522	4.79629e-05	0.00138021	12
AY984258.1.1335	1-Methylnicotinamide	0.906522	4.79629e-05	0.00138021	12
CDYK01001058.46302.47796	Normetanephrine	0.906522	4.79629e-05	0.00138021	12
DQ793241.1.1399	Normetanephrine	0.906522	4.79629e-05	0.00138021	12
EF071375.1.1507	Hordenine	0.906522	4.79629e-05	0.00138021	12
EF401572.1.1475	1-Methylnicotinamide	0.906522	4.79629e-05	0.00138021	12
EF401870.1.1477	Digalacturonic acid	0.906522	4.79629e-05	0.00138021	12
EU009791.1.1480	2-Deoxyglucose 6-phosphate	0.906522	4.79629e-05	0.00138021	12
FJ363260.1.1341	1-Methylnicotinamide	0.906522	4.79629e-05	0.00138021	12
FJ440034.1.1501	Normetanephrine	0.906522	4.79629e-05	0.00138021	12
FJ503238.1.1390	Normetanephrine	0.906522	4.79629e-05	0.00138021	12
FJ508627.1.1357	Digalacturonic acid	0.906522	4.79629e-05	0.00138021	12
GQ491553.1.1336	Normetanephrine	0.906522	4.79629e-05	0.00138021	12
GQ493584.1.1333	Normetanephrine	0.906522	4.79629e-05	0.00138021	12
HQ785621.1.1430	Normetanephrine	0.906522	4.79629e-05	0.00138021	12
HQ785949.1.1477	2-Hydroxy-4-methylvaleric acid	0.906522	4.79629e-05	0.00138021	12
HQ785949.1.1477	Ferulic acid	0.906522	4.79629e-05	0.00138021	12
HQ796241.1.1433	Nω-Methylarginine	0.906522	4.79629e-05	0.00138021	12
HQ804231.1.1422	γ-Glu-2-aminobutyric acid	0.906522	4.79629e-05	0.00138021	12
EU531898.1.1460	Carnosine	0.904382	5.35107e-05	0.00153484	12
DQ905920.1.1559	m-Hydroxybenzoic acid	0.9033	5.65039e-05	0.0016102	12
DQ905920.1.1559	6-Aminohexanoic acid	0.9033	5.65039e-05	0.0016102	12
CEAH01024297.182.1686	Imidazole-4-acetic acid	0.89636	7.89511e-05	0.00188514	12
FJ369674.1.1367	Imidazole-4-acetic acid	0.89636	7.89511e-05	0.00188514	12
AJ867037.1.1462	2-Hydroxy-4-methylvaleric acid	0.8956	8.17799e-05	0.00188514	12
AJ867037.1.1462	Ferulic acid	0.8956	8.17799e-05	0.00188514	12
AY977071.1.1335	2-Deoxyglucose 6-phosphate	0.8956	8.17799e-05	0.00188514	12
AY977071.1.1335	1-Methylnicotinamide	0.8956	8.17799e-05	0.00188514	12
AY977418.1.1358	2-Deoxyglucose 6-phosphate	0.8956	8.17799e-05	0.00188514	12
AY984258.1.1335	Digalacturonic acid	0.8956	8.17799e-05	0.00188514	12
CZCA01000489.3432.4942	Normetanephrine	0.8956	8.17799e-05	0.00188514	12
DQ795359.1.1391	Nω-Methylarginine	0.8956	8.17799e-05	0.00188514	12
DQ795626.1.1389	2-Hydroxy-4-methylvaleric acid	0.8956	8.17799e-05	0.00188514	12
DQ795626.1.1389	Ferulic acid	0.8956	8.17799e-05	0.00188514	12
DQ797047.1.1397	5-Amino-4-oxovaleric acid	0.8956	8.17799e-05	0.00188514	12
DQ797047.1.1397	7,8-Dihydrobiopterin	0.8956	8.17799e-05	0.00188514	12
DQ808021.1.1420	Nω-Methylarginine	0.8956	8.17799e-05	0.00188514	12
DQ823742.1.1413	2-Deoxyglucose 6-phosphate	0.8956	8.17799e-05	0.00188514	12
DQ823980.1.1393	β-Ala-Lys	0.8956	8.17799e-05	0.00188514	12
EF071375.1.1507	Azelaic acid	0.8956	8.17799e-05	0.00188514	12
EF401572.1.1475	Digalacturonic acid	0.8956	8.17799e-05	0.00188514	12
EF401870.1.1477	2-Deoxyglucose 6-phosphate	0.8956	8.17799e-05	0.00188514	12
EF401870.1.1477	1-Methylnicotinamide	0.8956	8.17799e-05	0.00188514	12
EF403397.1.1491	Normetanephrine	0.8956	8.17799e-05	0.00188514	12
EF403635.1.1517	2-Deoxyglucose 6-phosphate	0.8956	8.17799e-05	0.00188514	12
EF403836.1.1489	Normetanephrine	0.8956	8.17799e-05	0.00188514	12
EU009791.1.1480	Digalacturonic acid	0.8956	8.17799e-05	0.00188514	12
EU531995.1.1462	2-Hydroxy-4-methylvaleric acid	0.8956	8.17799e-05	0.00188514	12
EU531995.1.1462	Ferulic acid	0.8956	8.17799e-05	0.00188514	12
EU531995.1.1462	5-Amino-4-oxovaleric acid	0.8956	8.17799e-05	0.00188514	12
EU531995.1.1462	7,8-Dihydrobiopterin	0.8956	8.17799e-05	0.00188514	12
EU767561.1.1352	2-Hydroxy-4-methylvaleric acid	0.8956	8.17799e-05	0.00188514	12
EU767561.1.1352	Ferulic acid	0.8956	8.17799e-05	0.00188514	12
EU767611.1.1349	Normetanephrine	0.8956	8.17799e-05	0.00188514	12
EU767901.1.1354	Normetanephrine	0.8956	8.17799e-05	0.00188514	12
EU778953.1.1414	2-Deoxyglucose 6-phosphate	0.8956	8.17799e-05	0.00188514	12
EU778973.1.1417	2-Deoxyglucose 6-phosphate	0.8956	8.17799e-05	0.00188514	12
EU779071.1.1414	2-Deoxyglucose 6-phosphate	0.8956	8.17799e-05	0.00188514	12
FJ362947.1.1366	2-Deoxyglucose 6-phosphate	0.8956	8.17799e-05	0.00188514	12
FJ363260.1.1341	Digalacturonic acid	0.8956	8.17799e-05	0.00188514	12
FJ364668.1.1255	2-Hydroxy-4-methylvaleric acid	0.8956	8.17799e-05	0.00188514	12
FJ364668.1.1255	Ferulic acid	0.8956	8.17799e-05	0.00188514	12
FJ368451.1.1358	Nω-Methylarginine	0.8956	8.17799e-05	0.00188514	12
FJ440083.1.1451	2-Deoxyglucose 6-phosphate	0.8956	8.17799e-05	0.00188514	12
FJ508627.1.1357	2-Deoxyglucose 6-phosphate	0.8956	8.17799e-05	0.00188514	12
FJ508627.1.1357	1-Methylnicotinamide	0.8956	8.17799e-05	0.00188514	12
FM873430.1.1507	2-Deoxyglucose 6-phosphate	0.8956	8.17799e-05	0.00188514	12
GQ492248.1.1368	5-Amino-4-oxovaleric acid	0.8956	8.17799e-05	0.00188514	12
GQ492248.1.1368	7,8-Dihydrobiopterin	0.8956	8.17799e-05	0.00188514	12
GQ493883.1.1371	2-Hydroxy-4-methylvaleric acid	0.8956	8.17799e-05	0.00188514	12
GQ493883.1.1371	Ferulic acid	0.8956	8.17799e-05	0.00188514	12
GQ897155.1.1487	5-Amino-4-oxovaleric acid	0.8956	8.17799e-05	0.00188514	12
GQ897155.1.1487	7,8-Dihydrobiopterin	0.8956	8.17799e-05	0.00188514	12
HQ775107.1.1452	2-Hydroxy-4-methylvaleric acid	0.8956	8.17799e-05	0.00188514	12
HQ775107.1.1452	Ferulic acid	0.8956	8.17799e-05	0.00188514	12
HQ776651.1.1449	2-Hydroxy-4-methylvaleric acid	0.8956	8.17799e-05	0.00188514	12
HQ776651.1.1449	Ferulic acid	0.8956	8.17799e-05	0.00188514	12
HQ782057.1.1433	5-Amino-4-oxovaleric acid	0.8956	8.17799e-05	0.00188514	12
HQ782057.1.1433	7,8-Dihydrobiopterin	0.8956	8.17799e-05	0.00188514	12
HQ793825.1.1481	Nω-Methylarginine	0.8956	8.17799e-05	0.00188514	12
HQ796241.1.1433	3-Hydroxypropionic acid	0.8956	8.17799e-05	0.00188514	12
HQ796241.1.1433	S-Carboxymethylcysteine	0.8956	8.17799e-05	0.00188514	12
HQ796332.1.1437	2-Hydroxy-4-methylvaleric acid	0.8956	8.17799e-05	0.00188514	12
HQ796332.1.1437	Ferulic acid	0.8956	8.17799e-05	0.00188514	12
HQ804231.1.1422	Azelaic acid	0.8956	8.17799e-05	0.00188514	12
JF057596.1.1380	2-Deoxyglucose 6-phosphate	0.8956	8.17799e-05	0.00188514	12
JQ184675.1.1362	Normetanephrine	0.8956	8.17799e-05	0.00188514	12
JQ186816.1.1359	Normetanephrine	0.8956	8.17799e-05	0.00188514	12
JQ940611.1.1450	2-Deoxyglucose 6-phosphate	0.8956	8.17799e-05	0.00188514	12
KF071484.1.1353	2-Hydroxy-4-methylvaleric acid	0.8956	8.17799e-05	0.00188514	12
KF071484.1.1353	Ferulic acid	0.8956	8.17799e-05	0.00188514	12
KF072758.1.1379	2-Deoxyglucose 6-phosphate	0.8956	8.17799e-05	0.00188514	12
KF842100.1.1418	Normetanephrine	0.8956	8.17799e-05	0.00188514	12
KF842215.1.1420	2-Deoxyglucose 6-phosphate	0.8956	8.17799e-05	0.00188514	12
LFQU01000071.20.1554	2-Deoxyglucose 6-phosphate	0.8956	8.17799e-05	0.00188514	12
DQ057383.1.1395	Kynurenic acid	0.895254	8.30936e-05	0.00191042	12
EU531898.1.1460	NMN	0.893993	8.80236e-05	0.0020185	12
EU531898.1.1460	1-Methyl-4-imidazoleacetic acid	0.893591	8.96457e-05	0.00205036	12
EU531898.1.1460	Mevalonic acid	0.892027	9.61669e-05	0.00219381	12
DQ798024.1.1383	Imidazole-4-acetic acid	0.890814	0.000101478	0.002309	12
FJ365354.1.1352	Formylanthranilic acid	0.890662	0.000102158	0.00231847	12
DQ798502.1.1389	Imidazole-4-acetic acid	0.888827	0.000110668	0.00250515	12
DQ905920.1.1559	γ-Glu-2-aminobutyric acid	0.886876	0.000120318	0.00271661	12
HQ796241.1.1433	3-Aminobutyric acid	0.886123	0.000124216	0.00279745	12
EU768719.1.1355	dTMP	0.884639	0.00013218	0.0029692	12
D86187.1.1513	N-Acetylglutamine	0.882702	0.00014317	0.0032079	12
HQ781065.1.1445	7,8-Dihydrobiopterin	0.881081	0.000152908	0.00341739	12
GU361827.1.1480	N-Acetylglutamine	0.877174	0.000178509	0.00380542	12
EU531898.1.1460	Homovanillic acid	0.877098	0.00017904	0.00380542	12
EU531898.1.1460	β-Ala	0.877098	0.00017904	0.00380542	12
EU531898.1.1460	5'-Deoxy-5'-methylthioadenosine	0.877098	0.00017904	0.00380542	12
ADMB01000074.90.1632	2-Deoxyglucose 6-phosphate	0.873756	0.000203546	0.00380542	12
ADMB01000074.90.1632	1-Methylnicotinamide	0.873756	0.000203546	0.00380542	12
AY975423.1.1358	2-Deoxyglucose 6-phosphate	0.873756	0.000203546	0.00380542	12
AY975423.1.1358	1-Methylnicotinamide	0.873756	0.000203546	0.00380542	12
AY977418.1.1358	Digalacturonic acid	0.873756	0.000203546	0.00380542	12
AY984258.1.1335	2-Deoxyglucose 6-phosphate	0.873756	0.000203546	0.00380542	12
AY986067.1.1358	2-Deoxyglucose 6-phosphate	0.873756	0.000203546	0.00380542	12
AY986067.1.1358	1-Methylnicotinamide	0.873756	0.000203546	0.00380542	12
AY986162.1.1358	2-Deoxyglucose 6-phosphate	0.873756	0.000203546	0.00380542	12
AY986162.1.1358	1-Methylnicotinamide	0.873756	0.000203546	0.00380542	12
AY986193.1.1358	2-Deoxyglucose 6-phosphate	0.873756	0.000203546	0.00380542	12
AY986193.1.1358	1-Methylnicotinamide	0.873756	0.000203546	0.00380542	12
AY986194.1.1358	2-Deoxyglucose 6-phosphate	0.873756	0.000203546	0.00380542	12
AY986194.1.1358	1-Methylnicotinamide	0.873756	0.000203546	0.00380542	12
DQ795359.1.1391	3-Hydroxypropionic acid	0.873756	0.000203546	0.00380542	12
DQ795359.1.1391	S-Carboxymethylcysteine	0.873756	0.000203546	0.00380542	12
DQ808021.1.1420	3-Hydroxypropionic acid	0.873756	0.000203546	0.00380542	12
DQ808021.1.1420	S-Carboxymethylcysteine	0.873756	0.000203546	0.00380542	12
DQ823742.1.1413	Digalacturonic acid	0.873756	0.000203546	0.00380542	12
EF071375.1.1507	m-Hydroxybenzoic acid	0.873756	0.000203546	0.00380542	12
EF071375.1.1507	6-Aminohexanoic acid	0.873756	0.000203546	0.00380542	12
EF071375.1.1507	γ-Glu-2-aminobutyric acid	0.873756	0.000203546	0.00380542	12
EF401572.1.1475	2-Deoxyglucose 6-phosphate	0.873756	0.000203546	0.00380542	12
EF403163.1.1517	2-Deoxyglucose 6-phosphate	0.873756	0.000203546	0.00380542	12
EF403163.1.1517	1-Methylnicotinamide	0.873756	0.000203546	0.00380542	12
EF403635.1.1517	Digalacturonic acid	0.873756	0.000203546	0.00380542	12
EU009791.1.1480	1-Methylnicotinamide	0.873756	0.000203546	0.00380542	12
EU531977.1.1448	2-Deoxyglucose 6-phosphate	0.873756	0.000203546	0.00380542	12
EU531977.1.1448	1-Methylnicotinamide	0.873756	0.000203546	0.00380542	12
EU778953.1.1414	Digalacturonic acid	0.873756	0.000203546	0.00380542	12
EU778973.1.1417	Digalacturonic acid	0.873756	0.000203546	0.00380542	12
EU779071.1.1414	Digalacturonic acid	0.873756	0.000203546	0.00380542	12
FJ362947.1.1366	Digalacturonic acid	0.873756	0.000203546	0.00380542	12
FJ363260.1.1341	2-Deoxyglucose 6-phosphate	0.873756	0.000203546	0.00380542	12
FJ368451.1.1358	3-Hydroxypropionic acid	0.873756	0.000203546	0.00380542	12
FJ368451.1.1358	S-Carboxymethylcysteine	0.873756	0.000203546	0.00380542	12
FJ370984.1.1398	Normetanephrine	0.873756	0.000203546	0.00380542	12
FJ440083.1.1451	Digalacturonic acid	0.873756	0.000203546	0.00380542	12
FM873430.1.1507	Digalacturonic acid	0.873756	0.000203546	0.00380542	12
HQ754391.1.1413	2-Hydroxy-4-methylvaleric acid	0.873756	0.000203546	0.00380542	12
HQ754391.1.1413	Ferulic acid	0.873756	0.000203546	0.00380542	12
HQ754391.1.1413	5-Amino-4-oxovaleric acid	0.873756	0.000203546	0.00380542	12
HQ754391.1.1413	7,8-Dihydrobiopterin	0.873756	0.000203546	0.00380542	12
HQ760236.1.1426	2-Hydroxy-4-methylvaleric acid	0.873756	0.000203546	0.00380542	12
HQ760236.1.1426	Ferulic acid	0.873756	0.000203546	0.00380542	12
HQ760236.1.1426	5-Amino-4-oxovaleric acid	0.873756	0.000203546	0.00380542	12
HQ760236.1.1426	7,8-Dihydrobiopterin	0.873756	0.000203546	0.00380542	12
HQ785949.1.1477	5-Amino-4-oxovaleric acid	0.873756	0.000203546	0.00380542	12
HQ785949.1.1477	7,8-Dihydrobiopterin	0.873756	0.000203546	0.00380542	12
HQ793781.1.1478	Azetidine 2-carboxylic acid	0.873756	0.000203546	0.00380542	12
HQ793781.1.1478	2-Phenylethylamine	0.873756	0.000203546	0.00380542	12
HQ793781.1.1478	cis-4-Hydroxyproline	0.873756	0.000203546	0.00380542	12
HQ793781.1.1478	Nω-Methylarginine	0.873756	0.000203546	0.00380542	12
HQ793781.1.1478	3-Methoxytyrosine	0.873756	0.000203546	0.00380542	12
HQ793825.1.1481	3-Hydroxypropionic acid	0.873756	0.000203546	0.00380542	12
HQ793825.1.1481	S-Carboxymethylcysteine	0.873756	0.000203546	0.00380542	12
HQ796231.1.1425	2-Hydroxy-4-methylvaleric acid	0.873756	0.000203546	0.00380542	12
HQ796231.1.1425	Ferulic acid	0.873756	0.000203546	0.00380542	12
HQ796231.1.1425	5-Amino-4-oxovaleric acid	0.873756	0.000203546	0.00380542	12
HQ796231.1.1425	7,8-Dihydrobiopterin	0.873756	0.000203546	0.00380542	12
HQ796241.1.1433	Azetidine 2-carboxylic acid	0.873756	0.000203546	0.00380542	12
HQ796241.1.1433	2-Phenylethylamine	0.873756	0.000203546	0.00380542	12
HQ796241.1.1433	cis-4-Hydroxyproline	0.873756	0.000203546	0.00380542	12
HQ796241.1.1433	3-Methoxytyrosine	0.873756	0.000203546	0.00380542	12
HQ804231.1.1422	m-Hydroxybenzoic acid	0.873756	0.000203546	0.00380542	12
HQ804231.1.1422	6-Aminohexanoic acid	0.873756	0.000203546	0.00380542	12
HQ804231.1.1422	Hordenine	0.873756	0.000203546	0.00380542	12
JF057596.1.1380	Digalacturonic acid	0.873756	0.000203546	0.00380542	12
JQ940611.1.1450	Digalacturonic acid	0.873756	0.000203546	0.00380542	12
KF072758.1.1379	Digalacturonic acid	0.873756	0.000203546	0.00380542	12
KF842215.1.1420	Digalacturonic acid	0.873756	0.000203546	0.00380542	12
KF842513.1.1417	Normetanephrine	0.873756	0.000203546	0.00380542	12
LFQU01000071.20.1554	Digalacturonic acid	0.873756	0.000203546	0.00380542	12
EU531898.1.1460	5-Aminovaleric acid	0.873365	0.000206575	0.00385386	12
FJ676367.1.1369	Pyridoxine	0.873271	0.000207312	0.00385943	12
D86187.1.1513	N-Acetylaspartic acid	0.872024	0.000217238	0.00403568	12
EU531898.1.1460	GABA	0.871157	0.000224354	0.00415911	12
DQ905920.1.1559	Azelaic acid	0.870452	0.000230274	0.00423369	12
DQ905920.1.1559	Hordenine	0.870452	0.000230274	0.00423369	12
HQ796241.1.1433	Isopropanolamine	0.870449	0.0002303	0.00423369	12
HQ796241.1.1433	Carnosine	0.870449	0.0002303	0.00423369	12
HQ796241.1.1433	O-Acetylcarnitine	0.867565	0.000255808	0.00469282	12
FJ509235.1.1351	Pyridoxine	0.867072	0.000260379	0.00476673	12
HQ815119.1.1448	Cysteic acid	0.864503	0.000285244	0.00480587	12
LT223639.1.1437	Cysteic acid	0.864503	0.000285244	0.00480587	12
EU531898.1.1460	Met	0.86368	0.00029359	0.00480587	12
ADMB01000074.90.1632	Digalacturonic acid	0.862834	0.000302358	0.00480587	12
AJ867037.1.1462	5-Amino-4-oxovaleric acid	0.862834	0.000302358	0.00480587	12
AJ867037.1.1462	7,8-Dihydrobiopterin	0.862834	0.000302358	0.00480587	12
AY975423.1.1358	Digalacturonic acid	0.862834	0.000302358	0.00480587	12
AY977418.1.1358	1-Methylnicotinamide	0.862834	0.000302358	0.00480587	12
AY986067.1.1358	Digalacturonic acid	0.862834	0.000302358	0.00480587	12
AY986162.1.1358	Digalacturonic acid	0.862834	0.000302358	0.00480587	12
AY986193.1.1358	Digalacturonic acid	0.862834	0.000302358	0.00480587	12
AY986194.1.1358	Digalacturonic acid	0.862834	0.000302358	0.00480587	12
DQ456076.1.1438	Normetanephrine	0.862834	0.000302358	0.00480587	12
DQ795359.1.1391	Azetidine 2-carboxylic acid	0.862834	0.000302358	0.00480587	12
DQ795359.1.1391	2-Phenylethylamine	0.862834	0.000302358	0.00480587	12
DQ795359.1.1391	cis-4-Hydroxyproline	0.862834	0.000302358	0.00480587	12
DQ795359.1.1391	3-Methoxytyrosine	0.862834	0.000302358	0.00480587	12
DQ795626.1.1389	5-Amino-4-oxovaleric acid	0.862834	0.000302358	0.00480587	12
DQ795626.1.1389	7,8-Dihydrobiopterin	0.862834	0.000302358	0.00480587	12
DQ797047.1.1397	2-Hydroxy-4-methylvaleric acid	0.862834	0.000302358	0.00480587	12
DQ797047.1.1397	Ferulic acid	0.862834	0.000302358	0.00480587	12
DQ808021.1.1420	Azetidine 2-carboxylic acid	0.862834	0.000302358	0.00480587	12
DQ808021.1.1420	2-Phenylethylamine	0.862834	0.000302358	0.00480587	12
DQ808021.1.1420	cis-4-Hydroxyproline	0.862834	0.000302358	0.00480587	12
DQ808021.1.1420	3-Methoxytyrosine	0.862834	0.000302358	0.00480587	12
DQ823742.1.1413	1-Methylnicotinamide	0.862834	0.000302358	0.00480587	12
EF403163.1.1517	Digalacturonic acid	0.862834	0.000302358	0.00480587	12
EF403317.1.1491	Normetanephrine	0.862834	0.000302358	0.00480587	12
EF403635.1.1517	1-Methylnicotinamide	0.862834	0.000302358	0.00480587	12
EU531977.1.1448	Digalacturonic acid	0.862834	0.000302358	0.00480587	12
EU767561.1.1352	5-Amino-4-oxovaleric acid	0.862834	0.000302358	0.00480587	12
EU767561.1.1352	7,8-Dihydrobiopterin	0.862834	0.000302358	0.00480587	12
EU778953.1.1414	1-Methylnicotinamide	0.862834	0.000302358	0.00480587	12
EU778973.1.1417	1-Methylnicotinamide	0.862834	0.000302358	0.00480587	12
EU779071.1.1414	1-Methylnicotinamide	0.862834	0.000302358	0.00480587	12
FJ362947.1.1366	1-Methylnicotinamide	0.862834	0.000302358	0.00480587	12
FJ364053.1.1357	Normetanephrine	0.862834	0.000302358	0.00480587	12
FJ364668.1.1255	5-Amino-4-oxovaleric acid	0.862834	0.000302358	0.00480587	12
FJ364668.1.1255	7,8-Dihydrobiopterin	0.862834	0.000302358	0.00480587	12
FJ368451.1.1358	Azetidine 2-carboxylic acid	0.862834	0.000302358	0.00480587	12
FJ368451.1.1358	2-Phenylethylamine	0.862834	0.000302358	0.00480587	12
FJ368451.1.1358	cis-4-Hydroxyproline	0.862834	0.000302358	0.00480587	12
FJ368451.1.1358	3-Methoxytyrosine	0.862834	0.000302358	0.00480587	12
FJ440083.1.1451	1-Methylnicotinamide	0.862834	0.000302358	0.00480587	12
FM873430.1.1507	1-Methylnicotinamide	0.862834	0.000302358	0.00480587	12
GQ492248.1.1368	2-Hydroxy-4-methylvaleric acid	0.862834	0.000302358	0.00480587	12
GQ492248.1.1368	Ferulic acid	0.862834	0.000302358	0.00480587	12
GQ493883.1.1371	5-Amino-4-oxovaleric acid	0.862834	0.000302358	0.00480587	12
GQ493883.1.1371	7,8-Dihydrobiopterin	0.862834	0.000302358	0.00480587	12
GQ897155.1.1487	2-Hydroxy-4-methylvaleric acid	0.862834	0.000302358	0.00480587	12
GQ897155.1.1487	Ferulic acid	0.862834	0.000302358	0.00480587	12
HQ775107.1.1452	5-Amino-4-oxovaleric acid	0.862834	0.000302358	0.00480587	12
HQ775107.1.1452	7,8-Dihydrobiopterin	0.862834	0.000302358	0.00480587	12
HQ776651.1.1449	5-Amino-4-oxovaleric acid	0.862834	0.000302358	0.00480587	12
HQ776651.1.1449	7,8-Dihydrobiopterin	0.862834	0.000302358	0.00480587	12
HQ782057.1.1433	2-Hydroxy-4-methylvaleric acid	0.862834	0.000302358	0.00480587	12
HQ782057.1.1433	Ferulic acid	0.862834	0.000302358	0.00480587	12
HQ793781.1.1478	3-Hydroxypropionic acid	0.862834	0.000302358	0.00480587	12
HQ793781.1.1478	S-Carboxymethylcysteine	0.862834	0.000302358	0.00480587	12
HQ793825.1.1481	Azetidine 2-carboxylic acid	0.862834	0.000302358	0.00480587	12
HQ793825.1.1481	2-Phenylethylamine	0.862834	0.000302358	0.00480587	12
HQ793825.1.1481	cis-4-Hydroxyproline	0.862834	0.000302358	0.00480587	12
HQ793825.1.1481	3-Methoxytyrosine	0.862834	0.000302358	0.00480587	12
HQ796332.1.1437	5-Amino-4-oxovaleric acid	0.862834	0.000302358	0.00480587	12
HQ796332.1.1437	7,8-Dihydrobiopterin	0.862834	0.000302358	0.00480587	12
JF057596.1.1380	1-Methylnicotinamide	0.862834	0.000302358	0.00480587	12
JQ940611.1.1450	1-Methylnicotinamide	0.862834	0.000302358	0.00480587	12
KF071484.1.1353	5-Amino-4-oxovaleric acid	0.862834	0.000302358	0.00480587	12
KF071484.1.1353	7,8-Dihydrobiopterin	0.862834	0.000302358	0.00480587	12
KF072758.1.1379	1-Methylnicotinamide	0.862834	0.000302358	0.00480587	12
KF842215.1.1420	1-Methylnicotinamide	0.862834	0.000302358	0.00480587	12
KF842600.1.1379	Normetanephrine	0.862834	0.000302358	0.00480587	12
LFQU01000071.20.1554	1-Methylnicotinamide	0.862834	0.000302358	0.00480587	12
EU531898.1.1460	Phe	0.862168	0.000309405	0.00490902	12
DQ797420.1.1394	N-Acetyllysine	0.860151	0.00033154	0.00525075	12
EU531898.1.1460	Creatine	0.858436	0.000351313	0.00555392	12
EU531898.1.1460	Carboxymethyllysine	0.856202	0.000378432	0.00587755	12
EU531898.1.1460	2-Methylserine	0.854852	0.000395584	0.00587755	12
LT223639.1.1437	N-Acetyllysine	0.854704	0.000397509	0.00587755	12
HQ793781.1.1478	Homocarnosine	0.854179	0.00040437	0.00587755	12
AB510700.1.1488	N-Methylalanine	0.853766	0.000409831	0.00587755	12
ABVO01000045.3575.5089	N-Methylalanine	0.853766	0.000409831	0.00587755	12
ADMB01000074.90.1632	Chelidonic acid	0.853766	0.000409831	0.00587755	12
AJ867037.1.1462	3-Ureidopropionic acid	0.853766	0.000409831	0.00587755	12
AJ867037.1.1462	Butyrylcarnitine	0.853766	0.000409831	0.00587755	12
AJ867037.1.1462	Octanoylcarnitine	0.853766	0.000409831	0.00587755	12
AY975423.1.1358	Chelidonic acid	0.853766	0.000409831	0.00587755	12
AY986067.1.1358	Chelidonic acid	0.853766	0.000409831	0.00587755	12
AY986162.1.1358	Chelidonic acid	0.853766	0.000409831	0.00587755	12
AY986193.1.1358	Chelidonic acid	0.853766	0.000409831	0.00587755	12
AY986194.1.1358	Chelidonic acid	0.853766	0.000409831	0.00587755	12
CDYT01008935.2544.4050	Xanthurenic acid	0.853766	0.000409831	0.00587755	12
CZCA01000489.3432.4942	Nalidixic acid	0.853766	0.000409831	0.00587755	12
DQ795626.1.1389	3-Ureidopropionic acid	0.853766	0.000409831	0.00587755	12
DQ795626.1.1389	Butyrylcarnitine	0.853766	0.000409831	0.00587755	12
DQ795626.1.1389	Octanoylcarnitine	0.853766	0.000409831	0.00587755	12
EF403163.1.1517	Chelidonic acid	0.853766	0.000409831	0.00587755	12
EF403475.1.1493	3-Hydroxypropionic acid	0.853766	0.000409831	0.00587755	12
EF403475.1.1493	S-Carboxymethylcysteine	0.853766	0.000409831	0.00587755	12
EF403836.1.1489	Nalidixic acid	0.853766	0.000409831	0.00587755	12
EF404342.1.1497	Xanthurenic acid	0.853766	0.000409831	0.00587755	12
EF404740.1.1497	N-Methylalanine	0.853766	0.000409831	0.00587755	12
EU009791.1.1480	3-Phosphoglyceric acid	0.853766	0.000409831	0.00587755	12
EU009791.1.1480	Thiamine diphosphate	0.853766	0.000409831	0.00587755	12
EU531977.1.1448	Chelidonic acid	0.853766	0.000409831	0.00587755	12
EU767561.1.1352	3-Ureidopropionic acid	0.853766	0.000409831	0.00587755	12
EU767561.1.1352	Butyrylcarnitine	0.853766	0.000409831	0.00587755	12
EU767561.1.1352	Octanoylcarnitine	0.853766	0.000409831	0.00587755	12
EU767611.1.1349	Nalidixic acid	0.853766	0.000409831	0.00587755	12
EU767901.1.1354	Nalidixic acid	0.853766	0.000409831	0.00587755	12
FJ364668.1.1255	3-Ureidopropionic acid	0.853766	0.000409831	0.00587755	12
FJ364668.1.1255	Butyrylcarnitine	0.853766	0.000409831	0.00587755	12
FJ364668.1.1255	Octanoylcarnitine	0.853766	0.000409831	0.00587755	12
FJ370984.1.1398	2,4-Diaminobutyric acid	0.853766	0.000409831	0.00587755	12
GQ493883.1.1371	3-Ureidopropionic acid	0.853766	0.000409831	0.00587755	12
GQ493883.1.1371	Butyrylcarnitine	0.853766	0.000409831	0.00587755	12
GQ493883.1.1371	Octanoylcarnitine	0.853766	0.000409831	0.00587755	12
GQ898364.1.1484	Xanthurenic acid	0.853766	0.000409831	0.00587755	12
HQ775107.1.1452	3-Ureidopropionic acid	0.853766	0.000409831	0.00587755	12
HQ775107.1.1452	Butyrylcarnitine	0.853766	0.000409831	0.00587755	12
HQ775107.1.1452	Octanoylcarnitine	0.853766	0.000409831	0.00587755	12
HQ776651.1.1449	3-Ureidopropionic acid	0.853766	0.000409831	0.00587755	12
HQ776651.1.1449	Butyrylcarnitine	0.853766	0.000409831	0.00587755	12
HQ776651.1.1449	Octanoylcarnitine	0.853766	0.000409831	0.00587755	12
HQ785949.1.1477	o-Hydroxyhippuric acid	0.853766	0.000409831	0.00587755	12
HQ796332.1.1437	3-Ureidopropionic acid	0.853766	0.000409831	0.00587755	12
HQ796332.1.1437	Butyrylcarnitine	0.853766	0.000409831	0.00587755	12
HQ796332.1.1437	Octanoylcarnitine	0.853766	0.000409831	0.00587755	12
KF071484.1.1353	3-Ureidopropionic acid	0.853766	0.000409831	0.00587755	12
KF071484.1.1353	Butyrylcarnitine	0.853766	0.000409831	0.00587755	12
KF071484.1.1353	Octanoylcarnitine	0.853766	0.000409831	0.00587755	12
KF842513.1.1417	Citraconic acid	0.853766	0.000409831	0.00587755	12
KF842513.1.1417	3-Hydroxyanthranilic acid	0.853766	0.000409831	0.00587755	12
DQ798359.1.1394	N-Acetyllysine	0.852672	0.000424571	0.00607904	12
DQ795359.1.1391	Ethylacetimidate	0.851912	0.000435042	0.00618873	12
DQ808021.1.1420	Ethylacetimidate	0.851912	0.000435042	0.00618873	12
FJ368451.1.1358	Ethylacetimidate	0.851912	0.000435042	0.00618873	12
HQ793825.1.1481	Ethylacetimidate	0.851912	0.000435042	0.00618873	12
FJ509235.1.1351	γ-Glu-2-aminobutyric acid	0.851405	0.000442146	0.00627963	12
DQ797047.1.1397	3-Aminobutyric acid	0.849552	0.000468871	0.00657437	12
FJ370984.1.1398	Tyrosine methyl ester	0.849552	0.000468871	0.00657437	12
FJ676367.1.1369	γ-Glu-2-aminobutyric acid	0.849552	0.000468871	0.00657437	12
GQ492248.1.1368	3-Aminobutyric acid	0.849552	0.000468871	0.00657437	12
GQ897155.1.1487	3-Aminobutyric acid	0.849552	0.000468871	0.00657437	12
GQ897903.1.1487	Kynurenic acid	0.849552	0.000468871	0.00657437	12
HQ782057.1.1433	3-Aminobutyric acid	0.849552	0.000468871	0.00657437	12
HQ795363.1.1466	Kynurenic acid	0.849552	0.000468871	0.00657437	12
D86187.1.1513	N-Methylproline	0.848594	0.000483176	0.00676417	12
EU531898.1.1460	6,8-Thioctic acid	0.848244	0.000488484	0.00681681	12
HQ796241.1.1433	Ascorbate 2-sulfate	0.848244	0.000488484	0.00681681	12
DQ806546.1.1397	N-Acetyllysine	0.847239	0.000503977	0.0070108	12
EU531898.1.1460	2-Hydroxyvaleric acid	0.847239	0.000503977	0.0070108	12
D86187.1.1513	Pimelic acid	0.847109	0.000506007	0.00702793	12
FJ370779.1.1389	4-Aminoindole	0.846547	0.000514868	0.00713975	12
FJ503329.1.1367	Imidazole-4-acetic acid	0.845709	0.000528291	0.00731436	12
HQ793781.1.1478	Glyceric acid	0.845551	0.000530865	0.00732696	12
HQ796241.1.1433	Metronidazole	0.845551	0.000530865	0.00732696	12
CDZU01017197.3469.4972	Cysteic acid	0.845472	0.000532142	0.00733309	12
DQ798359.1.1394	Cysteic acid	0.843633	0.000562737	0.00753297	12
EU531898.1.1460	N6-Methyllysine	0.843507	0.000564883	0.00753297	12
EU531898.1.1460	Cys	0.842629	0.000579993	0.00753297	12
FJ509235.1.1351	Azelaic acid	0.841147	0.00060623	0.00753297	12
HQ781065.1.1445	Nω-Methylarginine	0.841147	0.00060623	0.00753297	12
DQ797047.1.1397	6,8-Thioctic acid	0.84099	0.000609062	0.00753297	12
GQ492248.1.1368	6,8-Thioctic acid	0.84099	0.000609062	0.00753297	12
GQ897155.1.1487	6,8-Thioctic acid	0.84099	0.000609062	0.00753297	12
HQ782057.1.1433	6,8-Thioctic acid	0.84099	0.000609062	0.00753297	12
EU531898.1.1460	O-Acetylcarnitine	0.840718	0.00061399	0.00753297	12
HQ796241.1.1433	Creatine	0.840413	0.000619568	0.00753297	12
HQ796241.1.1433	Carnitine	0.840413	0.000619568	0.00753297	12
DQ797420.1.1394	Cysteic acid	0.839867	0.000629634	0.00753297	12
FJ365354.1.1352	Glutaric acid	0.839774	0.000631345	0.00753297	12
HQ815119.1.1448	N-Acetyllysine	0.839774	0.000631345	0.00753297	12
AY977418.1.1358	3-Phosphoglyceric acid	0.839654	0.00063359	0.00753297	12
AY977418.1.1358	Thiamine diphosphate	0.839654	0.00063359	0.00753297	12
CZCA01000489.3432.4942	2,4-Diaminobutyric acid	0.839654	0.00063359	0.00753297	12
DQ456076.1.1438	Citraconic acid	0.839654	0.00063359	0.00753297	12
DQ456076.1.1438	3-Hydroxyanthranilic acid	0.839654	0.00063359	0.00753297	12
DQ797047.1.1397	3-Hydroxy-3-methylglutaric acid	0.839654	0.00063359	0.00753297	12
DQ797047.1.1397	5-Methylcytosine	0.839654	0.00063359	0.00753297	12
DQ797047.1.1397	Glucosaminic acid	0.839654	0.00063359	0.00753297	12
DQ823742.1.1413	3-Phosphoglyceric acid	0.839654	0.00063359	0.00753297	12
DQ823742.1.1413	Thiamine diphosphate	0.839654	0.00063359	0.00753297	12
EF403317.1.1491	Citraconic acid	0.839654	0.00063359	0.00753297	12
EF403317.1.1491	3-Hydroxyanthranilic acid	0.839654	0.00063359	0.00753297	12
EF403475.1.1493	5-Oxo-2-tetrahydrofurancarboxylic acid	0.839654	0.00063359	0.00753297	12
EF403475.1.1493	Azetidine 2-carboxylic acid	0.839654	0.00063359	0.00753297	12
EF403475.1.1493	2-Phenylethylamine	0.839654	0.00063359	0.00753297	12
EF403475.1.1493	cis-4-Hydroxyproline	0.839654	0.00063359	0.00753297	12
EF403475.1.1493	N-Methylserotonin	0.839654	0.00063359	0.00753297	12
EF403475.1.1493	3-Methoxytyrosine	0.839654	0.00063359	0.00753297	12
EF403635.1.1517	3-Phosphoglyceric acid	0.839654	0.00063359	0.00753297	12
EF403635.1.1517	Thiamine diphosphate	0.839654	0.00063359	0.00753297	12
EF403836.1.1489	2,4-Diaminobutyric acid	0.839654	0.00063359	0.00753297	12
EU136695.1.1991	N-Methylalanine	0.839654	0.00063359	0.00753297	12
EU531995.1.1462	o-Hydroxyhippuric acid	0.839654	0.00063359	0.00753297	12
EU767611.1.1349	2,4-Diaminobutyric acid	0.839654	0.00063359	0.00753297	12
EU767901.1.1354	2,4-Diaminobutyric acid	0.839654	0.00063359	0.00753297	12
EU778953.1.1414	3-Phosphoglyceric acid	0.839654	0.00063359	0.00753297	12
EU778953.1.1414	Thiamine diphosphate	0.839654	0.00063359	0.00753297	12
EU778973.1.1417	3-Phosphoglyceric acid	0.839654	0.00063359	0.00753297	12
EU778973.1.1417	Thiamine diphosphate	0.839654	0.00063359	0.00753297	12
EU779071.1.1414	3-Phosphoglyceric acid	0.839654	0.00063359	0.00753297	12
EU779071.1.1414	Thiamine diphosphate	0.839654	0.00063359	0.00753297	12
FJ362947.1.1366	3-Phosphoglyceric acid	0.839654	0.00063359	0.00753297	12
FJ362947.1.1366	Thiamine diphosphate	0.839654	0.00063359	0.00753297	12
FJ364053.1.1357	Citraconic acid	0.839654	0.00063359	0.00753297	12
FJ364053.1.1357	3-Hydroxyanthranilic acid	0.839654	0.00063359	0.00753297	12
FJ370984.1.1398	Nalidixic acid	0.839654	0.00063359	0.00753297	12
FJ440083.1.1451	3-Phosphoglyceric acid	0.839654	0.00063359	0.00753297	12
FJ440083.1.1451	Thiamine diphosphate	0.839654	0.00063359	0.00753297	12
FJ512224.1.1379	N-Methylalanine	0.839654	0.00063359	0.00753297	12
FM873430.1.1507	3-Phosphoglyceric acid	0.839654	0.00063359	0.00753297	12
FM873430.1.1507	Thiamine diphosphate	0.839654	0.00063359	0.00753297	12
GQ492248.1.1368	3-Hydroxy-3-methylglutaric acid	0.839654	0.00063359	0.00753297	12
GQ492248.1.1368	5-Methylcytosine	0.839654	0.00063359	0.00753297	12
GQ492248.1.1368	Glucosaminic acid	0.839654	0.00063359	0.00753297	12
GQ897155.1.1487	3-Hydroxy-3-methylglutaric acid	0.839654	0.00063359	0.00753297	12
GQ897155.1.1487	5-Methylcytosine	0.839654	0.00063359	0.00753297	12
GQ897155.1.1487	Glucosaminic acid	0.839654	0.00063359	0.00753297	12
GQ897903.1.1487	Xanthurenic acid	0.839654	0.00063359	0.00753297	12
HQ754391.1.1413	3-Ureidopropionic acid	0.839654	0.00063359	0.00753297	12
HQ754391.1.1413	Butyrylcarnitine	0.839654	0.00063359	0.00753297	12
HQ754391.1.1413	Octanoylcarnitine	0.839654	0.00063359	0.00753297	12
HQ760236.1.1426	3-Ureidopropionic acid	0.839654	0.00063359	0.00753297	12
HQ760236.1.1426	Butyrylcarnitine	0.839654	0.00063359	0.00753297	12
HQ760236.1.1426	Octanoylcarnitine	0.839654	0.00063359	0.00753297	12
HQ782057.1.1433	3-Hydroxy-3-methylglutaric acid	0.839654	0.00063359	0.00753297	12
HQ782057.1.1433	5-Methylcytosine	0.839654	0.00063359	0.00753297	12
HQ782057.1.1433	Glucosaminic acid	0.839654	0.00063359	0.00753297	12
HQ795363.1.1466	Xanthurenic acid	0.839654	0.00063359	0.00753297	12
HQ796231.1.1425	3-Ureidopropionic acid	0.839654	0.00063359	0.00753297	12
HQ796231.1.1425	Butyrylcarnitine	0.839654	0.00063359	0.00753297	12
HQ796231.1.1425	Octanoylcarnitine	0.839654	0.00063359	0.00753297	12
JF057596.1.1380	3-Phosphoglyceric acid	0.839654	0.00063359	0.00753297	12
JF057596.1.1380	Thiamine diphosphate	0.839654	0.00063359	0.00753297	12
JQ940611.1.1450	3-Phosphoglyceric acid	0.839654	0.00063359	0.00753297	12
JQ940611.1.1450	Thiamine diphosphate	0.839654	0.00063359	0.00753297	12
KF072758.1.1379	3-Phosphoglyceric acid	0.839654	0.00063359	0.00753297	12
KF072758.1.1379	Thiamine diphosphate	0.839654	0.00063359	0.00753297	12
KF842215.1.1420	3-Phosphoglyceric acid	0.839654	0.00063359	0.00753297	12
KF842215.1.1420	Thiamine diphosphate	0.839654	0.00063359	0.00753297	12
KF842600.1.1379	Citraconic acid	0.839654	0.00063359	0.00753297	12
KF842600.1.1379	3-Hydroxyanthranilic acid	0.839654	0.00063359	0.00753297	12
LFQU01000071.20.1554	3-Phosphoglyceric acid	0.839654	0.00063359	0.00753297	12
LFQU01000071.20.1554	Thiamine diphosphate	0.839654	0.00063359	0.00753297	12
CDYT01008935.2544.4050	Kynurenic acid	0.839317	0.000639894	0.00753297	12
CZCA01000489.3432.4942	Tyrosine methyl ester	0.839317	0.000639894	0.00753297	12
DQ456076.1.1438	Tyrosine methyl ester	0.839317	0.000639894	0.00753297	12
DQ797047.1.1397	Mucic acid	0.839317	0.000639894	0.00753297	12
EF403317.1.1491	Tyrosine methyl ester	0.839317	0.000639894	0.00753297	12
EF403836.1.1489	Tyrosine methyl ester	0.839317	0.000639894	0.00753297	12
EF404342.1.1497	Kynurenic acid	0.839317	0.000639894	0.00753297	12
EU531995.1.1462	Mucic acid	0.839317	0.000639894	0.00753297	12
EU767611.1.1349	Tyrosine methyl ester	0.839317	0.000639894	0.00753297	12
EU767901.1.1354	Tyrosine methyl ester	0.839317	0.000639894	0.00753297	12
FJ364053.1.1357	Tyrosine methyl ester	0.839317	0.000639894	0.00753297	12
FJ676367.1.1369	Azelaic acid	0.839317	0.000639894	0.00753297	12
GQ492248.1.1368	Mucic acid	0.839317	0.000639894	0.00753297	12
GQ897155.1.1487	Mucic acid	0.839317	0.000639894	0.00753297	12
GQ898364.1.1484	Kynurenic acid	0.839317	0.000639894	0.00753297	12
HQ754391.1.1413	3-Aminobutyric acid	0.839317	0.000639894	0.00753297	12
HQ760236.1.1426	3-Aminobutyric acid	0.839317	0.000639894	0.00753297	12
HQ782057.1.1433	Mucic acid	0.839317	0.000639894	0.00753297	12
HQ796231.1.1425	3-Aminobutyric acid	0.839317	0.000639894	0.00753297	12
HQ810977.1.1427	Kynurenic acid	0.839317	0.000639894	0.00753297	12
KF842600.1.1379	Tyrosine methyl ester	0.839317	0.000639894	0.00753297	12
DQ798958.1.1391	AMP	0.839085	0.000644254	0.00757418	12
DQ795359.1.1391	Glyceric acid	0.836922	0.000686087	0.00802315	12
DQ808021.1.1420	Glyceric acid	0.836922	0.000686087	0.00802315	12
FJ368451.1.1358	Glyceric acid	0.836922	0.000686087	0.00802315	12
HQ793825.1.1481	Glyceric acid	0.836922	0.000686087	0.00802315	12
EU768720.1.1347	N-Acetylaspartic acid	0.836431	0.000695873	0.00812679	12
EU531898.1.1460	Hydroxyproline	0.833769	0.000750825	0.00875694	12
HQ796241.1.1433	p-Hydroxybenzoic acid	0.83355	0.000755474	0.0087995	12
EU531898.1.1460	Mucic acid	0.832395	0.000780466	0.00907203	12
FJ509235.1.1351	N-Acetylaspartic acid	0.832298	0.000782582	0.00907203	12
DQ795359.1.1391	Adenosine	0.832092	0.000787114	0.00907203	12
DQ808021.1.1420	Adenosine	0.832092	0.000787114	0.00907203	12
FJ368451.1.1358	Adenosine	0.832092	0.000787114	0.00907203	12
HQ793781.1.1478	Ornithine	0.832092	0.000787114	0.00907203	12
HQ793825.1.1481	Adenosine	0.832092	0.000787114	0.00907203	12
HQ796241.1.1433	Cholic acid	0.832092	0.000787114	0.00907203	12
DQ797420.1.1394	Asn	0.831688	0.000796049	0.00916302	12
CZBZ01000002.727652.729157	N-Acetyllysine	0.830233	0.000828914	0.00951644	12
DQ793815.1.1392	N-Acetyllysine	0.830233	0.000828914	0.00951644	12
HQ796241.1.1433	Sulfotyrosine	0.830091	0.000832168	0.0095226	12
HQ796241.1.1433	Tryptamine	0.830091	0.000832168	0.0095226	12
EU531995.1.1462	6,8-Thioctic acid	0.830068	0.000832695	0.0095226	12
DQ798502.1.1389	Formylanthranilic acid	0.829887	0.000836869	0.00955792	12
D86187.1.1513	Suberic acid	0.829313	0.000850228	0.00969791	12
EU531898.1.1460	Cholic acid	0.828577	0.000867564	0.00988285	12
FJ509235.1.1351	Pimelic acid	0.82839	0.000872014	0.00989567	12
DQ795359.1.1391	Homocarnosine	0.828294	0.000874308	0.00989567	12
DQ808021.1.1420	Homocarnosine	0.828294	0.000874308	0.00989567	12
FJ368451.1.1358	Homocarnosine	0.828294	0.000874308	0.00989567	12
HQ793825.1.1481	Homocarnosine	0.828294	0.000874308	0.00989567	12
DQ806546.1.1397	Cysteic acid	0.826916	0.000907743	0.0102609	12
EU531898.1.1460	2-Isopropylmalic acid	0.826693	0.00091323	0.0103097	12
FJ676367.1.1369	N-Acetylaspartic acid	0.826588	0.000915842	0.0103259	12
CDYJ01035375.5063.6592	Asn	0.825408	0.000945419	0.0106458	12
EU531898.1.1460	6-Phosphogluconic acid	0.824845	0.000959803	0.0107802	12
EU531898.1.1460	Taurocholic acid	0.824845	0.000959803	0.0107802	12
EU531898.1.1460	Alloisoleucine	0.824071	0.000979857	0.010962	12
DQ795359.1.1391	Citramalic acid	0.82398	0.000982214	0.010962	12
DQ808021.1.1420	Citramalic acid	0.82398	0.000982214	0.010962	12
FJ368451.1.1358	Citramalic acid	0.82398	0.000982214	0.010962	12
HQ793825.1.1481	Citramalic acid	0.82398	0.000982214	0.010962	12
HQ793781.1.1478	Anserine_divalent	0.823771	0.0009877	0.0109953	12
HQ796241.1.1433	Glycocholic acid	0.823771	0.0009877	0.0109953	12
FJ365729.1.1352	Imidazole-4-acetic acid	0.822217	0.00102915	0.0114279	12
FJ370779.1.1389	Imidazole-4-acetic acid	0.822217	0.00102915	0.0114279	12
GU361827.1.1480	N-Methylproline	0.82156	0.0010471	0.0116126	12
HQ796241.1.1433	Taurine	0.821213	0.00105665	0.0117038	12
FJ509235.1.1351	m-Hydroxybenzoic acid	0.820632	0.00107283	0.0118087	12
FJ509235.1.1351	6-Aminohexanoic acid	0.820632	0.00107283	0.0118087	12
FJ509235.1.1351	Hordenine	0.820632	0.00107283	0.0118087	12
HQ781065.1.1445	3-Hydroxypropionic acid	0.820632	0.00107283	0.0118087	12
HQ781065.1.1445	S-Carboxymethylcysteine	0.820632	0.00107283	0.0118087	12
EU531898.1.1460	Mannosamine	0.819398	0.00110778	0.0119218	12
EU768720.1.1347	Pyridoxine	0.819328	0.00110981	0.0119218	12
AB510700.1.1488	Kynurenic acid	0.818846	0.00112372	0.0119218	12
ABVO01000045.3575.5089	Kynurenic acid	0.818846	0.00112372	0.0119218	12
AJ867037.1.1462	3-Aminobutyric acid	0.818846	0.00112372	0.0119218	12
CDYK01001058.46302.47796	Tyrosine methyl ester	0.818846	0.00112372	0.0119218	12
DQ793241.1.1399	Tyrosine methyl ester	0.818846	0.00112372	0.0119218	12
DQ795626.1.1389	3-Aminobutyric acid	0.818846	0.00112372	0.0119218	12
EF404740.1.1497	Kynurenic acid	0.818846	0.00112372	0.0119218	12
EU531995.1.1462	3-Aminobutyric acid	0.818846	0.00112372	0.0119218	12
EU767561.1.1352	3-Aminobutyric acid	0.818846	0.00112372	0.0119218	12
FJ364668.1.1255	3-Aminobutyric acid	0.818846	0.00112372	0.0119218	12
FJ440034.1.1501	Tyrosine methyl ester	0.818846	0.00112372	0.0119218	12
FJ503238.1.1390	Tyrosine methyl ester	0.818846	0.00112372	0.0119218	12
FJ676367.1.1369	m-Hydroxybenzoic acid	0.818846	0.00112372	0.0119218	12
FJ676367.1.1369	6-Aminohexanoic acid	0.818846	0.00112372	0.0119218	12
FJ676367.1.1369	Hordenine	0.818846	0.00112372	0.0119218	12
GQ491553.1.1336	Tyrosine methyl ester	0.818846	0.00112372	0.0119218	12
GQ493584.1.1333	Tyrosine methyl ester	0.818846	0.00112372	0.0119218	12
GQ493883.1.1371	3-Aminobutyric acid	0.818846	0.00112372	0.0119218	12
HQ754391.1.1413	Mucic acid	0.818846	0.00112372	0.0119218	12
HQ760236.1.1426	Mucic acid	0.818846	0.00112372	0.0119218	12
HQ775107.1.1452	3-Aminobutyric acid	0.818846	0.00112372	0.0119218	12
HQ776651.1.1449	3-Aminobutyric acid	0.818846	0.00112372	0.0119218	12
HQ785621.1.1430	Tyrosine methyl ester	0.818846	0.00112372	0.0119218	12
HQ785949.1.1477	Mucic acid	0.818846	0.00112372	0.0119218	12
HQ796231.1.1425	Mucic acid	0.818846	0.00112372	0.0119218	12
HQ796332.1.1437	3-Aminobutyric acid	0.818846	0.00112372	0.0119218	12
KF071484.1.1353	3-Aminobutyric acid	0.818846	0.00112372	0.0119218	12
KF842513.1.1417	Tyrosine methyl ester	0.818846	0.00112372	0.0119218	12
FJ676367.1.1369	Pimelic acid	0.81879	0.00112535	0.0119247	12
EU768720.1.1347	N-Acetylglutamine	0.818635	0.00112985	0.0119579	12
FJ509235.1.1351	Isoglutamic acid	0.816668	0.00118827	0.0125612	12
DQ057383.1.1395	Cysteic acid	0.815603	0.00122086	0.0127717	12
DQ795359.1.1391	Ornithine	0.81545	0.00122559	0.0127717	12
DQ808021.1.1420	Ornithine	0.81545	0.00122559	0.0127717	12
FJ368451.1.1358	Ornithine	0.81545	0.00122559	0.0127717	12
HQ793781.1.1478	Adenosine	0.81545	0.00122559	0.0127717	12
HQ793825.1.1481	Ornithine	0.81545	0.00122559	0.0127717	12
HQ796241.1.1433	2-Hydroxyvaleric acid	0.81545	0.00122559	0.0127717	12
HQ796241.1.1433	Homovanillic acid	0.81545	0.00122559	0.0127717	12
HQ796241.1.1433	Taurocholic acid	0.81545	0.00122559	0.0127717	12
HQ796241.1.1433	β-Ala	0.81545	0.00122559	0.0127717	12
HQ796241.1.1433	5-Aminovaleric acid	0.81545	0.00122559	0.0127717	12
HQ796241.1.1433	Val	0.81545	0.00122559	0.0127717	12
CEAH01024297.182.1686	Pipecolic acid	0.815274	0.00123107	0.0127834	12
DQ798502.1.1389	3-Methylguanine	0.815274	0.00123107	0.0127834	12
FJ369674.1.1367	Pipecolic acid	0.815274	0.00123107	0.0127834	12
DQ806546.1.1397	Asn	0.815074	0.00123728	0.0128177	12
LT223639.1.1437	Asn	0.815074	0.00123728	0.0128177	12
EU531898.1.1460	S-Adenosylmethionine	0.813648	0.00128246	0.0132514	12
DQ797047.1.1397	Ascorbate 2-sulfate	0.813237	0.00129571	0.0132514	12
EF403397.1.1491	Betonicine	0.813237	0.00129571	0.0132514	12
EU009791.1.1480	Imidazolelactic acid	0.813237	0.00129571	0.0132514	12
GQ492248.1.1368	Ascorbate 2-sulfate	0.813237	0.00129571	0.0132514	12
GQ897155.1.1487	Ascorbate 2-sulfate	0.813237	0.00129571	0.0132514	12
HQ782057.1.1433	Ascorbate 2-sulfate	0.813237	0.00129571	0.0132514	12
HQ785949.1.1477	Carnosine	0.813237	0.00129571	0.0132514	12
JQ184675.1.1362	Betonicine	0.813237	0.00129571	0.0132514	12
JQ186816.1.1359	Betonicine	0.813237	0.00129571	0.0132514	12
KF842100.1.1418	Betonicine	0.813237	0.00129571	0.0132514	12
EU531898.1.1460	Tryptamine	0.81306	0.00130146	0.0132949	12
HQ796241.1.1433	Homoserine	0.812833	0.00130883	0.0133546	12
HQ781065.1.1445	Azetidine 2-carboxylic acid	0.810374	0.00139096	0.0141272	12
HQ781065.1.1445	2-Phenylethylamine	0.810374	0.00139096	0.0141272	12
HQ781065.1.1445	cis-4-Hydroxyproline	0.810374	0.00139096	0.0141272	12
HQ781065.1.1445	3-Methoxytyrosine	0.810374	0.00139096	0.0141272	12
CDZU01017197.3469.4972	Kynurenic acid	0.810308	0.00139321	0.0141337	12
AJ518872.1.1414	N-Acetyllysine	0.809916	0.00140668	0.0141887	12
EU531898.1.1460	Inosine	0.809916	0.00140668	0.0141887	12
FJ372122.1.1340	N-Acetyllysine	0.809916	0.00140668	0.0141887	12
FJ503329.1.1367	Glutaric acid	0.809916	0.00140668	0.0141887	12
LT223639.1.1437	Isoglutamic acid	0.809916	0.00140668	0.0141887	12
CVOZ01000063.228971.230480	2-Hydroxy-4-methylvaleric acid	0.808915	0.00144149	0.0143524	12
HQ796241.1.1433	Gluconic acid	0.808915	0.00144149	0.0143524	12
AJ867037.1.1462	Mucic acid	0.80861	0.00145225	0.0143524	12
DQ795626.1.1389	Mucic acid	0.80861	0.00145225	0.0143524	12
EF403397.1.1491	Tyrosine methyl ester	0.80861	0.00145225	0.0143524	12
EU136695.1.1991	Kynurenic acid	0.80861	0.00145225	0.0143524	12
EU767561.1.1352	Mucic acid	0.80861	0.00145225	0.0143524	12
FJ364668.1.1255	Mucic acid	0.80861	0.00145225	0.0143524	12
FJ512224.1.1379	Kynurenic acid	0.80861	0.00145225	0.0143524	12
GQ493883.1.1371	Mucic acid	0.80861	0.00145225	0.0143524	12
HQ775107.1.1452	Mucic acid	0.80861	0.00145225	0.0143524	12
HQ776651.1.1449	Mucic acid	0.80861	0.00145225	0.0143524	12
HQ785949.1.1477	3-Aminobutyric acid	0.80861	0.00145225	0.0143524	12
HQ796332.1.1437	Mucic acid	0.80861	0.00145225	0.0143524	12
JQ184675.1.1362	Tyrosine methyl ester	0.80861	0.00145225	0.0143524	12
JQ186816.1.1359	Tyrosine methyl ester	0.80861	0.00145225	0.0143524	12
KF071484.1.1353	Mucic acid	0.80861	0.00145225	0.0143524	12
KF842100.1.1418	Tyrosine methyl ester	0.80861	0.00145225	0.0143524	12
HQ754391.1.1413	6,8-Thioctic acid	0.808224	0.00146593	0.0144389	12
HQ760236.1.1426	6,8-Thioctic acid	0.808224	0.00146593	0.0144389	12
HQ796231.1.1425	6,8-Thioctic acid	0.808224	0.00146593	0.0144389	12
EU531898.1.1460	N-Acetylneuraminic acid	0.808122	0.00146957	0.0144586	12
DQ823980.1.1393	3-(4-Hydroxyphenyl)propionic acid	0.807129	0.0015053	0.0147607	12
DQ823980.1.1393	Prostaglandin F2α	0.807129	0.0015053	0.0147607	12
HQ796241.1.1433	Ala	0.807129	0.0015053	0.0147607	12
HQ793781.1.1478	Citramalic acid	0.806724	0.00152007	0.0148889	12
DQ798024.1.1383	Pipecolic acid	0.806183	0.00153995	0.0150502	12
EU531898.1.1460	N1,N8-Diacetylspermidine	0.806183	0.00153995	0.0150502	12
CZBZ01000002.727652.729157	Cysteic acid	0.805971	0.00154783	0.0150937	12
DQ793815.1.1392	Cysteic acid	0.805971	0.00154783	0.0150937	12
CZBZ01000002.727652.729157	Asn	0.805464	0.00156673	0.0152061	12
DQ793815.1.1392	Asn	0.805464	0.00156673	0.0152061	12
DQ798359.1.1394	Asn	0.805464	0.00156673	0.0152061	12
EU531898.1.1460	Fructose 6-phosphate	0.805461	0.00156684	0.0152061	12
EU531898.1.1460	Homoserine	0.804364	0.00160835	0.0152061	12
HQ796241.1.1433	Guanidinosuccinic acid	0.803833	0.00162871	0.0152061	12
AJ867037.1.1462	Carnosine	0.803439	0.00164397	0.0152061	12
AY977071.1.1335	Imidazolelactic acid	0.803439	0.00164397	0.0152061	12
AY977418.1.1358	Imidazolelactic acid	0.803439	0.00164397	0.0152061	12
CDYK01001058.46302.47796	Betonicine	0.803439	0.00164397	0.0152061	12
DQ793241.1.1399	Betonicine	0.803439	0.00164397	0.0152061	12
DQ795626.1.1389	Carnosine	0.803439	0.00164397	0.0152061	12
DQ797047.1.1397	Isopropanolamine	0.803439	0.00164397	0.0152061	12
DQ823742.1.1413	Imidazolelactic acid	0.803439	0.00164397	0.0152061	12
EF401870.1.1477	Imidazolelactic acid	0.803439	0.00164397	0.0152061	12
EF403635.1.1517	Imidazolelactic acid	0.803439	0.00164397	0.0152061	12
EU531995.1.1462	Isopropanolamine	0.803439	0.00164397	0.0152061	12
EU531995.1.1462	Carnosine	0.803439	0.00164397	0.0152061	12
EU767561.1.1352	Carnosine	0.803439	0.00164397	0.0152061	12
EU778953.1.1414	Imidazolelactic acid	0.803439	0.00164397	0.0152061	12
EU778973.1.1417	Imidazolelactic acid	0.803439	0.00164397	0.0152061	12
EU779071.1.1414	Imidazolelactic acid	0.803439	0.00164397	0.0152061	12
FJ362947.1.1366	Imidazolelactic acid	0.803439	0.00164397	0.0152061	12
FJ364668.1.1255	Carnosine	0.803439	0.00164397	0.0152061	12
FJ440034.1.1501	Betonicine	0.803439	0.00164397	0.0152061	12
FJ440083.1.1451	Imidazolelactic acid	0.803439	0.00164397	0.0152061	12
FJ503238.1.1390	Betonicine	0.803439	0.00164397	0.0152061	12
FJ508627.1.1357	Imidazolelactic acid	0.803439	0.00164397	0.0152061	12
FM873430.1.1507	Imidazolelactic acid	0.803439	0.00164397	0.0152061	12
GQ491553.1.1336	Betonicine	0.803439	0.00164397	0.0152061	12
GQ492248.1.1368	Isopropanolamine	0.803439	0.00164397	0.0152061	12
GQ493584.1.1333	Betonicine	0.803439	0.00164397	0.0152061	12
GQ493883.1.1371	Carnosine	0.803439	0.00164397	0.0152061	12
GQ897155.1.1487	Isopropanolamine	0.803439	0.00164397	0.0152061	12
HQ754391.1.1413	Ascorbate 2-sulfate	0.803439	0.00164397	0.0152061	12
HQ760236.1.1426	Ascorbate 2-sulfate	0.803439	0.00164397	0.0152061	12
HQ775107.1.1452	Carnosine	0.803439	0.00164397	0.0152061	12
HQ776651.1.1449	Carnosine	0.803439	0.00164397	0.0152061	12
HQ782057.1.1433	Isopropanolamine	0.803439	0.00164397	0.0152061	12
HQ785621.1.1430	Betonicine	0.803439	0.00164397	0.0152061	12
HQ796231.1.1425	Ascorbate 2-sulfate	0.803439	0.00164397	0.0152061	12
HQ796332.1.1437	Carnosine	0.803439	0.00164397	0.0152061	12
JF057596.1.1380	Imidazolelactic acid	0.803439	0.00164397	0.0152061	12
JQ940611.1.1450	Imidazolelactic acid	0.803439	0.00164397	0.0152061	12
KF071484.1.1353	Carnosine	0.803439	0.00164397	0.0152061	12
KF072758.1.1379	Imidazolelactic acid	0.803439	0.00164397	0.0152061	12
KF842215.1.1420	Imidazolelactic acid	0.803439	0.00164397	0.0152061	12
KF842513.1.1417	Betonicine	0.803439	0.00164397	0.0152061	12
LFQU01000071.20.1554	Imidazolelactic acid	0.803439	0.00164397	0.0152061	12
KF842604.1.1379	3-Amino-2-piperidone	0.803262	0.00165086	0.0152538	12
FJ676367.1.1369	Isoglutamic acid	0.803194	0.00165353	0.0152624	12
EF071375.1.1507	Pelargonic acid	0.802969	0.00166233	0.0153276	12
DQ807419.1.1397	3-Amino-2-piperidone	0.802462	0.00168229	0.0154955	12
FJ509235.1.1351	Tyrosine methyl ester	0.801745	0.00171083	0.0157418	12
FJ365729.1.1352	Glutaric acid	0.801398	0.00172478	0.0158206	12
FJ365729.1.1352	4-Aminoindole	0.801398	0.00172478	0.0158206	12
FJ370779.1.1389	Glutaric acid	0.801398	0.00172478	0.0158206	12
HQ781065.1.1445	Agmatine	0.801038	0.00173933	0.0159375	12
EF071375.1.1507	Normetanephrine	0.799505	0.00180239	0.0164639	12
HQ793781.1.1478	2-Hydroxy-4-methylvaleric acid	0.799505	0.00180239	0.0164639	12
HQ793781.1.1478	Ferulic acid	0.799505	0.00180239	0.0164639	12
DQ795359.1.1391	Anserine_divalent	0.798808	0.00183163	0.0166094	12
DQ808021.1.1420	Anserine_divalent	0.798808	0.00183163	0.0166094	12
DQ823980.1.1393	Cadaverine	0.798808	0.00183163	0.0166094	12
DQ823980.1.1393	N1,N8-Diacetylspermidine	0.798808	0.00183163	0.0166094	12
FJ368451.1.1358	Anserine_divalent	0.798808	0.00183163	0.0166094	12
HQ793825.1.1481	Anserine_divalent	0.798808	0.00183163	0.0166094	12
HQ796241.1.1433	8-Anilino-1-naphthalenesulfonic acid	0.798808	0.00183163	0.0166094	12
EU531898.1.1460	Citric acid	0.798719	0.0018354	0.0166094	12
EU531898.1.1460	Ala	0.798719	0.0018354	0.0166094	12
EU768720.1.1347	N-Methylproline	0.798677	0.00183718	0.0166094	12
HQ785949.1.1477	2-Quinolinecarboxylic acid	0.798374	0.00185001	0.0167082	12
DQ823980.1.1393	S-Methylmethionine	0.797303	0.00189604	0.0170889	12
HQ785949.1.1477	6,8-Thioctic acid	0.797303	0.00189604	0.0170889	12
FJ365729.1.1352	Formylanthranilic acid	0.797152	0.00190257	0.0171302	12
FJ369674.1.1367	Glutaric acid	0.796575	0.00192779	0.0173395	12
EU531898.1.1460	Sulfotyrosine	0.795963	0.00195481	0.0175646	12
DQ805835.1.1380	Isoglutamic acid	0.795794	0.00196229	0.0176138	12
FJ365354.1.1352	4-Aminoindole	0.794986	0.00199849	0.0179206	12
DQ795359.1.1391	Carnitine	0.794648	0.00201382	0.0179302	12
DQ808021.1.1420	Carnitine	0.794648	0.00201382	0.0179302	12
EF071375.1.1507	6-Hydroxyhexanoic acid	0.794648	0.00201382	0.0179302	12
EF071375.1.1507	4-Pyridoxic acid	0.794648	0.00201382	0.0179302	12
FJ368451.1.1358	Carnitine	0.794648	0.00201382	0.0179302	12
HQ793825.1.1481	Carnitine	0.794648	0.00201382	0.0179302	12
HQ804231.1.1422	4-Pyridoxic acid	0.794648	0.00201382	0.0179302	12
FJ370779.1.1389	3-Methylguanine	0.793873	0.00204924	0.0182271	12
EF071375.1.1507	Undecanoic acid	0.793782	0.00205341	0.0182274	12
HQ796241.1.1433	Citramalic acid	0.793782	0.00205341	0.0182274	12
FJ512477.1.1384	Cholic acid	0.793682	0.00205805	0.0182502	12
FJ365354.1.1352	Imidazole-4-acetic acid	0.793087	0.00208562	0.018476	12
AJ518872.1.1414	Asn	0.792641	0.00210651	0.0186236	12
FJ372122.1.1340	Asn	0.792641	0.00210651	0.0186236	12
DQ798024.1.1383	Formylanthranilic acid	0.790775	0.0021956	0.0193548	12
EU768720.1.1347	Pimelic acid	0.790161	0.00222554	0.0193548	12
CDYK01001058.46302.47796	Undecanoic acid	0.789975	0.00223466	0.0193548	12
CDYK01001058.46302.47796	Diphenylcarbazide	0.789975	0.00223466	0.0193548	12
DQ793241.1.1399	Undecanoic acid	0.789975	0.00223466	0.0193548	12
DQ793241.1.1399	Diphenylcarbazide	0.789975	0.00223466	0.0193548	12
FJ440034.1.1501	Undecanoic acid	0.789975	0.00223466	0.0193548	12
FJ440034.1.1501	Diphenylcarbazide	0.789975	0.00223466	0.0193548	12
FJ503238.1.1390	Undecanoic acid	0.789975	0.00223466	0.0193548	12
FJ503238.1.1390	Diphenylcarbazide	0.789975	0.00223466	0.0193548	12
GQ491553.1.1336	Undecanoic acid	0.789975	0.00223466	0.0193548	12
GQ491553.1.1336	Diphenylcarbazide	0.789975	0.00223466	0.0193548	12
GQ493584.1.1333	Undecanoic acid	0.789975	0.00223466	0.0193548	12
GQ493584.1.1333	Diphenylcarbazide	0.789975	0.00223466	0.0193548	12
HQ754391.1.1413	Citramalic acid	0.789975	0.00223466	0.0193548	12
HQ760236.1.1426	Citramalic acid	0.789975	0.00223466	0.0193548	12
HQ785621.1.1430	Undecanoic acid	0.789975	0.00223466	0.0193548	12
HQ785621.1.1430	Diphenylcarbazide	0.789975	0.00223466	0.0193548	12
HQ796231.1.1425	Citramalic acid	0.789975	0.00223466	0.0193548	12
HQ810977.1.1427	3-Amino-2-piperidone	0.789975	0.00223466	0.0193548	12
D86187.1.1513	Pyridoxine	0.789802	0.00224315	0.0193548	12
DQ795359.1.1391	2-Hydroxy-4-methylvaleric acid	0.789604	0.00225295	0.0193548	12
DQ795359.1.1391	Ferulic acid	0.789604	0.00225295	0.0193548	12
DQ808021.1.1420	2-Hydroxy-4-methylvaleric acid	0.789604	0.00225295	0.0193548	12
DQ808021.1.1420	Ferulic acid	0.789604	0.00225295	0.0193548	12
FJ368451.1.1358	2-Hydroxy-4-methylvaleric acid	0.789604	0.00225295	0.0193548	12
FJ368451.1.1358	Ferulic acid	0.789604	0.00225295	0.0193548	12
HQ793825.1.1481	2-Hydroxy-4-methylvaleric acid	0.789604	0.00225295	0.0193548	12
HQ793825.1.1481	Ferulic acid	0.789604	0.00225295	0.0193548	12
CDYJ01035375.5063.6592	N-Acetylaspartic acid	0.788752	0.00229539	0.019681	12
CDYJ01035375.5063.6592	N-Acetyllysine	0.788752	0.00229539	0.019681	12
KF842604.1.1379	Methoxamine	0.788576	0.00230423	0.0197376	12
DQ905920.1.1559	6-Hydroxyhexanoic acid	0.78828	0.00231914	0.019846	12
EU531995.1.1462	2-Quinolinecarboxylic acid	0.788139	0.00232631	0.019888	12
AJ518872.1.1414	Isoglutamic acid	0.787522	0.00235775	0.0200788	12
EU531898.1.1460	4-(β-Acetylaminoethyl)imidazole	0.787522	0.00235775	0.0200788	12
EU531898.1.1460	Carnitine	0.787522	0.00235775	0.0200788	12
FJ372122.1.1340	Isoglutamic acid	0.787522	0.00235775	0.0200788	12
DQ798958.1.1391	dTDP	0.786696	0.00240033	0.0201716	12
D86187.1.1513	Sebacic acid	0.786601	0.00240525	0.0201716	12
AJ867037.1.1462	2-Hydroxybutyric acid	0.786381	0.00241675	0.0201716	12
AJ867037.1.1462	6,8-Thioctic acid	0.786381	0.00241675	0.0201716	12
DQ795626.1.1389	2-Hydroxybutyric acid	0.786381	0.00241675	0.0201716	12
DQ795626.1.1389	6,8-Thioctic acid	0.786381	0.00241675	0.0201716	12
EU767561.1.1352	2-Hydroxybutyric acid	0.786381	0.00241675	0.0201716	12
EU767561.1.1352	6,8-Thioctic acid	0.786381	0.00241675	0.0201716	12
FJ364668.1.1255	2-Hydroxybutyric acid	0.786381	0.00241675	0.0201716	12
FJ364668.1.1255	6,8-Thioctic acid	0.786381	0.00241675	0.0201716	12
GQ493883.1.1371	2-Hydroxybutyric acid	0.786381	0.00241675	0.0201716	12
GQ493883.1.1371	6,8-Thioctic acid	0.786381	0.00241675	0.0201716	12
HQ775107.1.1452	2-Hydroxybutyric acid	0.786381	0.00241675	0.0201716	12
HQ775107.1.1452	6,8-Thioctic acid	0.786381	0.00241675	0.0201716	12
HQ776651.1.1449	2-Hydroxybutyric acid	0.786381	0.00241675	0.0201716	12
HQ776651.1.1449	6,8-Thioctic acid	0.786381	0.00241675	0.0201716	12
HQ793781.1.1478	Ethylacetimidate	0.786381	0.00241675	0.0201716	12
HQ796332.1.1437	2-Hydroxybutyric acid	0.786381	0.00241675	0.0201716	12
HQ796332.1.1437	6,8-Thioctic acid	0.786381	0.00241675	0.0201716	12
KF071484.1.1353	2-Hydroxybutyric acid	0.786381	0.00241675	0.0201716	12
KF071484.1.1353	6,8-Thioctic acid	0.786381	0.00241675	0.0201716	12
D86187.1.1513	Tyrosine methyl ester	0.785863	0.00244389	0.0203787	12
DQ797420.1.1394	Isoglutamic acid	0.785355	0.0024707	0.0205597	12
ADMB01000074.90.1632	Imidazolelactic acid	0.783843	0.00255197	0.0205597	12
AJ867037.1.1462	Ascorbate 2-sulfate	0.783843	0.00255197	0.0205597	12
AY975423.1.1358	Imidazolelactic acid	0.783843	0.00255197	0.0205597	12
AY984258.1.1335	Imidazolelactic acid	0.783843	0.00255197	0.0205597	12
AY986067.1.1358	Imidazolelactic acid	0.783843	0.00255197	0.0205597	12
AY986162.1.1358	Imidazolelactic acid	0.783843	0.00255197	0.0205597	12
AY986193.1.1358	Imidazolelactic acid	0.783843	0.00255197	0.0205597	12
AY986194.1.1358	Imidazolelactic acid	0.783843	0.00255197	0.0205597	12
CZCA01000489.3432.4942	Betonicine	0.783843	0.00255197	0.0205597	12
DQ456076.1.1438	Betonicine	0.783843	0.00255197	0.0205597	12
DQ795626.1.1389	Ascorbate 2-sulfate	0.783843	0.00255197	0.0205597	12
EF401572.1.1475	Imidazolelactic acid	0.783843	0.00255197	0.0205597	12
EF403163.1.1517	Imidazolelactic acid	0.783843	0.00255197	0.0205597	12
EF403317.1.1491	Betonicine	0.783843	0.00255197	0.0205597	12
EF403836.1.1489	Betonicine	0.783843	0.00255197	0.0205597	12
EU531977.1.1448	Imidazolelactic acid	0.783843	0.00255197	0.0205597	12
EU531995.1.1462	Ascorbate 2-sulfate	0.783843	0.00255197	0.0205597	12
EU767561.1.1352	Ascorbate 2-sulfate	0.783843	0.00255197	0.0205597	12
EU767611.1.1349	Betonicine	0.783843	0.00255197	0.0205597	12
EU767901.1.1354	Betonicine	0.783843	0.00255197	0.0205597	12
FJ363260.1.1341	Imidazolelactic acid	0.783843	0.00255197	0.0205597	12
FJ364053.1.1357	Betonicine	0.783843	0.00255197	0.0205597	12
FJ364668.1.1255	Ascorbate 2-sulfate	0.783843	0.00255197	0.0205597	12
GQ493883.1.1371	Ascorbate 2-sulfate	0.783843	0.00255197	0.0205597	12
HQ754391.1.1413	Isopropanolamine	0.783843	0.00255197	0.0205597	12
HQ754391.1.1413	Carnosine	0.783843	0.00255197	0.0205597	12
HQ760236.1.1426	Isopropanolamine	0.783843	0.00255197	0.0205597	12
HQ760236.1.1426	Carnosine	0.783843	0.00255197	0.0205597	12
HQ775107.1.1452	Ascorbate 2-sulfate	0.783843	0.00255197	0.0205597	12
HQ776651.1.1449	Ascorbate 2-sulfate	0.783843	0.00255197	0.0205597	12
HQ785949.1.1477	Isopropanolamine	0.783843	0.00255197	0.0205597	12
HQ796231.1.1425	Isopropanolamine	0.783843	0.00255197	0.0205597	12
HQ796231.1.1425	Carnosine	0.783843	0.00255197	0.0205597	12
HQ796332.1.1437	Ascorbate 2-sulfate	0.783843	0.00255197	0.0205597	12
KF071484.1.1353	Ascorbate 2-sulfate	0.783843	0.00255197	0.0205597	12
KF842600.1.1379	Betonicine	0.783843	0.00255197	0.0205597	12
EU531898.1.1460	Trp	0.783789	0.00255489	0.0205643	12
D86187.1.1513	Isoglutamic acid	0.783042	0.00259583	0.0208748	12
EU531898.1.1460	Gluconic acid	0.782665	0.00261668	0.0210233	12
FJ676367.1.1369	Tyrosine methyl ester	0.782609	0.0026198	0.0210291	12
FJ503329.1.1367	Formylanthranilic acid	0.782451	0.00262857	0.0210453	12
HQ796241.1.1433	Gly	0.782166	0.00264443	0.0210453	12
AJ518872.1.1414	Cysteic acid	0.781811	0.00266434	0.0210453	12
FJ372122.1.1340	Cysteic acid	0.781811	0.00266434	0.0210453	12
EU531898.1.1460	Glyceric acid	0.78176	0.0026672	0.0210453	12
DQ456055.1.1452	Isoglutamic acid	0.78171	0.00267007	0.0210453	12
CZBZ01000002.727652.729157	Isoglutamic acid	0.781616	0.00267535	0.0210453	12
DQ793815.1.1392	Isoglutamic acid	0.781616	0.00267535	0.0210453	12
DQ798502.1.1389	Pipecolic acid	0.781616	0.00267535	0.0210453	12
FJ509235.1.1351	N-Acetylglutamic acid	0.7815	0.00268186	0.0210453	12
HQ781065.1.1445	Adenosine	0.7815	0.00268186	0.0210453	12
EF071375.1.1507	Pyridoxine	0.78084	0.00271937	0.0210453	12
HQ804231.1.1422	Pyridoxine	0.78084	0.00271937	0.0210453	12
DQ798502.1.1389	N,N-Dimethylhistidine	0.7805	0.00273882	0.0210453	12
AJ867037.1.1462	Citramalic acid	0.780457	0.00274131	0.0210453	12
CZCA01000489.3432.4942	Undecanoic acid	0.780457	0.00274131	0.0210453	12
CZCA01000489.3432.4942	Diphenylcarbazide	0.780457	0.00274131	0.0210453	12
DQ795626.1.1389	Citramalic acid	0.780457	0.00274131	0.0210453	12
DQ797047.1.1397	Glyceric acid	0.780457	0.00274131	0.0210453	12
DQ797047.1.1397	Citramalic acid	0.780457	0.00274131	0.0210453	12
EF403397.1.1491	Undecanoic acid	0.780457	0.00274131	0.0210453	12
EF403397.1.1491	Diphenylcarbazide	0.780457	0.00274131	0.0210453	12
EF403836.1.1489	Undecanoic acid	0.780457	0.00274131	0.0210453	12
EF403836.1.1489	Diphenylcarbazide	0.780457	0.00274131	0.0210453	12
EU531995.1.1462	Glyceric acid	0.780457	0.00274131	0.0210453	12
EU767561.1.1352	Citramalic acid	0.780457	0.00274131	0.0210453	12
EU767611.1.1349	Undecanoic acid	0.780457	0.00274131	0.0210453	12
EU767611.1.1349	Diphenylcarbazide	0.780457	0.00274131	0.0210453	12
EU767901.1.1354	Undecanoic acid	0.780457	0.00274131	0.0210453	12
EU767901.1.1354	Diphenylcarbazide	0.780457	0.00274131	0.0210453	12
FJ364668.1.1255	Citramalic acid	0.780457	0.00274131	0.0210453	12
GQ492248.1.1368	Glyceric acid	0.780457	0.00274131	0.0210453	12
GQ492248.1.1368	Citramalic acid	0.780457	0.00274131	0.0210453	12
GQ493883.1.1371	Citramalic acid	0.780457	0.00274131	0.0210453	12
GQ897155.1.1487	Glyceric acid	0.780457	0.00274131	0.0210453	12
GQ897155.1.1487	Citramalic acid	0.780457	0.00274131	0.0210453	12
GQ897903.1.1487	3-Amino-2-piperidone	0.780457	0.00274131	0.0210453	12
HQ775107.1.1452	Citramalic acid	0.780457	0.00274131	0.0210453	12
HQ776651.1.1449	Citramalic acid	0.780457	0.00274131	0.0210453	12
HQ782057.1.1433	Glyceric acid	0.780457	0.00274131	0.0210453	12
HQ782057.1.1433	Citramalic acid	0.780457	0.00274131	0.0210453	12
HQ795363.1.1466	3-Amino-2-piperidone	0.780457	0.00274131	0.0210453	12
HQ796332.1.1437	Citramalic acid	0.780457	0.00274131	0.0210453	12
JQ184675.1.1362	Undecanoic acid	0.780457	0.00274131	0.0210453	12
JQ184675.1.1362	Diphenylcarbazide	0.780457	0.00274131	0.0210453	12
JQ186816.1.1359	Undecanoic acid	0.780457	0.00274131	0.0210453	12
JQ186816.1.1359	Diphenylcarbazide	0.780457	0.00274131	0.0210453	12
KF071484.1.1353	Citramalic acid	0.780457	0.00274131	0.0210453	12
KF842100.1.1418	Undecanoic acid	0.780457	0.00274131	0.0210453	12
KF842100.1.1418	Diphenylcarbazide	0.780457	0.00274131	0.0210453	12
EU531898.1.1460	Val	0.780057	0.00276436	0.0211669	12
EU531898.1.1460	Leu	0.780057	0.00276436	0.0211669	12
EU531898.1.1460	N8-Acetylspermidine	0.780057	0.00276436	0.0211669	12
CDZU01017197.3469.4972	N-Acetyllysine	0.779572	0.00279253	0.0213368	12
D86187.1.1513	N-Acetylglutamic acid	0.779483	0.00279771	0.0213368	12
HQ796241.1.1433	Creatinine	0.77937	0.00280432	0.0213368	12
HQ796241.1.1433	Met	0.77937	0.00280432	0.0213368	12
DQ798958.1.1391	ADP	0.77917	0.00281603	0.0213368	12
EU763017.1.1357	3-Amino-2-piperidone	0.779086	0.00282092	0.0213368	12
EU531898.1.1460	Trimethylamine	0.778884	0.0028328	0.0213368	12
DQ823980.1.1393	N-Acetylglucosamine 6-phosphate	0.778006	0.00288491	0.0213368	12
HQ793781.1.1478	Carnitine	0.778006	0.00288491	0.0213368	12
HQ796241.1.1433	Phe	0.778006	0.00288491	0.0213368	12
HQ804231.1.1422	Pelargonic acid	0.778006	0.00288491	0.0213368	12
AJ867037.1.1462	2-Quinolinecarboxylic acid	0.777903	0.00289104	0.0213368	12
DQ795626.1.1389	2-Quinolinecarboxylic acid	0.777903	0.00289104	0.0213368	12
EU767561.1.1352	2-Quinolinecarboxylic acid	0.777903	0.00289104	0.0213368	12
FJ364668.1.1255	2-Quinolinecarboxylic acid	0.777903	0.00289104	0.0213368	12
GQ493883.1.1371	2-Quinolinecarboxylic acid	0.777903	0.00289104	0.0213368	12
HQ775107.1.1452	2-Quinolinecarboxylic acid	0.777903	0.00289104	0.0213368	12
HQ776651.1.1449	2-Quinolinecarboxylic acid	0.777903	0.00289104	0.0213368	12
HQ796332.1.1437	2-Quinolinecarboxylic acid	0.777903	0.00289104	0.0213368	12
KF071484.1.1353	2-Quinolinecarboxylic acid	0.777903	0.00289104	0.0213368	12
EU531898.1.1460	Glucose 1-phosphate	0.77789	0.00289182	0.0213368	12
CEAH01024297.182.1686	Glutaric acid	0.777876	0.00289268	0.0213368	12
D86187.1.1513	Asn	0.777284	0.0029283	0.0213368	12
EU768720.1.1347	Asn	0.777284	0.0029283	0.0213368	12
LT223639.1.1437	Methoxamine	0.776966	0.00294755	0.0213368	12
EU531898.1.1460	Propionic acid	0.776325	0.00298666	0.0213368	12
AB510700.1.1488	Xanthurenic acid	0.776151	0.00299737	0.0213368	12
ABVO01000045.3575.5089	Xanthurenic acid	0.776151	0.00299737	0.0213368	12
AJ867037.1.1462	o-Hydroxyhippuric acid	0.776151	0.00299737	0.0213368	12
AY977071.1.1335	3-Phosphoglyceric acid	0.776151	0.00299737	0.0213368	12
AY977071.1.1335	Thiamine diphosphate	0.776151	0.00299737	0.0213368	12
AY977418.1.1358	Chelidonic acid	0.776151	0.00299737	0.0213368	12
CDYK01001058.46302.47796	Nalidixic acid	0.776151	0.00299737	0.0213368	12
CDYT01008935.2544.4050	N-Methylalanine	0.776151	0.00299737	0.0213368	12
DQ456076.1.1438	2,4-Diaminobutyric acid	0.776151	0.00299737	0.0213368	12
DQ793241.1.1399	Nalidixic acid	0.776151	0.00299737	0.0213368	12
DQ795626.1.1389	o-Hydroxyhippuric acid	0.776151	0.00299737	0.0213368	12
DQ823742.1.1413	Chelidonic acid	0.776151	0.00299737	0.0213368	12
EF401870.1.1477	3-Phosphoglyceric acid	0.776151	0.00299737	0.0213368	12
EF401870.1.1477	Thiamine diphosphate	0.776151	0.00299737	0.0213368	12
EF403317.1.1491	2,4-Diaminobutyric acid	0.776151	0.00299737	0.0213368	12
EF403397.1.1491	Citraconic acid	0.776151	0.00299737	0.0213368	12
EF403397.1.1491	3-Hydroxyanthranilic acid	0.776151	0.00299737	0.0213368	12
EF403475.1.1493	Nω-Methylarginine	0.776151	0.00299737	0.0213368	12
EF403635.1.1517	Chelidonic acid	0.776151	0.00299737	0.0213368	12
EF404342.1.1497	N-Methylalanine	0.776151	0.00299737	0.0213368	12
EF404740.1.1497	Xanthurenic acid	0.776151	0.00299737	0.0213368	12
EU531995.1.1462	3-Hydroxy-3-methylglutaric acid	0.776151	0.00299737	0.0213368	12
EU531995.1.1462	5-Methylcytosine	0.776151	0.00299737	0.0213368	12
EU531995.1.1462	Glucosaminic acid	0.776151	0.00299737	0.0213368	12
EU767561.1.1352	o-Hydroxyhippuric acid	0.776151	0.00299737	0.0213368	12
EU778953.1.1414	Chelidonic acid	0.776151	0.00299737	0.0213368	12
EU778973.1.1417	Chelidonic acid	0.776151	0.00299737	0.0213368	12
EU779071.1.1414	Chelidonic acid	0.776151	0.00299737	0.0213368	12
FJ362947.1.1366	Chelidonic acid	0.776151	0.00299737	0.0213368	12
FJ364053.1.1357	2,4-Diaminobutyric acid	0.776151	0.00299737	0.0213368	12
FJ364668.1.1255	o-Hydroxyhippuric acid	0.776151	0.00299737	0.0213368	12
FJ440034.1.1501	Nalidixic acid	0.776151	0.00299737	0.0213368	12
FJ440083.1.1451	Chelidonic acid	0.776151	0.00299737	0.0213368	12
FJ503238.1.1390	Nalidixic acid	0.776151	0.00299737	0.0213368	12
FJ508627.1.1357	3-Phosphoglyceric acid	0.776151	0.00299737	0.0213368	12
FJ508627.1.1357	Thiamine diphosphate	0.776151	0.00299737	0.0213368	12
FM873430.1.1507	Chelidonic acid	0.776151	0.00299737	0.0213368	12
GQ491553.1.1336	Nalidixic acid	0.776151	0.00299737	0.0213368	12
GQ493584.1.1333	Nalidixic acid	0.776151	0.00299737	0.0213368	12
GQ493883.1.1371	o-Hydroxyhippuric acid	0.776151	0.00299737	0.0213368	12
GQ898364.1.1484	N-Methylalanine	0.776151	0.00299737	0.0213368	12
HQ775107.1.1452	o-Hydroxyhippuric acid	0.776151	0.00299737	0.0213368	12
HQ776651.1.1449	o-Hydroxyhippuric acid	0.776151	0.00299737	0.0213368	12
HQ785621.1.1430	Nalidixic acid	0.776151	0.00299737	0.0213368	12
HQ785949.1.1477	3-Ureidopropionic acid	0.776151	0.00299737	0.0213368	12
HQ785949.1.1477	Butyrylcarnitine	0.776151	0.00299737	0.0213368	12
HQ785949.1.1477	Octanoylcarnitine	0.776151	0.00299737	0.0213368	12
HQ796332.1.1437	o-Hydroxyhippuric acid	0.776151	0.00299737	0.0213368	12
JF057596.1.1380	Chelidonic acid	0.776151	0.00299737	0.0213368	12
JQ184675.1.1362	Citraconic acid	0.776151	0.00299737	0.0213368	12
JQ184675.1.1362	3-Hydroxyanthranilic acid	0.776151	0.00299737	0.0213368	12
JQ186816.1.1359	Citraconic acid	0.776151	0.00299737	0.0213368	12
JQ186816.1.1359	3-Hydroxyanthranilic acid	0.776151	0.00299737	0.0213368	12
JQ940611.1.1450	Chelidonic acid	0.776151	0.00299737	0.0213368	12
KF071484.1.1353	o-Hydroxyhippuric acid	0.776151	0.00299737	0.0213368	12
KF072758.1.1379	Chelidonic acid	0.776151	0.00299737	0.0213368	12
KF842100.1.1418	Citraconic acid	0.776151	0.00299737	0.0213368	12
KF842100.1.1418	3-Hydroxyanthranilic acid	0.776151	0.00299737	0.0213368	12
KF842215.1.1420	Chelidonic acid	0.776151	0.00299737	0.0213368	12
KF842600.1.1379	2,4-Diaminobutyric acid	0.776151	0.00299737	0.0213368	12
LFQU01000071.20.1554	Chelidonic acid	0.776151	0.00299737	0.0213368	12
DQ905920.1.1559	Pelargonic acid	0.775768	0.00302096	0.0213502	12
DQ905920.1.1559	4-Pyridoxic acid	0.775768	0.00302096	0.0213502	12
DQ798359.1.1394	N,N-Dimethylhistidine	0.775591	0.00303189	0.0213502	12
AJ867037.1.1462	Gluconic acid	0.775532	0.00303561	0.0213502	12
D86187.1.1513	Azelaic acid	0.775532	0.00303561	0.0213502	12
DQ795626.1.1389	Gluconic acid	0.775532	0.00303561	0.0213502	12
EU767561.1.1352	Gluconic acid	0.775532	0.00303561	0.0213502	12
FJ364668.1.1255	Gluconic acid	0.775532	0.00303561	0.0213502	12
GQ493883.1.1371	Gluconic acid	0.775532	0.00303561	0.0213502	12
HQ775107.1.1452	Gluconic acid	0.775532	0.00303561	0.0213502	12
HQ776651.1.1449	Gluconic acid	0.775532	0.00303561	0.0213502	12
HQ785949.1.1477	2-Methylserine	0.775532	0.00303561	0.0213502	12
HQ796332.1.1437	Gluconic acid	0.775532	0.00303561	0.0213502	12
KF071484.1.1353	Gluconic acid	0.775532	0.00303561	0.0213502	12
KF842513.1.1417	Shikimic acid	0.775532	0.00303561	0.0213502	12
HQ785949.1.1477	2-Hydroxybutyric acid	0.775459	0.00304015	0.021365	12
FJ370779.1.1389	Pipecolic acid	0.775061	0.00306496	0.0214633	12
EU531898.1.1460	Ascorbate 2-sulfate	0.7749	0.003075	0.0214633	12
HQ781065.1.1445	Ethylacetimidate	0.774471	0.00310201	0.0214633	12
AJ867037.1.1462	Isopropanolamine	0.774045	0.00312899	0.0214633	12
DQ795626.1.1389	Isopropanolamine	0.774045	0.00312899	0.0214633	12
DQ797047.1.1397	Carnosine	0.774045	0.00312899	0.0214633	12
DQ798024.1.1383	N,N-Dimethylhistidine	0.774045	0.00312899	0.0214633	12
EU767561.1.1352	Isopropanolamine	0.774045	0.00312899	0.0214633	12
FJ364668.1.1255	Isopropanolamine	0.774045	0.00312899	0.0214633	12
FJ370984.1.1398	Betonicine	0.774045	0.00312899	0.0214633	12
GQ492248.1.1368	Carnosine	0.774045	0.00312899	0.0214633	12
GQ493883.1.1371	Isopropanolamine	0.774045	0.00312899	0.0214633	12
GQ897155.1.1487	Carnosine	0.774045	0.00312899	0.0214633	12
HQ775107.1.1452	Isopropanolamine	0.774045	0.00312899	0.0214633	12
HQ776651.1.1449	Isopropanolamine	0.774045	0.00312899	0.0214633	12
HQ782057.1.1433	Carnosine	0.774045	0.00312899	0.0214633	12
HQ785949.1.1477	Ascorbate 2-sulfate	0.774045	0.00312899	0.0214633	12
HQ796332.1.1437	Isopropanolamine	0.774045	0.00312899	0.0214633	12
KF071484.1.1353	Isopropanolamine	0.774045	0.00312899	0.0214633	12
DQ795359.1.1391	3-Ureidopropionic acid	0.773957	0.00313457	0.0214633	12
DQ795359.1.1391	Butyrylcarnitine	0.773957	0.00313457	0.0214633	12
DQ795359.1.1391	Octanoylcarnitine	0.773957	0.00313457	0.0214633	12
DQ808021.1.1420	3-Ureidopropionic acid	0.773957	0.00313457	0.0214633	12
DQ808021.1.1420	Butyrylcarnitine	0.773957	0.00313457	0.0214633	12
DQ808021.1.1420	Octanoylcarnitine	0.773957	0.00313457	0.0214633	12
FJ368451.1.1358	3-Ureidopropionic acid	0.773957	0.00313457	0.0214633	12
FJ368451.1.1358	Butyrylcarnitine	0.773957	0.00313457	0.0214633	12
FJ368451.1.1358	Octanoylcarnitine	0.773957	0.00313457	0.0214633	12
HQ793781.1.1478	o-Hydroxyhippuric acid	0.773957	0.00313457	0.0214633	12
HQ793825.1.1481	3-Ureidopropionic acid	0.773957	0.00313457	0.0214633	12
HQ793825.1.1481	Butyrylcarnitine	0.773957	0.00313457	0.0214633	12
HQ793825.1.1481	Octanoylcarnitine	0.773957	0.00313457	0.0214633	12
HQ804231.1.1422	2,4-Diaminobutyric acid	0.773957	0.00313457	0.0214633	12
DQ798958.1.1391	UMP	0.773702	0.00315085	0.0215581	12
DQ798024.1.1383	3-Methylguanine	0.772592	0.00322233	0.0217513	12
DQ806546.1.1397	Isoglutamic acid	0.772592	0.00322233	0.0217513	12
FJ503329.1.1367	4-Aminoindole	0.772592	0.00322233	0.0217513	12
EU768720.1.1347	Suberic acid	0.772364	0.00323718	0.0217513	12
KF842061.1.1404	3-Amino-2-piperidone	0.771771	0.00327604	0.0217513	12
HQ796241.1.1433	Hydroxyproline	0.771034	0.0033248	0.0217513	12
EU531898.1.1460	UDP	0.77015	0.00338402	0.0217513	12
DQ795359.1.1391	UDP-glucuronic acid	0.770138	0.00338484	0.0217513	12
DQ808021.1.1420	UDP-glucuronic acid	0.770138	0.00338484	0.0217513	12
FJ368451.1.1358	UDP-glucuronic acid	0.770138	0.00338484	0.0217513	12
HQ793825.1.1481	UDP-glucuronic acid	0.770138	0.00338484	0.0217513	12
HQ796241.1.1433	Alloisoleucine	0.770138	0.00338484	0.0217513	12
DQ823980.1.1393	Digalacturonic acid	0.769802	0.00340756	0.0217513	12
HQ793781.1.1478	5-Amino-4-oxovaleric acid	0.769802	0.00340756	0.0217513	12
HQ793781.1.1478	7,8-Dihydrobiopterin	0.769802	0.00340756	0.0217513	12
HQ796241.1.1433	2-Hydroxy-4-methylvaleric acid	0.769802	0.00340756	0.0217513	12
HQ796241.1.1433	Ferulic acid	0.769802	0.00340756	0.0217513	12
HQ796241.1.1433	5-Amino-4-oxovaleric acid	0.769802	0.00340756	0.0217513	12
HQ796241.1.1433	7,8-Dihydrobiopterin	0.769802	0.00340756	0.0217513	12
HQ804231.1.1422	Normetanephrine	0.769802	0.00340756	0.0217513	12
HQ804231.1.1422	6-Hydroxyhexanoic acid	0.769685	0.00341549	0.0217513	12
DQ905920.1.1559	Citraconic acid	0.769468	0.00343026	0.0217513	12
DQ905920.1.1559	3-Hydroxyanthranilic acid	0.769468	0.00343026	0.0217513	12
DQ455907.1.1457	Isoglutamic acid	0.768989	0.00346299	0.0217513	12
DQ798024.1.1383	Homocitrulline	0.76886	0.00347187	0.0217513	12
DQ794205.1.1401	3-Amino-2-piperidone	0.768113	0.00352351	0.0217513	12
HQ804231.1.1422	Undecanoic acid	0.767898	0.00353851	0.0217513	12
EU531995.1.1462	Homoserine	0.767237	0.00358486	0.0217513	12
GQ897903.1.1487	Cysteic acid	0.767237	0.00358486	0.0217513	12
HQ754391.1.1413	Mannosamine	0.767237	0.00358486	0.0217513	12
HQ760236.1.1426	Mannosamine	0.767237	0.00358486	0.0217513	12
HQ795363.1.1466	Cysteic acid	0.767237	0.00358486	0.0217513	12
HQ796231.1.1425	Mannosamine	0.767237	0.00358486	0.0217513	12
FJ509235.1.1351	Cytosine	0.766886	0.00360962	0.0217513	12
DQ795359.1.1391	p-Hydroxybenzoic acid	0.766866	0.00361104	0.0217513	12
DQ808021.1.1420	p-Hydroxybenzoic acid	0.766866	0.00361104	0.0217513	12
FJ368451.1.1358	p-Hydroxybenzoic acid	0.766866	0.00361104	0.0217513	12
HQ793781.1.1478	5-Hydroxylysine	0.766866	0.00361104	0.0217513	12
HQ793825.1.1481	p-Hydroxybenzoic acid	0.766866	0.00361104	0.0217513	12
EU531898.1.1460	6-Hydroxynicotinic acid	0.766776	0.00361742	0.0217513	12
DQ905920.1.1559	Normetanephrine	0.766752	0.00361917	0.0217513	12
CVOZ01000063.228971.230480	Met	0.766587	0.00363087	0.0217513	12
AJ867037.1.1462	2-Methylserine	0.766188	0.00365936	0.0217513	12
CVOZ01000063.228971.230480	Nω-Methylarginine	0.766188	0.00365936	0.0217513	12
D86187.1.1513	Hordenine	0.766188	0.00365936	0.0217513	12
D86187.1.1513	γ-Glu-2-aminobutyric acid	0.766188	0.00365936	0.0217513	12
DQ456076.1.1438	Shikimic acid	0.766188	0.00365936	0.0217513	12
DQ795626.1.1389	2-Methylserine	0.766188	0.00365936	0.0217513	12
DQ797047.1.1397	Sulfotyrosine	0.766188	0.00365936	0.0217513	12
DQ797047.1.1397	Tryptamine	0.766188	0.00365936	0.0217513	12
EF403317.1.1491	Shikimic acid	0.766188	0.00365936	0.0217513	12
EF403397.1.1491	Shikimic acid	0.766188	0.00365936	0.0217513	12
EU136695.1.1991	Methoxamine	0.766188	0.00365936	0.0217513	12
EU531995.1.1462	Sulfotyrosine	0.766188	0.00365936	0.0217513	12
EU531995.1.1462	2-Methylserine	0.766188	0.00365936	0.0217513	12
EU531995.1.1462	Tryptamine	0.766188	0.00365936	0.0217513	12
EU767561.1.1352	2-Methylserine	0.766188	0.00365936	0.0217513	12
FJ364053.1.1357	Shikimic acid	0.766188	0.00365936	0.0217513	12
FJ364668.1.1255	2-Methylserine	0.766188	0.00365936	0.0217513	12
FJ512224.1.1379	Methoxamine	0.766188	0.00365936	0.0217513	12
GQ492248.1.1368	Sulfotyrosine	0.766188	0.00365936	0.0217513	12
GQ492248.1.1368	Tryptamine	0.766188	0.00365936	0.0217513	12
GQ493883.1.1371	2-Methylserine	0.766188	0.00365936	0.0217513	12
GQ897155.1.1487	Sulfotyrosine	0.766188	0.00365936	0.0217513	12
GQ897155.1.1487	Tryptamine	0.766188	0.00365936	0.0217513	12
HQ754391.1.1413	Gluconic acid	0.766188	0.00365936	0.0217513	12
HQ760236.1.1426	Gluconic acid	0.766188	0.00365936	0.0217513	12
HQ775107.1.1452	2-Methylserine	0.766188	0.00365936	0.0217513	12
HQ776651.1.1449	2-Methylserine	0.766188	0.00365936	0.0217513	12
HQ782057.1.1433	Sulfotyrosine	0.766188	0.00365936	0.0217513	12
HQ782057.1.1433	Tryptamine	0.766188	0.00365936	0.0217513	12
HQ785949.1.1477	Gluconic acid	0.766188	0.00365936	0.0217513	12
HQ796231.1.1425	Gluconic acid	0.766188	0.00365936	0.0217513	12
HQ796332.1.1437	2-Methylserine	0.766188	0.00365936	0.0217513	12
HQ810977.1.1427	Methoxamine	0.766188	0.00365936	0.0217513	12
JQ184675.1.1362	Shikimic acid	0.766188	0.00365936	0.0217513	12
JQ186816.1.1359	Shikimic acid	0.766188	0.00365936	0.0217513	12
KF071484.1.1353	2-Methylserine	0.766188	0.00365936	0.0217513	12
KF842100.1.1418	Shikimic acid	0.766188	0.00365936	0.0217513	12
KF842600.1.1379	Shikimic acid	0.766188	0.00365936	0.0217513	12
FJ509235.1.1351	Suberic acid	0.76587	0.00368212	0.0217513	12
HQ781065.1.1445	2-Hydroxyglutaric acid	0.76587	0.00368212	0.0217513	12
HQ781065.1.1445	Ornithine	0.76587	0.00368212	0.0217513	12
HQ781065.1.1445	UDP	0.765779	0.00368873	0.0217513	12
DQ823980.1.1393	Cyclohexanecarboxylic acid	0.765525	0.00370706	0.0217513	12
DQ823980.1.1393	4-Acetamidobutanoic acid	0.765525	0.00370706	0.0217513	12
DQ823980.1.1393	N8-Acetylspermidine	0.765525	0.00370706	0.0217513	12
DQ905920.1.1559	Undecanoic acid	0.765481	0.00371021	0.0217513	12
HQ754391.1.1413	2-Hydroxybutyric acid	0.764537	0.00377898	0.0217513	12
HQ760236.1.1426	2-Hydroxybutyric acid	0.764537	0.00377898	0.0217513	12
HQ796231.1.1425	2-Hydroxybutyric acid	0.764537	0.00377898	0.0217513	12
DQ456076.1.1438	N2-Acetylaminoadipic acid	0.764247	0.00380028	0.0217513	12
EF403317.1.1491	N2-Acetylaminoadipic acid	0.764247	0.00380028	0.0217513	12
FJ364053.1.1357	N2-Acetylaminoadipic acid	0.764247	0.00380028	0.0217513	12
KF842600.1.1379	N2-Acetylaminoadipic acid	0.764247	0.00380028	0.0217513	12
FJ676367.1.1369	N-Acetylglutamic acid	0.764204	0.00380346	0.0217513	12
DQ824162.1.1399	Isoglutamic acid	0.763294	0.00387097	0.0217513	12
DQ905920.1.1559	5-Oxohexanoic acid	0.763256	0.00387381	0.0217513	12
ADMB01000074.90.1632	Prostaglandin E2	0.763188	0.00387886	0.0217513	12
AJ867037.1.1462	p-Hydroxybenzoic acid	0.763188	0.00387886	0.0217513	12
AJ867037.1.1462	Argininosuccinic acid	0.763188	0.00387886	0.0217513	12
AY975423.1.1358	Prostaglandin E2	0.763188	0.00387886	0.0217513	12
AY986067.1.1358	Prostaglandin E2	0.763188	0.00387886	0.0217513	12
AY986162.1.1358	Prostaglandin E2	0.763188	0.00387886	0.0217513	12
AY986193.1.1358	Prostaglandin E2	0.763188	0.00387886	0.0217513	12
AY986194.1.1358	Prostaglandin E2	0.763188	0.00387886	0.0217513	12
DQ795626.1.1389	p-Hydroxybenzoic acid	0.763188	0.00387886	0.0217513	12
DQ795626.1.1389	Argininosuccinic acid	0.763188	0.00387886	0.0217513	12
EF403163.1.1517	Prostaglandin E2	0.763188	0.00387886	0.0217513	12
EU531977.1.1448	Prostaglandin E2	0.763188	0.00387886	0.0217513	12
EU531995.1.1462	Hydroxyproline	0.763188	0.00387886	0.0217513	12
EU767561.1.1352	p-Hydroxybenzoic acid	0.763188	0.00387886	0.0217513	12
EU767561.1.1352	Argininosuccinic acid	0.763188	0.00387886	0.0217513	12
FJ364668.1.1255	p-Hydroxybenzoic acid	0.763188	0.00387886	0.0217513	12
FJ364668.1.1255	Argininosuccinic acid	0.763188	0.00387886	0.0217513	12
GQ493883.1.1371	p-Hydroxybenzoic acid	0.763188	0.00387886	0.0217513	12
GQ493883.1.1371	Argininosuccinic acid	0.763188	0.00387886	0.0217513	12
HQ775107.1.1452	p-Hydroxybenzoic acid	0.763188	0.00387886	0.0217513	12
HQ775107.1.1452	Argininosuccinic acid	0.763188	0.00387886	0.0217513	12
HQ776651.1.1449	p-Hydroxybenzoic acid	0.763188	0.00387886	0.0217513	12
HQ776651.1.1449	Argininosuccinic acid	0.763188	0.00387886	0.0217513	12
HQ785949.1.1477	Creatinine	0.763188	0.00387886	0.0217513	12
HQ785949.1.1477	5-Hydroxylysine	0.763188	0.00387886	0.0217513	12
HQ796332.1.1437	p-Hydroxybenzoic acid	0.763188	0.00387886	0.0217513	12
HQ796332.1.1437	Argininosuccinic acid	0.763188	0.00387886	0.0217513	12
KF071484.1.1353	p-Hydroxybenzoic acid	0.763188	0.00387886	0.0217513	12
KF071484.1.1353	Argininosuccinic acid	0.763188	0.00387886	0.0217513	12
KF842513.1.1417	Methionine sulfoxide	0.763188	0.00387886	0.0217513	12
DQ798502.1.1389	4-Aminoindole	0.762917	0.00389921	0.0217513	12
HQ815119.1.1448	Asn	0.76273	0.00391324	0.0217513	12
HQ793781.1.1478	Homoserine	0.762555	0.00392645	0.0217513	12
AB510700.1.1488	Pantothenic acid	0.761853	0.00397973	0.0217513	12
AB510700.1.1488	N-Acetyllysine	0.761853	0.00397973	0.0217513	12
ABVO01000045.3575.5089	Pantothenic acid	0.761853	0.00397973	0.0217513	12
ABVO01000045.3575.5089	N-Acetyllysine	0.761853	0.00397973	0.0217513	12
AY977071.1.1335	N-Acetylglucosamine 6-phosphate	0.761853	0.00397973	0.0217513	12
AY977071.1.1335	Choline	0.761853	0.00397973	0.0217513	12
CDYK01001058.46302.47796	Pelargonic acid	0.761853	0.00397973	0.0217513	12
CDYK01001058.46302.47796	Dodecanedioic acid	0.761853	0.00397973	0.0217513	12
CDYK01001058.46302.47796	N2-Phenylacetylglutamine	0.761853	0.00397973	0.0217513	12
CZCA01000489.3432.4942	4-Pyridoxic acid	0.761853	0.00397973	0.0217513	12
DQ456076.1.1438	N-Acetylglutamine	0.761853	0.00397973	0.0217513	12
DQ793241.1.1399	Pelargonic acid	0.761853	0.00397973	0.0217513	12
DQ793241.1.1399	Dodecanedioic acid	0.761853	0.00397973	0.0217513	12
DQ793241.1.1399	N2-Phenylacetylglutamine	0.761853	0.00397973	0.0217513	12
DQ797047.1.1397	Cholic acid	0.761853	0.00397973	0.0217513	12
DQ797047.1.1397	Agmatine	0.761853	0.00397973	0.0217513	12
EF401870.1.1477	N-Acetylglucosamine 6-phosphate	0.761853	0.00397973	0.0217513	12
EF401870.1.1477	Choline	0.761853	0.00397973	0.0217513	12
EF403317.1.1491	N-Acetylglutamine	0.761853	0.00397973	0.0217513	12
EF403397.1.1491	6-Hydroxyhexanoic acid	0.761853	0.00397973	0.0217513	12
EF403397.1.1491	Pimelic acid	0.761853	0.00397973	0.0217513	12
EF403397.1.1491	Sebacic acid	0.761853	0.00397973	0.0217513	12
EF403836.1.1489	4-Pyridoxic acid	0.761853	0.00397973	0.0217513	12
EF404740.1.1497	Pantothenic acid	0.761853	0.00397973	0.0217513	12
EF404740.1.1497	N-Acetyllysine	0.761853	0.00397973	0.0217513	12
EU009791.1.1480	3-(4-Hydroxyphenyl)propionic acid	0.761853	0.00397973	0.0217513	12
EU009791.1.1480	Prostaglandin F2α	0.761853	0.00397973	0.0217513	12
EU136695.1.1991	Homocitrulline	0.761853	0.00397973	0.0217513	12
EU531995.1.1462	Ala	0.761853	0.00397973	0.0217513	12
EU531995.1.1462	Ile	0.761853	0.00397973	0.0217513	12
EU531995.1.1462	Ornithine	0.761853	0.00397973	0.0217513	12
EU531995.1.1462	N6,N6,N6-Trimethyllysine	0.761853	0.00397973	0.0217513	12
EU767611.1.1349	4-Pyridoxic acid	0.761853	0.00397973	0.0217513	12
EU767901.1.1354	4-Pyridoxic acid	0.761853	0.00397973	0.0217513	12
FJ364053.1.1357	N-Acetylglutamine	0.761853	0.00397973	0.0217513	12
FJ440034.1.1501	Pelargonic acid	0.761853	0.00397973	0.0217513	12
FJ440034.1.1501	Dodecanedioic acid	0.761853	0.00397973	0.0217513	12
FJ440034.1.1501	N2-Phenylacetylglutamine	0.761853	0.00397973	0.0217513	12
FJ503238.1.1390	Pelargonic acid	0.761853	0.00397973	0.0217513	12
FJ503238.1.1390	Dodecanedioic acid	0.761853	0.00397973	0.0217513	12
FJ503238.1.1390	N2-Phenylacetylglutamine	0.761853	0.00397973	0.0217513	12
FJ508627.1.1357	N-Acetylglucosamine 6-phosphate	0.761853	0.00397973	0.0217513	12
FJ508627.1.1357	Choline	0.761853	0.00397973	0.0217513	12
FJ512224.1.1379	Homocitrulline	0.761853	0.00397973	0.0217513	12
GQ491553.1.1336	Pelargonic acid	0.761853	0.00397973	0.0217513	12
GQ491553.1.1336	Dodecanedioic acid	0.761853	0.00397973	0.0217513	12
GQ491553.1.1336	N2-Phenylacetylglutamine	0.761853	0.00397973	0.0217513	12
GQ492248.1.1368	Cholic acid	0.761853	0.00397973	0.0217513	12
GQ492248.1.1368	Agmatine	0.761853	0.00397973	0.0217513	12
GQ493584.1.1333	Pelargonic acid	0.761853	0.00397973	0.0217513	12
GQ493584.1.1333	Dodecanedioic acid	0.761853	0.00397973	0.0217513	12
GQ493584.1.1333	N2-Phenylacetylglutamine	0.761853	0.00397973	0.0217513	12
GQ897155.1.1487	Cholic acid	0.761853	0.00397973	0.0217513	12
GQ897155.1.1487	Agmatine	0.761853	0.00397973	0.0217513	12
GQ897903.1.1487	Glutaric acid	0.761853	0.00397973	0.0217513	12
HQ754391.1.1413	Creatine	0.761853	0.00397973	0.0217513	12
HQ754391.1.1413	Carnitine	0.761853	0.00397973	0.0217513	12
HQ754391.1.1413	SDMA	0.761853	0.00397973	0.0217513	12
HQ754391.1.1413	Adenosine	0.761853	0.00397973	0.0217513	12
HQ760236.1.1426	Creatine	0.761853	0.00397973	0.0217513	12
HQ760236.1.1426	Carnitine	0.761853	0.00397973	0.0217513	12
HQ760236.1.1426	SDMA	0.761853	0.00397973	0.0217513	12
HQ760236.1.1426	Adenosine	0.761853	0.00397973	0.0217513	12
HQ782057.1.1433	Cholic acid	0.761853	0.00397973	0.0217513	12
HQ782057.1.1433	Agmatine	0.761853	0.00397973	0.0217513	12
HQ785621.1.1430	Pelargonic acid	0.761853	0.00397973	0.0217513	12
HQ785621.1.1430	Dodecanedioic acid	0.761853	0.00397973	0.0217513	12
HQ785621.1.1430	N2-Phenylacetylglutamine	0.761853	0.00397973	0.0217513	12
HQ785949.1.1477	2-Hydroxyvaleric acid	0.761853	0.00397973	0.0217513	12
HQ785949.1.1477	Taurocholic acid	0.761853	0.00397973	0.0217513	12
HQ795363.1.1466	Glutaric acid	0.761853	0.00397973	0.0217513	12
HQ796231.1.1425	Creatine	0.761853	0.00397973	0.0217513	12
HQ796231.1.1425	Carnitine	0.761853	0.00397973	0.0217513	12
HQ796231.1.1425	SDMA	0.761853	0.00397973	0.0217513	12
HQ796231.1.1425	Adenosine	0.761853	0.00397973	0.0217513	12
JQ184675.1.1362	6-Hydroxyhexanoic acid	0.761853	0.00397973	0.0217513	12
JQ184675.1.1362	Pimelic acid	0.761853	0.00397973	0.0217513	12
JQ184675.1.1362	Sebacic acid	0.761853	0.00397973	0.0217513	12
JQ186816.1.1359	6-Hydroxyhexanoic acid	0.761853	0.00397973	0.0217513	12
JQ186816.1.1359	Pimelic acid	0.761853	0.00397973	0.0217513	12
JQ186816.1.1359	Sebacic acid	0.761853	0.00397973	0.0217513	12
KF842100.1.1418	6-Hydroxyhexanoic acid	0.761853	0.00397973	0.0217513	12
KF842100.1.1418	Pimelic acid	0.761853	0.00397973	0.0217513	12
KF842100.1.1418	Sebacic acid	0.761853	0.00397973	0.0217513	12
KF842513.1.1417	5-Oxohexanoic acid	0.761853	0.00397973	0.0217513	12
KF842600.1.1379	N-Acetylglutamine	0.761853	0.00397973	0.0217513	12
CDYT01008935.2544.4050	3-Amino-2-piperidone	0.761421	0.00401273	0.0217513	12
EF404342.1.1497	3-Amino-2-piperidone	0.761421	0.00401273	0.0217513	12
EU136695.1.1991	3-Amino-2-piperidone	0.761421	0.00401273	0.0217513	12
FJ370984.1.1398	Undecanoic acid	0.761421	0.00401273	0.0217513	12
FJ370984.1.1398	Diphenylcarbazide	0.761421	0.00401273	0.0217513	12
FJ512224.1.1379	3-Amino-2-piperidone	0.761421	0.00401273	0.0217513	12
GQ898364.1.1484	3-Amino-2-piperidone	0.761421	0.00401273	0.0217513	12
HQ754391.1.1413	Glyceric acid	0.761421	0.00401273	0.0217513	12
HQ760236.1.1426	Glyceric acid	0.761421	0.00401273	0.0217513	12
HQ785949.1.1477	Glyceric acid	0.761421	0.00401273	0.0217513	12
HQ785949.1.1477	Citramalic acid	0.761421	0.00401273	0.0217513	12
HQ796231.1.1425	Glyceric acid	0.761421	0.00401273	0.0217513	12
KF842513.1.1417	Undecanoic acid	0.761421	0.00401273	0.0217513	12
KF842513.1.1417	Diphenylcarbazide	0.761421	0.00401273	0.0217513	12
EU531898.1.1460	SDMA	0.761395	0.00401473	0.0217513	12
DQ823980.1.1393	Chelidonic acid	0.761165	0.00403248	0.0217513	12
EF403475.1.1493	6,8-Thioctic acid	0.761165	0.00403248	0.0217513	12
EF403475.1.1493	5-Amino-4-oxovaleric acid	0.761165	0.00403248	0.0217513	12
EF403475.1.1493	7,8-Dihydrobiopterin	0.761165	0.00403248	0.0217513	12
HQ796241.1.1433	3-Ureidopropionic acid	0.761165	0.00403248	0.0217513	12
HQ796241.1.1433	Butyrylcarnitine	0.761165	0.00403248	0.0217513	12
HQ796241.1.1433	Octanoylcarnitine	0.761165	0.00403248	0.0217513	12
HQ804231.1.1422	Nalidixic acid	0.761165	0.00403248	0.0217513	12
HQ793781.1.1478	UDP-glucuronic acid	0.760859	0.00405607	0.0217513	12
DQ795359.1.1391	5-Amino-4-oxovaleric acid	0.759901	0.00413072	0.0217513	12
DQ795359.1.1391	7,8-Dihydrobiopterin	0.759901	0.00413072	0.0217513	12
DQ808021.1.1420	5-Amino-4-oxovaleric acid	0.759901	0.00413072	0.0217513	12
DQ808021.1.1420	7,8-Dihydrobiopterin	0.759901	0.00413072	0.0217513	12
DQ823980.1.1393	2-Deoxyglucose 6-phosphate	0.759901	0.00413072	0.0217513	12
FJ368451.1.1358	5-Amino-4-oxovaleric acid	0.759901	0.00413072	0.0217513	12
FJ368451.1.1358	7,8-Dihydrobiopterin	0.759901	0.00413072	0.0217513	12
HQ793825.1.1481	5-Amino-4-oxovaleric acid	0.759901	0.00413072	0.0217513	12
HQ793825.1.1481	7,8-Dihydrobiopterin	0.759901	0.00413072	0.0217513	12
DQ807419.1.1397	N-Acetyllysine	0.75976	0.00414179	0.0217513	12
KF842061.1.1404	N,N-Dimethylhistidine	0.759341	0.00417486	0.0217513	12
DQ798359.1.1394	Isoglutamic acid	0.759177	0.00418782	0.0217513	12
DQ798958.1.1391	p-Hydroxyphenylacetic acid	0.759172	0.00418819	0.0217513	12
DQ795359.1.1391	5-Hydroxylysine	0.758531	0.00423927	0.0217513	12
DQ808021.1.1420	5-Hydroxylysine	0.758531	0.00423927	0.0217513	12
FJ368451.1.1358	5-Hydroxylysine	0.758531	0.00423927	0.0217513	12
HQ793781.1.1478	p-Hydroxybenzoic acid	0.758531	0.00423927	0.0217513	12
HQ793825.1.1481	5-Hydroxylysine	0.758531	0.00423927	0.0217513	12
CDZU01017197.3469.4972	Glutaric acid	0.758407	0.0042492	0.0217513	12
HQ781065.1.1445	5-Methoxyindoleacetic acid	0.758055	0.00427744	0.0217513	12
AJ867037.1.1462	Mannosamine	0.757993	0.00428247	0.0217513	12
CDYJ01035375.5063.6592	N,N-Dimethylhistidine	0.757993	0.00428247	0.0217513	12
CDYT01008935.2544.4050	Cysteic acid	0.757993	0.00428247	0.0217513	12
DQ057383.1.1395	N,N-Dimethylhistidine	0.757993	0.00428247	0.0217513	12
DQ795626.1.1389	Mannosamine	0.757993	0.00428247	0.0217513	12
DQ797047.1.1397	Taurine	0.757993	0.00428247	0.0217513	12
DQ797047.1.1397	Mannosamine	0.757993	0.00428247	0.0217513	12
EF404342.1.1497	Cysteic acid	0.757993	0.00428247	0.0217513	12
EU531995.1.1462	Taurine	0.757993	0.00428247	0.0217513	12
EU767561.1.1352	Mannosamine	0.757993	0.00428247	0.0217513	12
FJ364668.1.1255	Mannosamine	0.757993	0.00428247	0.0217513	12
GQ492248.1.1368	Taurine	0.757993	0.00428247	0.0217513	12
GQ492248.1.1368	Mannosamine	0.757993	0.00428247	0.0217513	12
GQ493883.1.1371	Mannosamine	0.757993	0.00428247	0.0217513	12
GQ897155.1.1487	Taurine	0.757993	0.00428247	0.0217513	12
GQ897155.1.1487	Mannosamine	0.757993	0.00428247	0.0217513	12
GQ898364.1.1484	Cysteic acid	0.757993	0.00428247	0.0217513	12
HQ775107.1.1452	Mannosamine	0.757993	0.00428247	0.0217513	12
HQ776651.1.1449	Mannosamine	0.757993	0.00428247	0.0217513	12
HQ782057.1.1433	Taurine	0.757993	0.00428247	0.0217513	12
HQ782057.1.1433	Mannosamine	0.757993	0.00428247	0.0217513	12
HQ785949.1.1477	Homoserine	0.757993	0.00428247	0.0217513	12
HQ796332.1.1437	Mannosamine	0.757993	0.00428247	0.0217513	12
HQ810977.1.1427	Cysteic acid	0.757993	0.00428247	0.0217513	12
KF071484.1.1353	Mannosamine	0.757993	0.00428247	0.0217513	12
EU531898.1.1460	3-(4-Hydroxyphenyl)propionic acid	0.757663	0.00430913	0.0217513	12
DQ798024.1.1383	Kynurenic acid	0.757479	0.00432407	0.0217513	12
EF071375.1.1507	Pimelic acid	0.757204	0.00434648	0.0217513	12
FJ509235.1.1351	N2-Acetylaminoadipic acid	0.757046	0.00435938	0.0217513	12
HQ760186.1.1442	Isoglutamic acid	0.756226	0.00442673	0.0217513	12
CDZU01017197.3469.4972	Asn	0.756203	0.00442868	0.0217513	12
KF842513.1.1417	N2-Acetylaminoadipic acid	0.754449	0.00457553	0.0217513	12
AJ867037.1.1462	Creatinine	0.753993	0.00461428	0.0217513	12
AJ867037.1.1462	5-Hydroxylysine	0.753993	0.00461428	0.0217513	12
AY977418.1.1358	Prostaglandin E2	0.753993	0.00461428	0.0217513	12
DQ456076.1.1438	Methionine sulfoxide	0.753993	0.00461428	0.0217513	12
DQ795626.1.1389	Creatinine	0.753993	0.00461428	0.0217513	12
DQ795626.1.1389	5-Hydroxylysine	0.753993	0.00461428	0.0217513	12
DQ797047.1.1397	GABA	0.753993	0.00461428	0.0217513	12
DQ797047.1.1397	1-Methyl-4-imidazoleacetic acid	0.753993	0.00461428	0.0217513	12
DQ797047.1.1397	Met	0.753993	0.00461428	0.0217513	12
DQ823742.1.1413	Prostaglandin E2	0.753993	0.00461428	0.0217513	12
EF403317.1.1491	Methionine sulfoxide	0.753993	0.00461428	0.0217513	12
EF403397.1.1491	Methionine sulfoxide	0.753993	0.00461428	0.0217513	12
EF403635.1.1517	Prostaglandin E2	0.753993	0.00461428	0.0217513	12
EU531995.1.1462	GABA	0.753993	0.00461428	0.0217513	12
EU531995.1.1462	Creatinine	0.753993	0.00461428	0.0217513	12
EU531995.1.1462	1-Methyl-4-imidazoleacetic acid	0.753993	0.00461428	0.0217513	12
EU531995.1.1462	Met	0.753993	0.00461428	0.0217513	12
EU531995.1.1462	5-Hydroxylysine	0.753993	0.00461428	0.0217513	12
EU767561.1.1352	Creatinine	0.753993	0.00461428	0.0217513	12
EU767561.1.1352	5-Hydroxylysine	0.753993	0.00461428	0.0217513	12
EU778953.1.1414	Prostaglandin E2	0.753993	0.00461428	0.0217513	12
EU778973.1.1417	Prostaglandin E2	0.753993	0.00461428	0.0217513	12
EU779071.1.1414	Prostaglandin E2	0.753993	0.00461428	0.0217513	12
FJ362947.1.1366	Prostaglandin E2	0.753993	0.00461428	0.0217513	12
FJ364053.1.1357	Methionine sulfoxide	0.753993	0.00461428	0.0217513	12
FJ364668.1.1255	Creatinine	0.753993	0.00461428	0.0217513	12
FJ364668.1.1255	5-Hydroxylysine	0.753993	0.00461428	0.0217513	12
FJ440083.1.1451	Prostaglandin E2	0.753993	0.00461428	0.0217513	12
FM873430.1.1507	Prostaglandin E2	0.753993	0.00461428	0.0217513	12
GQ492248.1.1368	GABA	0.753993	0.00461428	0.0217513	12
GQ492248.1.1368	1-Methyl-4-imidazoleacetic acid	0.753993	0.00461428	0.0217513	12
GQ492248.1.1368	Met	0.753993	0.00461428	0.0217513	12
GQ493883.1.1371	Creatinine	0.753993	0.00461428	0.0217513	12
GQ493883.1.1371	5-Hydroxylysine	0.753993	0.00461428	0.0217513	12
GQ897155.1.1487	GABA	0.753993	0.00461428	0.0217513	12
GQ897155.1.1487	1-Methyl-4-imidazoleacetic acid	0.753993	0.00461428	0.0217513	12
GQ897155.1.1487	Met	0.753993	0.00461428	0.0217513	12
HQ754391.1.1413	p-Hydroxybenzoic acid	0.753993	0.00461428	0.0217513	12
HQ754391.1.1413	Argininosuccinic acid	0.753993	0.00461428	0.0217513	12
HQ760236.1.1426	p-Hydroxybenzoic acid	0.753993	0.00461428	0.0217513	12
HQ760236.1.1426	Argininosuccinic acid	0.753993	0.00461428	0.0217513	12
HQ775107.1.1452	Creatinine	0.753993	0.00461428	0.0217513	12
HQ775107.1.1452	5-Hydroxylysine	0.753993	0.00461428	0.0217513	12
HQ776651.1.1449	Creatinine	0.753993	0.00461428	0.0217513	12
HQ776651.1.1449	5-Hydroxylysine	0.753993	0.00461428	0.0217513	12
HQ782057.1.1433	GABA	0.753993	0.00461428	0.0217513	12
HQ782057.1.1433	1-Methyl-4-imidazoleacetic acid	0.753993	0.00461428	0.0217513	12
HQ782057.1.1433	Met	0.753993	0.00461428	0.0217513	12
HQ785949.1.1477	p-Hydroxybenzoic acid	0.753993	0.00461428	0.0217513	12
HQ785949.1.1477	Hydroxyproline	0.753993	0.00461428	0.0217513	12
HQ785949.1.1477	Argininosuccinic acid	0.753993	0.00461428	0.0217513	12
HQ796231.1.1425	p-Hydroxybenzoic acid	0.753993	0.00461428	0.0217513	12
HQ796231.1.1425	Argininosuccinic acid	0.753993	0.00461428	0.0217513	12
HQ796332.1.1437	Creatinine	0.753993	0.00461428	0.0217513	12
HQ796332.1.1437	5-Hydroxylysine	0.753993	0.00461428	0.0217513	12
JF057596.1.1380	Prostaglandin E2	0.753993	0.00461428	0.0217513	12
JQ184675.1.1362	Methionine sulfoxide	0.753993	0.00461428	0.0217513	12
JQ186816.1.1359	Methionine sulfoxide	0.753993	0.00461428	0.0217513	12
JQ940611.1.1450	Prostaglandin E2	0.753993	0.00461428	0.0217513	12
KF071484.1.1353	Creatinine	0.753993	0.00461428	0.0217513	12
KF071484.1.1353	5-Hydroxylysine	0.753993	0.00461428	0.0217513	12
KF072758.1.1379	Prostaglandin E2	0.753993	0.00461428	0.0217513	12
KF842100.1.1418	Methionine sulfoxide	0.753993	0.00461428	0.0217513	12
KF842215.1.1420	Prostaglandin E2	0.753993	0.00461428	0.0217513	12
KF842600.1.1379	Methionine sulfoxide	0.753993	0.00461428	0.0217513	12
LFQU01000071.20.1554	Prostaglandin E2	0.753993	0.00461428	0.0217513	12
LT223639.1.1437	N-Acetylaspartic acid	0.753931	0.0046196	0.0217513	12
HQ796241.1.1433	2-Methylserine	0.753858	0.00462579	0.0217513	12
KF842604.1.1379	Isoglutamic acid	0.75354	0.00465308	0.0217513	12
KF842604.1.1379	N-Acetyllysine	0.75354	0.00465308	0.0217513	12
DQ798958.1.1391	Sarcosine	0.753297	0.00467396	0.0217513	12
AB510700.1.1488	Homocitrulline	0.752674	0.00472788	0.0217513	12
ABVO01000045.3575.5089	Homocitrulline	0.752674	0.00472788	0.0217513	12
ADMB01000074.90.1632	Cyclohexanecarboxylic acid	0.752674	0.00472788	0.0217513	12
AJ867037.1.1462	2-Hydroxyvaleric acid	0.752674	0.00472788	0.0217513	12
AJ867037.1.1462	Taurocholic acid	0.752674	0.00472788	0.0217513	12
AJ867037.1.1462	Creatine	0.752674	0.00472788	0.0217513	12
AJ867037.1.1462	Carnitine	0.752674	0.00472788	0.0217513	12
AJ867037.1.1462	SDMA	0.752674	0.00472788	0.0217513	12
AJ867037.1.1462	Adenosine	0.752674	0.00472788	0.0217513	12
AY975423.1.1358	Cyclohexanecarboxylic acid	0.752674	0.00472788	0.0217513	12
AY977071.1.1335	3-(4-Hydroxyphenyl)propionic acid	0.752674	0.00472788	0.0217513	12
AY977071.1.1335	Prostaglandin F2α	0.752674	0.00472788	0.0217513	12
AY977418.1.1358	3-(4-Hydroxyphenyl)propionic acid	0.752674	0.00472788	0.0217513	12
AY977418.1.1358	Prostaglandin F2α	0.752674	0.00472788	0.0217513	12
AY984258.1.1335	Cyclohexanecarboxylic acid	0.752674	0.00472788	0.0217513	12
AY984258.1.1335	N-Acetylglucosamine 6-phosphate	0.752674	0.00472788	0.0217513	12
AY984258.1.1335	Choline	0.752674	0.00472788	0.0217513	12
AY986067.1.1358	Cyclohexanecarboxylic acid	0.752674	0.00472788	0.0217513	12
AY986162.1.1358	Cyclohexanecarboxylic acid	0.752674	0.00472788	0.0217513	12
AY986193.1.1358	Cyclohexanecarboxylic acid	0.752674	0.00472788	0.0217513	12
AY986194.1.1358	Cyclohexanecarboxylic acid	0.752674	0.00472788	0.0217513	12
CDYK01001058.46302.47796	6-Hydroxyhexanoic acid	0.752674	0.00472788	0.0217513	12
CDYK01001058.46302.47796	Pimelic acid	0.752674	0.00472788	0.0217513	12
CDYK01001058.46302.47796	4-Pyridoxic acid	0.752674	0.00472788	0.0217513	12
CDYK01001058.46302.47796	Sebacic acid	0.752674	0.00472788	0.0217513	12
CDYT01008935.2544.4050	Glutaric acid	0.752674	0.00472788	0.0217513	12
CDYT01008935.2544.4050	Pantothenic acid	0.752674	0.00472788	0.0217513	12
CDYT01008935.2544.4050	N-Acetyllysine	0.752674	0.00472788	0.0217513	12
CZCA01000489.3432.4942	Pelargonic acid	0.752674	0.00472788	0.0217513	12
CZCA01000489.3432.4942	Dodecanedioic acid	0.752674	0.00472788	0.0217513	12
CZCA01000489.3432.4942	N2-Phenylacetylglutamine	0.752674	0.00472788	0.0217513	12
DQ456076.1.1438	5-Oxohexanoic acid	0.752674	0.00472788	0.0217513	12
DQ793241.1.1399	6-Hydroxyhexanoic acid	0.752674	0.00472788	0.0217513	12
DQ793241.1.1399	Pimelic acid	0.752674	0.00472788	0.0217513	12
DQ793241.1.1399	4-Pyridoxic acid	0.752674	0.00472788	0.0217513	12
DQ793241.1.1399	Sebacic acid	0.752674	0.00472788	0.0217513	12
DQ795626.1.1389	2-Hydroxyvaleric acid	0.752674	0.00472788	0.0217513	12
DQ795626.1.1389	Taurocholic acid	0.752674	0.00472788	0.0217513	12
DQ795626.1.1389	Creatine	0.752674	0.00472788	0.0217513	12
DQ795626.1.1389	Carnitine	0.752674	0.00472788	0.0217513	12
DQ795626.1.1389	SDMA	0.752674	0.00472788	0.0217513	12
DQ795626.1.1389	Adenosine	0.752674	0.00472788	0.0217513	12
DQ797047.1.1397	Mevalonic acid	0.752674	0.00472788	0.0217513	12
DQ797047.1.1397	Homovanillic acid	0.752674	0.00472788	0.0217513	12
DQ797047.1.1397	5-Methoxyindoleacetic acid	0.752674	0.00472788	0.0217513	12
DQ797047.1.1397	β-Ala	0.752674	0.00472788	0.0217513	12
DQ797047.1.1397	5-Aminovaleric acid	0.752674	0.00472788	0.0217513	12
DQ797047.1.1397	Val	0.752674	0.00472788	0.0217513	12
DQ797047.1.1397	Creatine	0.752674	0.00472788	0.0217513	12
DQ797047.1.1397	Leu	0.752674	0.00472788	0.0217513	12
DQ797047.1.1397	Tyramine	0.752674	0.00472788	0.0217513	12
DQ797047.1.1397	Carnitine	0.752674	0.00472788	0.0217513	12
DQ797047.1.1397	Phe	0.752674	0.00472788	0.0217513	12
DQ797047.1.1397	SDMA	0.752674	0.00472788	0.0217513	12
DQ797047.1.1397	Adenosine	0.752674	0.00472788	0.0217513	12
DQ823742.1.1413	3-(4-Hydroxyphenyl)propionic acid	0.752674	0.00472788	0.0217513	12
DQ823742.1.1413	Prostaglandin F2α	0.752674	0.00472788	0.0217513	12
EF401572.1.1475	Cyclohexanecarboxylic acid	0.752674	0.00472788	0.0217513	12
EF401572.1.1475	N-Acetylglucosamine 6-phosphate	0.752674	0.00472788	0.0217513	12
EF401572.1.1475	Choline	0.752674	0.00472788	0.0217513	12
EF401870.1.1477	3-(4-Hydroxyphenyl)propionic acid	0.752674	0.00472788	0.0217513	12
EF401870.1.1477	Prostaglandin F2α	0.752674	0.00472788	0.0217513	12
EF403163.1.1517	Cyclohexanecarboxylic acid	0.752674	0.00472788	0.0217513	12
EF403317.1.1491	5-Oxohexanoic acid	0.752674	0.00472788	0.0217513	12
EF403397.1.1491	5-Oxohexanoic acid	0.752674	0.00472788	0.0217513	12
EF403397.1.1491	Pelargonic acid	0.752674	0.00472788	0.0217513	12
EF403397.1.1491	Dodecanedioic acid	0.752674	0.00472788	0.0217513	12
EF403397.1.1491	N2-Phenylacetylglutamine	0.752674	0.00472788	0.0217513	12
EF403635.1.1517	3-(4-Hydroxyphenyl)propionic acid	0.752674	0.00472788	0.0217513	12
EF403635.1.1517	Prostaglandin F2α	0.752674	0.00472788	0.0217513	12
EF403836.1.1489	Pelargonic acid	0.752674	0.00472788	0.0217513	12
EF403836.1.1489	Dodecanedioic acid	0.752674	0.00472788	0.0217513	12
EF403836.1.1489	N2-Phenylacetylglutamine	0.752674	0.00472788	0.0217513	12
EF404342.1.1497	Glutaric acid	0.752674	0.00472788	0.0217513	12
EF404342.1.1497	Pantothenic acid	0.752674	0.00472788	0.0217513	12
EF404342.1.1497	N-Acetyllysine	0.752674	0.00472788	0.0217513	12
EF404740.1.1497	Homocitrulline	0.752674	0.00472788	0.0217513	12
EU009791.1.1480	N-Acetylglucosamine 6-phosphate	0.752674	0.00472788	0.0217513	12
EU009791.1.1480	Choline	0.752674	0.00472788	0.0217513	12
EU136695.1.1991	Pantothenic acid	0.752674	0.00472788	0.0217513	12
EU136695.1.1991	N-Acetyllysine	0.752674	0.00472788	0.0217513	12
EU531977.1.1448	Cyclohexanecarboxylic acid	0.752674	0.00472788	0.0217513	12
EU531995.1.1462	2-Hydroxyvaleric acid	0.752674	0.00472788	0.0217513	12
EU531995.1.1462	Mevalonic acid	0.752674	0.00472788	0.0217513	12
EU531995.1.1462	Homovanillic acid	0.752674	0.00472788	0.0217513	12
EU531995.1.1462	5-Methoxyindoleacetic acid	0.752674	0.00472788	0.0217513	12
EU531995.1.1462	Taurocholic acid	0.752674	0.00472788	0.0217513	12
EU531995.1.1462	β-Ala	0.752674	0.00472788	0.0217513	12
EU531995.1.1462	5-Aminovaleric acid	0.752674	0.00472788	0.0217513	12
EU531995.1.1462	Val	0.752674	0.00472788	0.0217513	12
EU531995.1.1462	Leu	0.752674	0.00472788	0.0217513	12
EU531995.1.1462	Tyramine	0.752674	0.00472788	0.0217513	12
EU531995.1.1462	Phe	0.752674	0.00472788	0.0217513	12
EU767561.1.1352	2-Hydroxyvaleric acid	0.752674	0.00472788	0.0217513	12
EU767561.1.1352	Taurocholic acid	0.752674	0.00472788	0.0217513	12
EU767561.1.1352	Creatine	0.752674	0.00472788	0.0217513	12
EU767561.1.1352	Carnitine	0.752674	0.00472788	0.0217513	12
EU767561.1.1352	SDMA	0.752674	0.00472788	0.0217513	12
EU767561.1.1352	Adenosine	0.752674	0.00472788	0.0217513	12
EU767611.1.1349	Pelargonic acid	0.752674	0.00472788	0.0217513	12
EU767611.1.1349	Dodecanedioic acid	0.752674	0.00472788	0.0217513	12
EU767611.1.1349	N2-Phenylacetylglutamine	0.752674	0.00472788	0.0217513	12
EU767901.1.1354	Pelargonic acid	0.752674	0.00472788	0.0217513	12
EU767901.1.1354	Dodecanedioic acid	0.752674	0.00472788	0.0217513	12
EU767901.1.1354	N2-Phenylacetylglutamine	0.752674	0.00472788	0.0217513	12
EU778953.1.1414	3-(4-Hydroxyphenyl)propionic acid	0.752674	0.00472788	0.0217513	12
EU778953.1.1414	Prostaglandin F2α	0.752674	0.00472788	0.0217513	12
EU778973.1.1417	3-(4-Hydroxyphenyl)propionic acid	0.752674	0.00472788	0.0217513	12
EU778973.1.1417	Prostaglandin F2α	0.752674	0.00472788	0.0217513	12
EU779071.1.1414	3-(4-Hydroxyphenyl)propionic acid	0.752674	0.00472788	0.0217513	12
EU779071.1.1414	Prostaglandin F2α	0.752674	0.00472788	0.0217513	12
FJ362947.1.1366	3-(4-Hydroxyphenyl)propionic acid	0.752674	0.00472788	0.0217513	12
FJ362947.1.1366	Prostaglandin F2α	0.752674	0.00472788	0.0217513	12
FJ363260.1.1341	Cyclohexanecarboxylic acid	0.752674	0.00472788	0.0217513	12
FJ363260.1.1341	N-Acetylglucosamine 6-phosphate	0.752674	0.00472788	0.0217513	12
FJ363260.1.1341	Choline	0.752674	0.00472788	0.0217513	12
FJ364053.1.1357	5-Oxohexanoic acid	0.752674	0.00472788	0.0217513	12
FJ364668.1.1255	2-Hydroxyvaleric acid	0.752674	0.00472788	0.0217513	12
FJ364668.1.1255	Taurocholic acid	0.752674	0.00472788	0.0217513	12
FJ364668.1.1255	Creatine	0.752674	0.00472788	0.0217513	12
FJ364668.1.1255	Carnitine	0.752674	0.00472788	0.0217513	12
FJ364668.1.1255	SDMA	0.752674	0.00472788	0.0217513	12
FJ364668.1.1255	Adenosine	0.752674	0.00472788	0.0217513	12
FJ370984.1.1398	4-Pyridoxic acid	0.752674	0.00472788	0.0217513	12
FJ370984.1.1398	N-Acetylglutamine	0.752674	0.00472788	0.0217513	12
FJ440034.1.1501	6-Hydroxyhexanoic acid	0.752674	0.00472788	0.0217513	12
FJ440034.1.1501	Pimelic acid	0.752674	0.00472788	0.0217513	12
FJ440034.1.1501	4-Pyridoxic acid	0.752674	0.00472788	0.0217513	12
FJ440034.1.1501	Sebacic acid	0.752674	0.00472788	0.0217513	12
FJ440083.1.1451	3-(4-Hydroxyphenyl)propionic acid	0.752674	0.00472788	0.0217513	12
FJ440083.1.1451	Prostaglandin F2α	0.752674	0.00472788	0.0217513	12
FJ503238.1.1390	6-Hydroxyhexanoic acid	0.752674	0.00472788	0.0217513	12
FJ503238.1.1390	Pimelic acid	0.752674	0.00472788	0.0217513	12
FJ503238.1.1390	4-Pyridoxic acid	0.752674	0.00472788	0.0217513	12
FJ503238.1.1390	Sebacic acid	0.752674	0.00472788	0.0217513	12
FJ508627.1.1357	3-(4-Hydroxyphenyl)propionic acid	0.752674	0.00472788	0.0217513	12
FJ508627.1.1357	Prostaglandin F2α	0.752674	0.00472788	0.0217513	12
FJ512224.1.1379	Pantothenic acid	0.752674	0.00472788	0.0217513	12
FJ512224.1.1379	N-Acetyllysine	0.752674	0.00472788	0.0217513	12
FM873430.1.1507	3-(4-Hydroxyphenyl)propionic acid	0.752674	0.00472788	0.0217513	12
FM873430.1.1507	Prostaglandin F2α	0.752674	0.00472788	0.0217513	12
GQ491553.1.1336	6-Hydroxyhexanoic acid	0.752674	0.00472788	0.0217513	12
GQ491553.1.1336	Pimelic acid	0.752674	0.00472788	0.0217513	12
GQ491553.1.1336	4-Pyridoxic acid	0.752674	0.00472788	0.0217513	12
GQ491553.1.1336	Sebacic acid	0.752674	0.00472788	0.0217513	12
GQ492248.1.1368	Mevalonic acid	0.752674	0.00472788	0.0217513	12
GQ492248.1.1368	Homovanillic acid	0.752674	0.00472788	0.0217513	12
GQ492248.1.1368	5-Methoxyindoleacetic acid	0.752674	0.00472788	0.0217513	12
GQ492248.1.1368	β-Ala	0.752674	0.00472788	0.0217513	12
GQ492248.1.1368	5-Aminovaleric acid	0.752674	0.00472788	0.0217513	12
GQ492248.1.1368	Val	0.752674	0.00472788	0.0217513	12
GQ492248.1.1368	Creatine	0.752674	0.00472788	0.0217513	12
GQ492248.1.1368	Leu	0.752674	0.00472788	0.0217513	12
GQ492248.1.1368	Tyramine	0.752674	0.00472788	0.0217513	12
GQ492248.1.1368	Carnitine	0.752674	0.00472788	0.0217513	12
GQ492248.1.1368	Phe	0.752674	0.00472788	0.0217513	12
GQ492248.1.1368	SDMA	0.752674	0.00472788	0.0217513	12
GQ492248.1.1368	Adenosine	0.752674	0.00472788	0.0217513	12
GQ493584.1.1333	6-Hydroxyhexanoic acid	0.752674	0.00472788	0.0217513	12
GQ493584.1.1333	Pimelic acid	0.752674	0.00472788	0.0217513	12
GQ493584.1.1333	4-Pyridoxic acid	0.752674	0.00472788	0.0217513	12
GQ493584.1.1333	Sebacic acid	0.752674	0.00472788	0.0217513	12
GQ493883.1.1371	2-Hydroxyvaleric acid	0.752674	0.00472788	0.0217513	12
GQ493883.1.1371	Taurocholic acid	0.752674	0.00472788	0.0217513	12
GQ493883.1.1371	Creatine	0.752674	0.00472788	0.0217513	12
GQ493883.1.1371	Carnitine	0.752674	0.00472788	0.0217513	12
GQ493883.1.1371	SDMA	0.752674	0.00472788	0.0217513	12
GQ493883.1.1371	Adenosine	0.752674	0.00472788	0.0217513	12
GQ897155.1.1487	Mevalonic acid	0.752674	0.00472788	0.0217513	12
GQ897155.1.1487	Homovanillic acid	0.752674	0.00472788	0.0217513	12
GQ897155.1.1487	5-Methoxyindoleacetic acid	0.752674	0.00472788	0.0217513	12
GQ897155.1.1487	β-Ala	0.752674	0.00472788	0.0217513	12
GQ897155.1.1487	5-Aminovaleric acid	0.752674	0.00472788	0.0217513	12
GQ897155.1.1487	Val	0.752674	0.00472788	0.0217513	12
GQ897155.1.1487	Creatine	0.752674	0.00472788	0.0217513	12
GQ897155.1.1487	Leu	0.752674	0.00472788	0.0217513	12
GQ897155.1.1487	Tyramine	0.752674	0.00472788	0.0217513	12
GQ897155.1.1487	Carnitine	0.752674	0.00472788	0.0217513	12
GQ897155.1.1487	Phe	0.752674	0.00472788	0.0217513	12
GQ897155.1.1487	SDMA	0.752674	0.00472788	0.0217513	12
GQ897155.1.1487	Adenosine	0.752674	0.00472788	0.0217513	12
GQ898364.1.1484	Glutaric acid	0.752674	0.00472788	0.0217513	12
GQ898364.1.1484	Pantothenic acid	0.752674	0.00472788	0.0217513	12
GQ898364.1.1484	N-Acetyllysine	0.752674	0.00472788	0.0217513	12
HQ754391.1.1413	Cholic acid	0.752674	0.00472788	0.0217513	12
HQ754391.1.1413	Agmatine	0.752674	0.00472788	0.0217513	12
HQ760236.1.1426	Cholic acid	0.752674	0.00472788	0.0217513	12
HQ760236.1.1426	Agmatine	0.752674	0.00472788	0.0217513	12
HQ775107.1.1452	2-Hydroxyvaleric acid	0.752674	0.00472788	0.0217513	12
HQ775107.1.1452	Taurocholic acid	0.752674	0.00472788	0.0217513	12
HQ775107.1.1452	Creatine	0.752674	0.00472788	0.0217513	12
HQ775107.1.1452	Carnitine	0.752674	0.00472788	0.0217513	12
HQ775107.1.1452	SDMA	0.752674	0.00472788	0.0217513	12
HQ775107.1.1452	Adenosine	0.752674	0.00472788	0.0217513	12
HQ776651.1.1449	2-Hydroxyvaleric acid	0.752674	0.00472788	0.0217513	12
HQ776651.1.1449	Taurocholic acid	0.752674	0.00472788	0.0217513	12
HQ776651.1.1449	Creatine	0.752674	0.00472788	0.0217513	12
HQ776651.1.1449	Carnitine	0.752674	0.00472788	0.0217513	12
HQ776651.1.1449	SDMA	0.752674	0.00472788	0.0217513	12
HQ776651.1.1449	Adenosine	0.752674	0.00472788	0.0217513	12
HQ782057.1.1433	Mevalonic acid	0.752674	0.00472788	0.0217513	12
HQ782057.1.1433	Homovanillic acid	0.752674	0.00472788	0.0217513	12
HQ782057.1.1433	5-Methoxyindoleacetic acid	0.752674	0.00472788	0.0217513	12
HQ782057.1.1433	β-Ala	0.752674	0.00472788	0.0217513	12
HQ782057.1.1433	5-Aminovaleric acid	0.752674	0.00472788	0.0217513	12
HQ782057.1.1433	Val	0.752674	0.00472788	0.0217513	12
HQ782057.1.1433	Creatine	0.752674	0.00472788	0.0217513	12
HQ782057.1.1433	Leu	0.752674	0.00472788	0.0217513	12
HQ782057.1.1433	Tyramine	0.752674	0.00472788	0.0217513	12
HQ782057.1.1433	Carnitine	0.752674	0.00472788	0.0217513	12
HQ782057.1.1433	Phe	0.752674	0.00472788	0.0217513	12
HQ782057.1.1433	SDMA	0.752674	0.00472788	0.0217513	12
HQ782057.1.1433	Adenosine	0.752674	0.00472788	0.0217513	12
HQ785621.1.1430	6-Hydroxyhexanoic acid	0.752674	0.00472788	0.0217513	12
HQ785621.1.1430	Pimelic acid	0.752674	0.00472788	0.0217513	12
HQ785621.1.1430	4-Pyridoxic acid	0.752674	0.00472788	0.0217513	12
HQ785621.1.1430	Sebacic acid	0.752674	0.00472788	0.0217513	12
HQ785949.1.1477	Ala	0.752674	0.00472788	0.0217513	12
HQ785949.1.1477	Ile	0.752674	0.00472788	0.0217513	12
HQ785949.1.1477	Ornithine	0.752674	0.00472788	0.0217513	12
HQ785949.1.1477	N6,N6,N6-Trimethyllysine	0.752674	0.00472788	0.0217513	12
HQ796231.1.1425	Cholic acid	0.752674	0.00472788	0.0217513	12
HQ796231.1.1425	Agmatine	0.752674	0.00472788	0.0217513	12
HQ796332.1.1437	2-Hydroxyvaleric acid	0.752674	0.00472788	0.0217513	12
HQ796332.1.1437	Taurocholic acid	0.752674	0.00472788	0.0217513	12
HQ796332.1.1437	Creatine	0.752674	0.00472788	0.0217513	12
HQ796332.1.1437	Carnitine	0.752674	0.00472788	0.0217513	12
HQ796332.1.1437	SDMA	0.752674	0.00472788	0.0217513	12
HQ796332.1.1437	Adenosine	0.752674	0.00472788	0.0217513	12
HQ810977.1.1427	Glutaric acid	0.752674	0.00472788	0.0217513	12
JF057596.1.1380	3-(4-Hydroxyphenyl)propionic acid	0.752674	0.00472788	0.0217513	12
JF057596.1.1380	Prostaglandin F2α	0.752674	0.00472788	0.0217513	12
JQ184675.1.1362	5-Oxohexanoic acid	0.752674	0.00472788	0.0217513	12
JQ184675.1.1362	Pelargonic acid	0.752674	0.00472788	0.0217513	12
JQ184675.1.1362	Dodecanedioic acid	0.752674	0.00472788	0.0217513	12
JQ184675.1.1362	N2-Phenylacetylglutamine	0.752674	0.00472788	0.0217513	12
JQ186816.1.1359	5-Oxohexanoic acid	0.752674	0.00472788	0.0217513	12
JQ186816.1.1359	Pelargonic acid	0.752674	0.00472788	0.0217513	12
JQ186816.1.1359	Dodecanedioic acid	0.752674	0.00472788	0.0217513	12
JQ186816.1.1359	N2-Phenylacetylglutamine	0.752674	0.00472788	0.0217513	12
JQ940611.1.1450	3-(4-Hydroxyphenyl)propionic acid	0.752674	0.00472788	0.0217513	12
JQ940611.1.1450	Prostaglandin F2α	0.752674	0.00472788	0.0217513	12
KF071484.1.1353	2-Hydroxyvaleric acid	0.752674	0.00472788	0.0217513	12
KF071484.1.1353	Taurocholic acid	0.752674	0.00472788	0.0217513	12
KF071484.1.1353	Creatine	0.752674	0.00472788	0.0217513	12
KF071484.1.1353	Carnitine	0.752674	0.00472788	0.0217513	12
KF071484.1.1353	SDMA	0.752674	0.00472788	0.0217513	12
KF071484.1.1353	Adenosine	0.752674	0.00472788	0.0217513	12
KF072758.1.1379	3-(4-Hydroxyphenyl)propionic acid	0.752674	0.00472788	0.0217513	12
KF072758.1.1379	Prostaglandin F2α	0.752674	0.00472788	0.0217513	12
KF842100.1.1418	5-Oxohexanoic acid	0.752674	0.00472788	0.0217513	12
KF842100.1.1418	Pelargonic acid	0.752674	0.00472788	0.0217513	12
KF842100.1.1418	Dodecanedioic acid	0.752674	0.00472788	0.0217513	12
KF842100.1.1418	N2-Phenylacetylglutamine	0.752674	0.00472788	0.0217513	12
KF842215.1.1420	3-(4-Hydroxyphenyl)propionic acid	0.752674	0.00472788	0.0217513	12
KF842215.1.1420	Prostaglandin F2α	0.752674	0.00472788	0.0217513	12
KF842513.1.1417	6-Hydroxyhexanoic acid	0.752674	0.00472788	0.0217513	12
KF842513.1.1417	Pimelic acid	0.752674	0.00472788	0.0217513	12
KF842513.1.1417	N-Acetylglutamine	0.752674	0.00472788	0.0217513	12
KF842513.1.1417	Sebacic acid	0.752674	0.00472788	0.0217513	12
KF842600.1.1379	5-Oxohexanoic acid	0.752674	0.00472788	0.0217513	12
LFQU01000071.20.1554	3-(4-Hydroxyphenyl)propionic acid	0.752674	0.00472788	0.0217513	12
LFQU01000071.20.1554	Prostaglandin F2α	0.752674	0.00472788	0.0217513	12
FJ370779.1.1389	5-Aminoindole	0.752486	0.0047442	0.0218101	12
AB510700.1.1488	3-Amino-2-piperidone	0.751904	0.00479515	0.0218101	12
ABVO01000045.3575.5089	3-Amino-2-piperidone	0.751904	0.00479515	0.0218101	12
AJ867037.1.1462	Glyceric acid	0.751904	0.00479515	0.0218101	12
DQ456076.1.1438	Undecanoic acid	0.751904	0.00479515	0.0218101	12
DQ456076.1.1438	Diphenylcarbazide	0.751904	0.00479515	0.0218101	12
DQ795626.1.1389	Glyceric acid	0.751904	0.00479515	0.0218101	12
EF403317.1.1491	Undecanoic acid	0.751904	0.00479515	0.0218101	12
EF403317.1.1491	Diphenylcarbazide	0.751904	0.00479515	0.0218101	12
EF404740.1.1497	3-Amino-2-piperidone	0.751904	0.00479515	0.0218101	12
EU531995.1.1462	Citramalic acid	0.751904	0.00479515	0.0218101	12
EU767561.1.1352	Glyceric acid	0.751904	0.00479515	0.0218101	12
FJ364053.1.1357	Undecanoic acid	0.751904	0.00479515	0.0218101	12
FJ364053.1.1357	Diphenylcarbazide	0.751904	0.00479515	0.0218101	12
FJ364668.1.1255	Glyceric acid	0.751904	0.00479515	0.0218101	12
GQ493883.1.1371	Glyceric acid	0.751904	0.00479515	0.0218101	12
HQ775107.1.1452	Glyceric acid	0.751904	0.00479515	0.0218101	12
HQ776651.1.1449	Glyceric acid	0.751904	0.00479515	0.0218101	12
HQ796332.1.1437	Glyceric acid	0.751904	0.00479515	0.0218101	12
KF071484.1.1353	Glyceric acid	0.751904	0.00479515	0.0218101	12
KF842600.1.1379	Undecanoic acid	0.751904	0.00479515	0.0218101	12
KF842600.1.1379	Diphenylcarbazide	0.751904	0.00479515	0.0218101	12
FJ369674.1.1367	4-Aminoindole	0.751697	0.0048133	0.0218813	12
DQ807419.1.1397	N,N-Dimethylhistidine	0.751419	0.0048379	0.0219818	12
DQ905920.1.1559	Pimelic acid	0.750743	0.00489789	0.0222429	12
DQ798502.1.1389	Kynurenic acid	0.750652	0.00490605	0.0222685	12
EU531898.1.1460	Tyr	0.750198	0.00494669	0.0224414	12
DQ807419.1.1397	Isoglutamic acid	0.749159	0.00504085	0.0224865	12
FJ676367.1.1369	Suberic acid	0.748608	0.00509129	0.0224865	12
ADMB01000074.90.1632	3-Phosphoglyceric acid	0.747927	0.00515415	0.0224865	12
ADMB01000074.90.1632	Thiamine diphosphate	0.747927	0.00515415	0.0224865	12
AY975423.1.1358	3-Phosphoglyceric acid	0.747927	0.00515415	0.0224865	12
AY975423.1.1358	Thiamine diphosphate	0.747927	0.00515415	0.0224865	12
AY984258.1.1335	Chelidonic acid	0.747927	0.00515415	0.0224865	12
AY986067.1.1358	3-Phosphoglyceric acid	0.747927	0.00515415	0.0224865	12
AY986067.1.1358	Thiamine diphosphate	0.747927	0.00515415	0.0224865	12
AY986162.1.1358	3-Phosphoglyceric acid	0.747927	0.00515415	0.0224865	12
AY986162.1.1358	Thiamine diphosphate	0.747927	0.00515415	0.0224865	12
AY986193.1.1358	3-Phosphoglyceric acid	0.747927	0.00515415	0.0224865	12
AY986193.1.1358	Thiamine diphosphate	0.747927	0.00515415	0.0224865	12
AY986194.1.1358	3-Phosphoglyceric acid	0.747927	0.00515415	0.0224865	12
AY986194.1.1358	Thiamine diphosphate	0.747927	0.00515415	0.0224865	12
CDYK01001058.46302.47796	2,4-Diaminobutyric acid	0.747927	0.00515415	0.0224865	12
DQ456076.1.1438	Nalidixic acid	0.747927	0.00515415	0.0224865	12
DQ793241.1.1399	2,4-Diaminobutyric acid	0.747927	0.00515415	0.0224865	12
DQ797047.1.1397	3-Ureidopropionic acid	0.747927	0.00515415	0.0224865	12
DQ797047.1.1397	Butyrylcarnitine	0.747927	0.00515415	0.0224865	12
DQ797047.1.1397	Octanoylcarnitine	0.747927	0.00515415	0.0224865	12
EF401572.1.1475	Chelidonic acid	0.747927	0.00515415	0.0224865	12
EF403163.1.1517	3-Phosphoglyceric acid	0.747927	0.00515415	0.0224865	12
EF403163.1.1517	Thiamine diphosphate	0.747927	0.00515415	0.0224865	12
EF403317.1.1491	Nalidixic acid	0.747927	0.00515415	0.0224865	12
EU531977.1.1448	3-Phosphoglyceric acid	0.747927	0.00515415	0.0224865	12
EU531977.1.1448	Thiamine diphosphate	0.747927	0.00515415	0.0224865	12
FJ363260.1.1341	Chelidonic acid	0.747927	0.00515415	0.0224865	12
FJ364053.1.1357	Nalidixic acid	0.747927	0.00515415	0.0224865	12
FJ370984.1.1398	Citraconic acid	0.747927	0.00515415	0.0224865	12
FJ370984.1.1398	3-Hydroxyanthranilic acid	0.747927	0.00515415	0.0224865	12
FJ440034.1.1501	2,4-Diaminobutyric acid	0.747927	0.00515415	0.0224865	12
FJ503238.1.1390	2,4-Diaminobutyric acid	0.747927	0.00515415	0.0224865	12
GQ491553.1.1336	2,4-Diaminobutyric acid	0.747927	0.00515415	0.0224865	12
GQ492248.1.1368	3-Ureidopropionic acid	0.747927	0.00515415	0.0224865	12
GQ492248.1.1368	Butyrylcarnitine	0.747927	0.00515415	0.0224865	12
GQ492248.1.1368	Octanoylcarnitine	0.747927	0.00515415	0.0224865	12
GQ493584.1.1333	2,4-Diaminobutyric acid	0.747927	0.00515415	0.0224865	12
GQ897155.1.1487	3-Ureidopropionic acid	0.747927	0.00515415	0.0224865	12
GQ897155.1.1487	Butyrylcarnitine	0.747927	0.00515415	0.0224865	12
GQ897155.1.1487	Octanoylcarnitine	0.747927	0.00515415	0.0224865	12
HQ754391.1.1413	3-Hydroxy-3-methylglutaric acid	0.747927	0.00515415	0.0224865	12
HQ754391.1.1413	5-Methylcytosine	0.747927	0.00515415	0.0224865	12
HQ754391.1.1413	Glucosaminic acid	0.747927	0.00515415	0.0224865	12
HQ760236.1.1426	3-Hydroxy-3-methylglutaric acid	0.747927	0.00515415	0.0224865	12
HQ760236.1.1426	5-Methylcytosine	0.747927	0.00515415	0.0224865	12
HQ760236.1.1426	Glucosaminic acid	0.747927	0.00515415	0.0224865	12
HQ782057.1.1433	3-Ureidopropionic acid	0.747927	0.00515415	0.0224865	12
HQ782057.1.1433	Butyrylcarnitine	0.747927	0.00515415	0.0224865	12
HQ782057.1.1433	Octanoylcarnitine	0.747927	0.00515415	0.0224865	12
HQ785621.1.1430	2,4-Diaminobutyric acid	0.747927	0.00515415	0.0224865	12
HQ796231.1.1425	3-Hydroxy-3-methylglutaric acid	0.747927	0.00515415	0.0224865	12
HQ796231.1.1425	5-Methylcytosine	0.747927	0.00515415	0.0224865	12
HQ796231.1.1425	Glucosaminic acid	0.747927	0.00515415	0.0224865	12
HQ810977.1.1427	Xanthurenic acid	0.747927	0.00515415	0.0224865	12
KF842600.1.1379	Nalidixic acid	0.747927	0.00515415	0.0224865	12
[truncated: 4,380 more rows]

## Sheet: Genus
Table S4. Spearman correlations between the gut bacteria and the intestinal metabolites (the OTU, genus, family, and phylum level in each tab)
2. Genera and Metabolites (positive and negative correlations, q < 0.05)
Genus	Metabolite	Correlation coefficient	p value	q value	Sample size
Bacteroides	5-Aminovaleric acid	0.923077	0	0	12
Bacteroides	Creatine	0.902098	0	0	12
Parabacteroides	Spermidine	0.909091	0	0	12
Ruminococcus_1	N-Acetylglutamine	0.937063	0	0	12
Acidaminococcus	Azetidine 2-carboxylic acid	0.987952	1.95938e-09	6.35175e-07	12
Acidaminococcus	2-Phenylethylamine	0.987952	1.95938e-09	6.35175e-07	12
Acidaminococcus	cis-4-Hydroxyproline	0.987952	1.95938e-09	6.35175e-07	12
Acidaminococcus	3-Methoxytyrosine	0.987952	1.95938e-09	6.35175e-07	12
Holdemanella	m-Hydroxybenzoic acid	0.987952	1.95938e-09	6.35175e-07	12
Holdemanella	6-Aminohexanoic acid	0.987952	1.95938e-09	6.35175e-07	12
Holdemanella	Hordenine	0.987952	1.95938e-09	6.35175e-07	12
Megamonas	β-Ala-Lys	0.987952	1.95938e-09	6.35175e-07	12
Prevotellaceae_NK3B31_group	β-Ala-Lys	0.987952	1.95938e-09	6.35175e-07	12
unassigned Clostridiales_vadinBB60_group	m-Hydroxybenzoic acid	0.987952	1.95938e-09	6.35175e-07	12
unassigned Clostridiales_vadinBB60_group	6-Aminohexanoic acid	0.987952	1.95938e-09	6.35175e-07	12
unassigned Clostridiales_vadinBB60_group	γ-Glu-2-aminobutyric acid	0.987952	1.95938e-09	6.35175e-07	12
Prevotella_9	Cholic acid	0.97711	4.76223e-08	1.45296e-05	12
Escherichia-Shigella	UDP-glucuronic acid	0.965217	3.78196e-07	0.000107794	12
Acidaminococcus	3-Hydroxypropionic acid	0.963855	4.57217e-07	0.000107794	12
Acidaminococcus	S-Carboxymethylcysteine	0.963855	4.57217e-07	0.000107794	12
Holdemanella	Azelaic acid	0.963855	4.57217e-07	0.000107794	12
unassigned Clostridiales_vadinBB60_group	Azelaic acid	0.963855	4.57217e-07	0.000107794	12
Ruminococcus_1	N-Methylproline	0.956219	1.1769e-06	0.000265403	12
Lachnospiraceae_NK4A136_group	N-Acetylglutamine	0.952418	1.773e-06	0.000362646	12
Acidaminococcus	Nω-Methylarginine	0.951807	1.88779e-06	0.000362646	12
Holdemanella	γ-Glu-2-aminobutyric acid	0.951807	1.88779e-06	0.000362646	12
unassigned Clostridiales_vadinBB60_group	Hordenine	0.951807	1.88779e-06	0.000362646	12
Ruminococcus_1	N-Acetylaspartic acid	0.895105	5.94154e-06	0.00110061	12
Escherichia-Shigella	7,8-Dihydrobiopterin	0.937156	6.94286e-06	0.00124175	12
Tyzzerella_3	dTMP	0.936448	7.33363e-06	0.00126792	12
Dorea	Guanosine	0.931253	1.07669e-05	0.00180146	12
Barnesiella	N-Methylproline	0.929352	1.23004e-05	0.00199372	12
uncultured Lachnospiraceae	Isopropanolamine	0.923502	1.81267e-05	0.0028115	12
Christensenellaceae_R-7_group	Shikimic acid	0.923241	1.84299e-05	0.0028115	12
Christensenellaceae_R-7_group	N-Acetylglutamic acid	0.921886	2.00681e-05	0.00297394	12
Sellimonas	N-Methylproline	0.920915	2.13104e-05	0.00303254	12
[Eubacterium]_ventriosum_group	N-Acetylaspartic acid	0.920671	2.16329e-05	0.00303254	12
Ruminiclostridium_9	N-Methylproline	0.91712	2.67629e-05	0.00365295	12
uncultured Lachnospiraceae	Tryptamine	0.916339	2.8011e-05	0.00366897	12
Sellimonas	Shikimic acid	0.916165	2.8295e-05	0.00366897	12
Barnesiella	N-Acetylaspartic acid	0.913616	3.27226e-05	0.00413959	12
Ruminococcaceae_NK4A214_group	N2-Acetylaminoadipic acid	0.913127	3.36308e-05	0.00415319	12
uncultured Ruminococcaceae	N-Methylproline	0.910066	3.97781e-05	0.0047981	12
uncultured Lachnospiraceae	Carnosine	0.908546	4.31408e-05	0.00499166	12
Ruminiclostridium_9	N-Acetylglutamine	0.908473	4.33075e-05	0.00499166	12
[Eubacterium]_coprostanoligenes_group	Cysteic acid	0.907801	4.48683e-05	0.00505913	12
Escherichia-Shigella	Citramalic acid	0.905614	5.02583e-05	0.00554631	12
Bacteroides	Creatinine	0.903679	5.54404e-05	0.00599072	12
uncultured Ruminococcaceae	N-Acetylglutamine	0.901431	6.19784e-05	0.00654427	12
uncultured Lachnospiraceae	Guanidinosuccinic acid	0.901068	6.30867e-05	0.00654427	12
Christensenellaceae_R-7_group	Cytosine	0.898986	6.97592e-05	0.00709455	12
Shuttleworthia	Cysteic acid	0.896803	7.73376e-05	0.00718933	12
Acidaminococcus	2-Hydroxy-4-methylvaleric acid	0.8956	8.17799e-05	0.00718933	12
Acidaminococcus	Ferulic acid	0.8956	8.17799e-05	0.00718933	12
Acidaminococcus	5-Amino-4-oxovaleric acid	0.8956	8.17799e-05	0.00718933	12
Acidaminococcus	7,8-Dihydrobiopterin	0.8956	8.17799e-05	0.00718933	12
Holdemanella	Normetanephrine	0.8956	8.17799e-05	0.00718933	12
Megamonas	2-Deoxyglucose 6-phosphate	0.8956	8.17799e-05	0.00718933	12
Prevotellaceae_NK3B31_group	2-Deoxyglucose 6-phosphate	0.8956	8.17799e-05	0.00718933	12
Tyzzerella	Cysteic acid	0.894146	8.74149e-05	0.00755663	12
Sutterella	Dodecanedioic acid	0.893171	9.13597e-05	0.00776817	12
Prevotella_9	Taurocholic acid	0.892451	9.43635e-05	0.00789416	12
Prevotella_9	3-Hydroxybutyric acid	0.888817	0.000110719	0.00911537	12
Ruminiclostridium_5	Cysteic acid	0.887346	0.000117937	0.00941086	12
[Eubacterium]_coprostanoligenes_group	N-Acetyllysine	0.887346	0.000117937	0.00941086	12
Prevotella_9	Met	0.886948	0.000119952	0.00942662	12
Prevotella_9	SDMA	0.885396	0.000128068	0.00991421	12
Sellimonas	Sebacic acid	0.884216	0.000134521	0.0102607	12
Dorea	Argininosuccinic acid	0.883414	0.000139049	0.0104523	12
Christensenellaceae_R-7_group	Tyrosine methyl ester	0.882338	0.000145312	0.0107671	12
Prevotella_9	Tryptamine	0.881544	0.000150077	0.0109635	12
Phascolarctobacterium	Homoserine	0.879433	0.000163332	0.0116704	12
Ruminococcaceae_NK4A214_group	Sebacic acid	0.879042	0.000165885	0.0116704	12
Alistipes	N-Methylproline	0.878947	0.000166504	0.0116704	12
Dorea	S-Adenosylmethionine	0.878341	0.000170536	0.0117936	12
Tyzzerella_3	AMP	0.876374	0.000184139	0.0124167	12
Lachnospiraceae_NK4A136_group	N-Methylproline	0.876347	0.000184334	0.0124167	12
Ruminococcus_1	Suberic acid	0.881119	0.000192153	0.0127775	12
Megamonas	Digalacturonic acid	0.873756	0.000203546	0.013107	12
Prevotellaceae_NK3B31_group	Digalacturonic acid	0.873756	0.000203546	0.013107	12
Anaerotruncus	N-Acetylglutamine	0.873608	0.000204689	0.013107	12
Phascolarctobacterium	Ile	0.873261	0.000207389	0.0131179	12
Phascolarctobacterium	Mannosamine	0.87234	0.000214686	0.0132559	12
uncultured Lachnospiraceae	Carnitine	0.872155	0.000216175	0.0132559	12
Bacteroides	N-Acetylputrescine	0.872024	0.000217238	0.0132559	12
Sellimonas	N-Acetylglutamine	0.870181	0.000232588	0.0138663	12
Sellimonas	Dodecanedioic acid	0.870181	0.000232588	0.0138663	12
Bacteroides	Ascorbate 2-sulfate	0.869633	0.000237308	0.013987	12
Prevotella_9	Sulfotyrosine	0.868976	0.000243071	0.0141657	12
Anaerotruncus	N-Methylproline	0.867996	0.000251867	0.014479	12
Barnesiella	N-Acetylglutamic acid	0.867759	0.00025403	0.014479	12
Phascolarctobacterium	Anserine_divalent	0.866219	0.000268443	0.0151341	12
Bacteroides	O-Acetylcarnitine	0.865578	0.000274627	0.0152223	12
Roseburia	N-Methylproline	0.86515	0.000278812	0.0152223	12
uncultured Lachnospiraceae	Cholic acid	0.86515	0.000278812	0.0152223	12
Prevotella_9	Mevalonic acid	0.864231	0.000287978	0.0155532	12
Megamonas	1-Methylnicotinamide	0.862834	0.000302358	0.0155532	12
Prevotellaceae_NK3B31_group	1-Methylnicotinamide	0.862834	0.000302358	0.0155532	12
unassigned Clostridiales_vadinBB60_group	Normetanephrine	0.862834	0.000302358	0.0155532	12
Prevotella_9	Isopropanolamine	0.862274	0.000308276	0.0155532	12
Prevotella_9	Carnosine	0.862274	0.000308276	0.0155532	12
Lachnospiraceae_UCG-008	4-Aminoindole	0.874126	0.000308861	0.0155532	12
Roseburia	N-Acetylglutamine	0.874126	0.000308861	0.0155532	12
Faecalitalea	Pantothenic acid	0.860151	0.00033154	0.0165347	12
Bacteroides	Mannosamine	0.859176	0.000342671	0.0166107	12
Phascolarctobacterium	Uridine	0.859176	0.000342671	0.0166107	12
Ruminiclostridium_9	N-Acetylaspartic acid	0.859176	0.000342671	0.0166107	12
Bifidobacterium	N-Acetylglutamine	0.858145	0.000354759	0.0168811	12
uncultured Lachnospiraceae	Putrescine	0.858145	0.000354759	0.0168811	12
Lachnospiraceae_NK4A136_group	Sebacic acid	0.857176	0.000366413	0.0172772	12
Prevotella_9	Guanidinosuccinic acid	0.854744	0.000396993	0.0179504	12
Ruminococcaceae_NK4A214_group	Tyrosine methyl ester	0.854664	0.000398021	0.0179504	12
uncultured Lachnospiraceae	SDMA	0.854642	0.000398308	0.0179504	12
Phascolarctobacterium	Glyceric acid	0.854379	0.000401743	0.0179504	12
Ruminococcaceae_NK4A214_group	Shikimic acid	0.854151	0.000404737	0.0179504	12
Barnesiella	N-Acetylglutamine	0.853649	0.000411386	0.0179504	12
Phascolarctobacterium	Hydroxyproline	0.853627	0.00041167	0.0179504	12
[Eubacterium]_coprostanoligenes_group	Asn	0.853627	0.00041167	0.0179504	12
Ruminococcaceae_NK4A214_group	N-Acetylglutamic acid	0.853615	0.000411839	0.0179504	12
Dorea	Isopropanolamine	0.852861	0.000421992	0.0182397	12
Phascolarctobacterium	β-Ala	0.852134	0.000431967	0.0183647	12
Ruminococcaceae_UCG-002	N-Acetylaspartic acid	0.852134	0.000431967	0.0183647	12
Odoribacter	Isoglutamic acid	0.867133	0.000443302	0.0186514	12
uncultured Lachnospiraceae	Taurocholic acid	0.85114	0.000445901	0.0186514	12
uncultured Lachnospiraceae	Met	0.850877	0.000449638	0.0186572	12
Escherichia-Shigella	Azetidine 2-carboxylic acid	0.849552	0.000468871	0.018852	12
Escherichia-Shigella	2-Phenylethylamine	0.849552	0.000468871	0.018852	12
Escherichia-Shigella	cis-4-Hydroxyproline	0.849552	0.000468871	0.018852	12
Escherichia-Shigella	3-Methoxytyrosine	0.849552	0.000468871	0.018852	12
Erysipelatoclostridium	UDP-glucuronic acid	0.849057	0.000476229	0.0190006	12
Barnesiella	Asn	0.848078	0.000491022	0.019294	12
Dorea	GABA	0.848078	0.000491022	0.019294	12
uncultured Lachnospiraceae	Mevalonic acid	0.847637	0.000497797	0.0194131	12
Phascolarctobacterium	Creatinine	0.846573	0.000514459	0.0199132	12
uncultured Lachnospiraceae	Creatine	0.844134	0.000554262	0.0208739	12
uncultured Lachnospiraceae	S-Adenosylmethionine	0.844134	0.000554262	0.0208739	12
[Ruminococcus]_gnavus_group	Tryptamine	0.84355	0.000564148	0.0208739	12
Sellimonas	Normetanephrine	0.843367	0.000567272	0.0208739	12
Prevotella_9	Putrescine	0.843066	0.000572431	0.0208739	12
Ruminococcaceae_NK4A214_group	Pimelic acid	0.842718	0.000578462	0.0208739	12
[Ruminococcus]_gauvreauii_group	Kynurenic acid	0.842184	0.00058779	0.0208739	12
Prevotella_9	O-Acetylcarnitine	0.841776	0.000594986	0.0208739	12
Bacteroides	Agmatine	0.86014	0.000597084	0.0208739	12
Ruminococcus_1	Sebacic acid	0.86014	0.000597084	0.0208739	12
Anaerotruncus	Pelargonic acid	0.841517	0.00059961	0.0208739	12
Tyzzerella	Glutaric acid	0.841517	0.00059961	0.0208739	12
Bacteroides	UDP	0.841132	0.000606506	0.0208739	12
Christensenellaceae_R-7_group	Diphenylcarbazide	0.839812	0.000630647	0.0208739	12
Acidaminococcus	o-Hydroxyhippuric acid	0.839654	0.00063359	0.0208739	12
Megamonas	3-Phosphoglyceric acid	0.839654	0.00063359	0.0208739	12
Megamonas	Thiamine diphosphate	0.839654	0.00063359	0.0208739	12
Prevotellaceae_NK3B31_group	3-Phosphoglyceric acid	0.839654	0.00063359	0.0208739	12
Prevotellaceae_NK3B31_group	Thiamine diphosphate	0.839654	0.00063359	0.0208739	12
unassigned Clostridiales_vadinBB60_group	Citraconic acid	0.839654	0.00063359	0.0208739	12
unassigned Clostridiales_vadinBB60_group	3-Hydroxyanthranilic acid	0.839654	0.00063359	0.0208739	12
Acidaminococcus	Mucic acid	0.839317	0.000639894	0.0208739	12
Escherichia-Shigella	3-Hydroxypropionic acid	0.839317	0.000639894	0.0208739	12
Escherichia-Shigella	S-Carboxymethylcysteine	0.839317	0.000639894	0.0208739	12
unassigned Clostridiales_vadinBB60_group	Tyrosine methyl ester	0.839317	0.000639894	0.0208739	12
Ruminococcaceae_NK4A214_group	Suberic acid	0.839085	0.000644254	0.0208823	12
Lachnospiraceae_ND3007_group	Shikimic acid	0.838758	0.000650448	0.0208823	12
uncultured Lachnospiraceae	Hydroxyproline	0.838596	0.000653528	0.0208823	12
Lachnospiraceae_NK4A136_group	Shikimic acid	0.838454	0.000656254	0.0208823	12
Ruminococcaceae_UCG-013	2-Deoxyglucose 6-phosphate	0.837718	0.000670458	0.0212042	12
uncultured Lachnospiraceae	8-Anilino-1-naphthalenesulfonic acid	0.837129	0.000682001	0.0214385	12
Bifidobacterium	N-Methylproline	0.836842	0.000687681	0.0214869	12
uncultured Lachnospiraceae	O-Acetylcarnitine	0.835848	0.000707633	0.0219779	12
Christensenellaceae_R-7_group	N-Methylproline	0.833769	0.000750825	0.0230873	12
Sutterella	Pelargonic acid	0.833626	0.000753851	0.0230873	12
Bacteroides	β-Ala	0.853147	0.000771902	0.0230873	12
[Ruminococcus]_gnavus_group	Adenosine	0.853147	0.000771902	0.0230873	12
Prevotella_9	5'-Deoxy-5'-methylthioadenosine	0.832484	0.000778512	0.0230873	12
[Eubacterium]_ventriosum_group	N-Acetylglutamic acid	0.832484	0.000778512	0.0230873	12
Collinsella	Cysteic acid	0.832463	0.000778965	0.0230873	12
Ruminococcaceae_UCG-002	N-Methylproline	0.832463	0.000778965	0.0230873	12
Dorea	N-Acetylneuraminic acid	0.831262	0.000805559	0.0237399	12
Acidaminococcus	6,8-Thioctic acid	0.830068	0.000832695	0.0244009	12
uncultured Lachnospiraceae	2-Methylserine	0.828984	0.000857953	0.0248788	12
Prevotella_9	2-Hydroxyvaleric acid	0.828956	0.000858596	0.0248788	12
Lachnospiraceae_ND3007_group	Piperidine	0.828005	0.00088125	0.0253934	12
Roseburia	Tyrosine methyl ester	0.826588	0.000915842	0.0262444	12
Barnesiella	Cytosine	0.826042	0.000929433	0.0264875	12
Dorea	5'-Deoxy-5'-methylthioadenosine	0.825429	0.000944898	0.026781	12
uncultured Lachnospiraceae	GABA	0.824561	0.000967112	0.0272617	12
Blautia	Glycerophosphocholine	0.823771	0.0009877	0.0276421	12
uncultured Lachnospiraceae	N-Acetylputrescine	0.823635	0.000991266	0.0276421	12
Erysipelotrichaceae_UCG-003	Imidazole-4-acetic acid	0.823157	0.00100392	0.0278454	12
Christensenellaceae_R-7_group	N2-Acetylaminoadipic acid	0.822709	0.00101589	0.0279057	12
Subdoligranulum	2-Deoxyglucose 6-phosphate	0.822673	0.00101686	0.0279057	12
Bacteroides	2-Methylserine	0.822194	0.00102978	0.0281115	12
Christensenellaceae_R-7_group	Pimelic acid	0.821113	0.00105943	0.0287696	12
uncultured Lachnospiraceae	3-Hydroxybutyric acid	0.820815	0.00106771	0.0288435	12
Butyricicoccus	ADP-ribose	0.819793	0.0010965	0.0294676	12
Acidaminococcus	3-Aminobutyric acid	0.818846	0.00112372	0.02978	12
Escherichia-Shigella	Nω-Methylarginine	0.818846	0.00112372	0.02978	12
Escherichia-Shigella	Agmatine	0.81879	0.00112535	0.02978	12
Lachnospiraceae_NK4A136_group	Dodecanedioic acid	0.818374	0.00113747	0.0299479	12
Dorea	Mucic acid	0.818175	0.0011433	0.0299495	12
Ruminiclostridium_9	Pelargonic acid	0.816922	0.00118061	0.0307559	12
Bacteroides	Lactic acid	0.839161	0.00119187	0.0307559	12
Ruminococcus_1	Pimelic acid	0.839161	0.00119187	0.0307559	12
[Eubacterium]_ventriosum_group	Asn	0.816275	0.00120022	0.0307922	12
uncultured Lachnospiraceae	2-Hydroxyvaleric acid	0.816113	0.00120515	0.0307922	12
Sellimonas	Tyrosine methyl ester	0.813842	0.00127623	0.0322839	12
Ruminococcaceae_NK4A214_group	Dodecanedioic acid	0.813658	0.00128213	0.0322839	12
Christensenellaceae_R-7_group	m-Hydroxybenzoic acid	0.813237	0.00129571	0.0322839	12
Christensenellaceae_R-7_group	6-Aminohexanoic acid	0.813237	0.00129571	0.0322839	12
Holdemanella	Betonicine	0.813237	0.00129571	0.0322839	12
Anaerotruncus	N-Acetylaspartic acid	0.812991	0.0013037	0.0322839	12
Bacteroides	GABA	0.812611	0.0013161	0.0322839	12
Ruminococcaceae_UCG-013	8-Hydroxyoctanoic acid	0.812413	0.00132258	0.0322839	12
uncultured Lachnospiraceae	Mucic acid	0.812413	0.00132258	0.0322839	12
uncultured Lachnospiraceae	1-Methyl-4-imidazoleacetic acid	0.812281	0.00132695	0.0322839	12
Lachnospiraceae_UCG-004	Homocarnosine	0.812127	0.001332	0.0322839	12
Erysipelatoclostridium	Citramalic acid	0.811344	0.00135811	0.0324458	12
Lachnospiraceae_NK4A136_group	N-Acetylglutamic acid	0.811319	0.00135894	0.0324458	12
[Eubacterium]_ventriosum_group	Pimelic acid	0.811319	0.00135894	0.0324458	12
Bacteroides	2-Quinolinecarboxylic acid	0.810992	0.00136996	0.0324458	12
Bacteroides	Alloisoleucine	0.810992	0.00136996	0.0324458	12
Prevotella_9	Alloisoleucine	0.810308	0.00139321	0.0324561	12
Ruminococcaceae_NK4A214_group	Cytosine	0.810108	0.00140005	0.0324561	12
Erysipelotrichaceae_UCG-003	4-Aminoindole	0.809916	0.00140668	0.0324561	12
Phascolarctobacterium	5-Aminovaleric acid	0.809879	0.00140794	0.0324561	12
Phascolarctobacterium	Phe	0.809879	0.00140794	0.0324561	12
Ruminiclostridium_9	N-Acetylglutamic acid	0.809879	0.00140794	0.0324561	12
Phascolarctobacterium	Ferulic acid	0.808643	0.00145107	0.0331826	12
Holdemanella	Tyrosine methyl ester	0.80861	0.00145225	0.0331826	12
Dorea	β-Ala	0.807792	0.00148139	0.0334232	12
Prevotella_9	N6-Methyllysine	0.807792	0.00148139	0.0334232	12
uncultured Lachnospiraceae	Homoserine	0.807771	0.00148212	0.0334232	12
Bacteroides	Carnosine	0.806183	0.00153995	0.034558	12
Anaerotruncus	Undecanoic acid	0.806027	0.00154576	0.034558	12
uncultured Lachnospiraceae	5'-Deoxy-5'-methylthioadenosine	0.805605	0.00156143	0.0347584	12
Fusobacterium	Cholic acid	0.804876	0.00158885	0.0350158	12
uncultured Lachnospiraceae	Alloisoleucine	0.804602	0.00159927	0.0350158	12
Eggerthella	Glutaric acid	0.803514	0.00164108	0.0350158	12
Sellimonas	N-Acetylglutamic acid	0.803514	0.00164108	0.0350158	12
Acidaminococcus	Isopropanolamine	0.803439	0.00164397	0.0350158	12
Acidaminococcus	Carnosine	0.803439	0.00164397	0.0350158	12
Megamonas	Imidazolelactic acid	0.803439	0.00164397	0.0350158	12
Prevotellaceae_NK3B31_group	Imidazolelactic acid	0.803439	0.00164397	0.0350158	12
Ruminiclostridium_9	Undecanoic acid	0.803262	0.00165086	0.0350158	12
Escherichia-Shigella	2-Hydroxyglutaric acid	0.803194	0.00165353	0.0350158	12
Bacteroides	Taurine	0.802837	0.00166751	0.0350158	12
Lachnospiraceae_ND3007_group	Dodecanedioic acid	0.802837	0.00166751	0.0350158	12
Ruminiclostridium_9	Sebacic acid	0.802837	0.00166751	0.0350158	12
uncultured Ruminococcaceae	N-Acetylaspartic acid	0.802837	0.00166751	0.0350158	12
Odoribacter	3,4-Dihydroxyphenylglycol	0.802451	0.00168271	0.0350576	12
[Eubacterium]_rectale_group	Methoxamine	0.802242	0.00169099	0.0350576	12
Lachnospiraceae_NK4A136_group	N6-Acetyllysine	0.80214	0.00169505	0.0350576	12
uncultured Lachnospiraceae	N6-Methyllysine	0.802103	0.00169653	0.0350576	12
Bacteroides	Propionic acid	0.825175	0.0017186	0.0350941	12
Bacteroides	Inosine	0.825175	0.0017186	0.0350941	12
Ruminococcus_1	N-Acetylglutamic acid	0.825175	0.0017186	0.0350941	12
Dorea	Glyceric acid	0.801032	0.00173955	0.0353503	12
Dorea	Phe	0.800737	0.00175159	0.0353503	12
Prevotella_9	Homovanillic acid	0.800737	0.00175159	0.0353503	12
Ruminococcaceae_UCG-013	Digalacturonic acid	0.800208	0.00177324	0.0356486	12
Bilophila	8-Hydroxyoctanoic acid	0.7996	0.00179841	0.0359363	12
Erysipelatoclostridium	7,8-Dihydrobiopterin	0.799528	0.00180141	0.0359363	12
Dorea	Homoserine	0.799291	0.00181134	0.0359959	12
uncultured Lachnospiraceae	Glyceric acid	0.799023	0.00182256	0.0360807	12
Christensenellaceae_R-7_group	Sebacic acid	0.798719	0.0018354	0.0361583	12
uncultured Lachnospiraceae	β-Ala	0.7986	0.00184042	0.0361583	12
Lachnospiraceae_NK4A136_group	N-Acetylaspartic acid	0.797209	0.00190009	0.0367901	12
Prevotella_9	6-Phosphogluconic acid	0.797209	0.00190009	0.0367901	12
Alistipes	Cysteic acid	0.797189	0.00190095	0.0367901	12
Phascolarctobacterium	GABA	0.797189	0.00190095	0.0367901	12
Ruminococcaceae_NK4A214_group	N-Methylproline	0.796891	0.00191396	0.0368102	12
Dorea	Hydroxyproline	0.79684	0.00191619	0.0368102	12
Fusicatenibacter	4-Aminoindole	0.796496	0.00193124	0.0369625	12
Phascolarctobacterium	Ala	0.795794	0.00196229	0.0374186	12
Escherichia-Shigella	5-Methoxyindoleacetic acid	0.795396	0.00198009	0.0374862	12
Sutterella	Undecanoic acid	0.795391	0.00198028	0.0374862	12
Ruminiclostridium_5	Asn	0.795098	0.00199349	0.0375988	12
Subdoligranulum	8-Hydroxyoctanoic acid	0.794574	0.00201718	0.0376865	12
Dorea	2-Isopropylmalic acid	0.794497	0.00202066	0.0376865	12
Odoribacter	6-Hydroxyhexanoic acid	0.818182	0.0020272	0.0376865	12
[Ruminococcus]_gnavus_group	Glycocholic acid	0.818182	0.0020272	0.0376865	12
Bacteroides	Gluconic acid	0.79372	0.00205628	0.0380906	12
Escherichia-Shigella	UDP	0.792413	0.00211727	0.0390808	12
Dorea	Met	0.791539	0.00215877	0.0396314	12
Ruminococcaceae_NK4A214_group	Azelaic acid	0.791464	0.00216238	0.0396314	12
Dorea	O-Acetylserine	0.791193	0.00217539	0.0397294	12
Christensenellaceae_R-7_group	Normetanephrine	0.79051	0.00220847	0.040192	12
Barnesiella	Isoglutamic acid	0.790154	0.00222586	0.0403669	12
Fusobacterium	Nω-Methylarginine	0.789975	0.00223466	0.0403854	12
Dorea	2-Hydroxy-4-methylvaleric acid	0.789094	0.00227826	0.0407726	12
Lachnospiraceae_NK4A136_group	N2-Acetylaminoadipic acid	0.788849	0.00229052	0.0407726	12
Phascolarctobacterium	Leu	0.788752	0.00229539	0.0407726	12
Phascolarctobacterium	Carnitine	0.788752	0.00229539	0.0407726	12
Ruminiclostridium_9	Dodecanedioic acid	0.788752	0.00229539	0.0407726	12
Acidaminococcus	2-Quinolinecarboxylic acid	0.788139	0.00232631	0.0411807	12
Bacteroides	Homocysteic acid	0.787598	0.00235387	0.0412316	12
Ruminococcus_1	Tyrosine methyl ester	0.787598	0.00235387	0.0412316	12
Odoribacter	Formiminoglutamic acid	0.787522	0.00235775	0.0412316	12
Bilophila	Succinic acid	0.787357	0.00236619	0.0412316	12
Bacteroides	Ala	0.811189	0.00236893	0.0412316	12
Christensenellaceae_R-7_group	Betonicine	0.786853	0.00239221	0.0414976	12
Fusicatenibacter	Methyl sulfate	0.785876	0.00244322	0.0417697	12
Dorea	Carnosine	0.785084	0.00248515	0.0417697	12
Prevotella_9	6,8-Thioctic acid	0.784897	0.00249512	0.0417697	12
Ruminococcaceae_UCG-013	N-Acetylglucosamine 1-phosphate	0.78459	0.0025116	0.0417697	12
Prevotella_9	1-Methyl-4-imidazoleacetic acid	0.784472	0.00251794	0.0417697	12
Tyzzerella	N-Acetyllysine	0.784465	0.00251833	0.0417697	12
uncultured Lachnospiraceae	Argininosuccinic acid	0.784211	0.00253204	0.0417697	12
Acidaminococcus	Ascorbate 2-sulfate	0.783843	0.00255197	0.0417697	12
Christensenellaceae_R-7_group	Hordenine	0.783843	0.00255197	0.0417697	12
Christensenellaceae_R-7_group	γ-Glu-2-aminobutyric acid	0.783843	0.00255197	0.0417697	12
unassigned Clostridiales_vadinBB60_group	Betonicine	0.783843	0.00255197	0.0417697	12
Bacteroides	Guanidinosuccinic acid	0.783789	0.00255489	0.0417697	12
Phascolarctobacterium	5-Amino-4-oxovaleric acid	0.783504	0.00257045	0.0417697	12
Barnesiella	Suberic acid	0.783099	0.00259268	0.0417697	12
Dorea	Citric acid	0.783099	0.00259268	0.0417697	12
Roseburia	Shikimic acid	0.783042	0.00259583	0.0417697	12
Bacteroides	6,8-Thioctic acid	0.782166	0.00264443	0.0417697	12
Parasutterella	Azetidine 2-carboxylic acid	0.781928	0.00265777	0.0417697	12
Parasutterella	2-Phenylethylamine	0.781928	0.00265777	0.0417697	12
Parasutterella	cis-4-Hydroxyproline	0.781928	0.00265777	0.0417697	12
Parasutterella	3-Methoxytyrosine	0.781928	0.00265777	0.0417697	12
Ruminococcaceae_NK4A214_group	Hordenine	0.781928	0.00265777	0.0417697	12
Ruminococcaceae_NK4A214_group	γ-Glu-2-aminobutyric acid	0.781928	0.00265777	0.0417697	12
Bacteroides	Homoserine	0.78171	0.00267007	0.0417697	12
Lachnospiraceae_UCG-008	Imidazole-4-acetic acid	0.78171	0.00267007	0.0417697	12
Phascolarctobacterium	Citric acid	0.78171	0.00267007	0.0417697	12
Phascolarctobacterium	Val	0.78171	0.00267007	0.0417697	12
[Ruminococcus]_gauvreauii_group	Imidazole-4-acetic acid	0.78171	0.00267007	0.0417697	12
Phascolarctobacterium	Citramalic acid	0.781355	0.00269009	0.0417697	12
Alistipes	N-Acetylglutamine	0.781087	0.0027053	0.0417697	12
Collinsella	N-Acetyllysine	0.781087	0.0027053	0.0417697	12
uncultured Lachnospiraceae	Citric acid	0.781087	0.0027053	0.0417697	12
uncultured Lachnospiraceae	Phe	0.781087	0.0027053	0.0417697	12
Prevotella_9	2-Hydroxybutyric acid	0.7807	0.00272738	0.0417697	12
Acidaminococcus	Glyceric acid	0.780457	0.00274131	0.0417697	12
Fusobacterium	3-Hydroxypropionic acid	0.780457	0.00274131	0.0417697	12
Fusobacterium	S-Carboxymethylcysteine	0.780457	0.00274131	0.0417697	12
Holdemanella	Undecanoic acid	0.780457	0.00274131	0.0417697	12
Holdemanella	Diphenylcarbazide	0.780457	0.00274131	0.0417697	12
Bacteroides	2-Hydroxyvaleric acid	0.804196	0.00274614	0.0417697	12
Bacteroides	Homovanillic acid	0.804196	0.00274614	0.0417697	12
Lachnospiraceae_UCG-008	5-Aminoindole	0.804196	0.00274614	0.0417697	12
Christensenellaceae_R-7_group	N-Acetylaspartic acid	0.780057	0.00276436	0.0419239	12
Prevotella_9	Adenosine	0.779572	0.00279253	0.0420384	12
Ruminococcus_1	Shikimic acid	0.779483	0.00279771	0.0420384	12
uncultured Porphyromonadaceae	Piperidine	0.779483	0.00279771	0.0420384	12
uncultured Lachnospiraceae	6,8-Thioctic acid	0.77937	0.00280432	0.0420384	12
Sellimonas	N-Acetylaspartic acid	0.778952	0.00282881	0.0422832	12
Ruminiclostridium_9	Shikimic acid	0.777823	0.00289587	0.0431612	12
uncultured Lachnospiraceae	NMN	0.777232	0.00293144	0.0435477	12
Acidaminococcus	3-Hydroxy-3-methylglutaric acid	0.776151	0.00299737	0.0435477	12
Acidaminococcus	5-Methylcytosine	0.776151	0.00299737	0.0435477	12
Acidaminococcus	Glucosaminic acid	0.776151	0.00299737	0.0435477	12
Holdemanella	Citraconic acid	0.776151	0.00299737	0.0435477	12
Holdemanella	3-Hydroxyanthranilic acid	0.776151	0.00299737	0.0435477	12
Megamonas	Chelidonic acid	0.776151	0.00299737	0.0435477	12
Prevotellaceae_NK3B31_group	Chelidonic acid	0.776151	0.00299737	0.0435477	12
unassigned Clostridiales_vadinBB60_group	2,4-Diaminobutyric acid	0.776151	0.00299737	0.0435477	12
uncultured Lachnospiraceae	2-Hydroxybutyric acid	0.775202	0.00305614	0.0442775	12
[Eubacterium]_coprostanoligenes_group	N-Acetylaspartic acid	0.774667	0.00308965	0.0443151	12
Bacteroides	Hydroxyproline	0.774082	0.00312666	0.0443151	12
[Eubacterium]_hallii_group	Glutaric acid	0.774082	0.00312666	0.0443151	12
[Eubacterium]_hallii_group	3-Methylguanine	0.774082	0.00312666	0.0443151	12
Christensenellaceae_R-7_group	Azelaic acid	0.774045	0.00312899	0.0443151	12
Dorea	1-Methyl-4-imidazoleacetic acid	0.773871	0.00314007	0.0443151	12
Anaerotruncus	Isoglutamic acid	0.773767	0.00314667	0.0443151	12
Sutterella	Shikimic acid	0.773718	0.00314981	0.0443151	12
Ruminococcaceae_NK4A214_group	N-Acetylglutamine	0.773702	0.00315085	0.0443151	12
Bacteroides	Val	0.797203	0.00316125	0.0443151	12
Roseburia	N-Acetylaspartic acid	0.797203	0.00316125	0.0443151	12
Ruminiclostridium_5	N-Acetylaspartic acid	0.797203	0.00316125	0.0443151	12
Christensenellaceae_R-7_group	Suberic acid	0.772592	0.00322233	0.0447736	12
Barnesiella	Pimelic acid	0.772517	0.00322724	0.0447736	12
Prevotella_9	Phe	0.772517	0.00322724	0.0447736	12
uncultured Lachnospiraceae	Mannosamine	0.772498	0.00322849	0.0447736	12
Phascolarctobacterium	2-Hydroxy-4-methylvaleric acid	0.770935	0.00333142	0.0460778	12
Ruminococcus_1	Asn	0.770579	0.00335518	0.0462171	12
uncultured Lachnospiraceae	Gluconic acid	0.770153	0.00338385	0.0462171	12
Bilophila	Spermidine	0.769782	0.0034089	0.0462171	12
Phascolarctobacterium	3-Aminobutyric acid	0.769605	0.00342097	0.0462171	12
uncultured Ruminococcaceae	Asn	0.76897	0.0034643	0.0462171	12
Prevotella_9	3-Hydroxypropionic acid	0.768601	0.00348973	0.0462171	12
Prevotella_9	S-Carboxymethylcysteine	0.768601	0.00348973	0.0462171	12
Erysipelatoclostridium	Tyramine	0.768426	0.00350183	0.0462171	12
Bacteroides	6-Hydroxynicotinic acid	0.767625	0.00355762	0.0462171	12
Phascolarctobacterium	Gly	0.767625	0.00355762	0.0462171	12
Anaerotruncus	m-Hydroxybenzoic acid	0.76758	0.00356077	0.0462171	12
Anaerotruncus	6-Aminohexanoic acid	0.76758	0.00356077	0.0462171	12
Anaerotruncus	Hordenine	0.76758	0.00356077	0.0462171	12
Acidaminococcus	Homoserine	0.767237	0.00358486	0.0462171	12
Ruminococcaceae_NK4A214_group	Normetanephrine	0.767184	0.00358856	0.0462171	12
Alistipes	N-Acetylaspartic acid	0.767076	0.00359618	0.0462171	12
Eggerthella	Kynurenic acid	0.76689	0.00360938	0.0462171	12
Tyzzerella_3	5-Oxohexanoic acid	0.766828	0.00361379	0.0462171	12
Roseburia	Sebacic acid	0.79021	0.00361681	0.0462171	12
Streptococcus	Tyramine	0.79021	0.00361681	0.0462171	12
Ruminococcaceae_UCG-002	Pyridoxine	0.76675	0.00361927	0.0462171	12
Dorea	2-Methylserine	0.766638	0.00362727	0.0462171	12
Acidaminococcus	Sulfotyrosine	0.766188	0.00365936	0.0462171	12
Acidaminococcus	2-Methylserine	0.766188	0.00365936	0.0462171	12
Acidaminococcus	Tryptamine	0.766188	0.00365936	0.0462171	12
Holdemanella	Shikimic acid	0.766188	0.00365936	0.0462171	12
unassigned Clostridiales_vadinBB60_group	Shikimic acid	0.766188	0.00365936	0.0462171	12
Tyzzerella_3	Sarcosine	0.76582	0.00368579	0.0462171	12
Tyzzerella_3	dTDP	0.765334	0.00372087	0.0462171	12
Erysipelatoclostridium	Nω-Methylarginine	0.764531	0.00377943	0.0462171	12
Sellimonas	Hordenine	0.764531	0.00377943	0.0462171	12
unassigned Clostridiales_vadinBB60_group	N2-Acetylaminoadipic acid	0.764247	0.00380028	0.0462171	12
Escherichia-Shigella	Ornithine	0.764204	0.00380346	0.0462171	12
Lachnospiraceae_UCG-004	UDP-glucuronic acid	0.764204	0.00380346	0.0462171	12
Subdoligranulum	Digalacturonic acid	0.763911	0.00382511	0.0462171	12
uncultured Lachnospiraceae	Homovanillic acid	0.763574	0.00385009	0.0462171	12
uncultured Lachnospiraceae	5-Aminovaleric acid	0.763574	0.00385009	0.0462171	12
Acidaminococcus	Hydroxyproline	0.763188	0.00387886	0.0462171	12
uncultured Lachnospiraceae	3-Hydroxypropionic acid	0.763188	0.00387886	0.0462171	12
uncultured Lachnospiraceae	S-Carboxymethylcysteine	0.763188	0.00387886	0.0462171	12
Parasutterella	3-Hydroxypropionic acid	0.762857	0.00390371	0.0462171	12
Parasutterella	S-Carboxymethylcysteine	0.762857	0.00390371	0.0462171	12
Ruminococcaceae_UCG-002	Asn	0.761915	0.00397495	0.0462171	12
Acidaminococcus	Ala	0.761853	0.00397973	0.0462171	12
Acidaminococcus	Ile	0.761853	0.00397973	0.0462171	12
Acidaminococcus	Ornithine	0.761853	0.00397973	0.0462171	12
Acidaminococcus	N6,N6,N6-Trimethyllysine	0.761853	0.00397973	0.0462171	12
Holdemanella	6-Hydroxyhexanoic acid	0.761853	0.00397973	0.0462171	12
Holdemanella	Pimelic acid	0.761853	0.00397973	0.0462171	12
Holdemanella	Sebacic acid	0.761853	0.00397973	0.0462171	12
Lachnoclostridium	β-Ala-Lys	0.761853	0.00397973	0.0462171	12
Ruminococcus_1	Hordenine	0.761853	0.00397973	0.0462171	12
unassigned Clostridiales_vadinBB60_group	N-Acetylglutamine	0.761853	0.00397973	0.0462171	12
Fusobacterium	Azetidine 2-carboxylic acid	0.761421	0.00401273	0.0462171	12
Fusobacterium	2-Phenylethylamine	0.761421	0.00401273	0.0462171	12
Fusobacterium	cis-4-Hydroxyproline	0.761421	0.00401273	0.0462171	12
Fusobacterium	3-Methoxytyrosine	0.761421	0.00401273	0.0462171	12
Sellimonas	Suberic acid	0.761408	0.00401375	0.0462171	12
Shuttleworthia	N,N-Dimethylhistidine	0.760695	0.00406875	0.0462171	12
Phascolarctobacterium	Creatine	0.760582	0.00407753	0.0462171	12
Ruminiclostridium_9	Pimelic acid	0.760582	0.00407753	0.0462171	12
Ruminiclostridium_9	Isoglutamic acid	0.760582	0.00407753	0.0462171	12
Barnesiella	Cysteic acid	0.760214	0.00410619	0.0462171	12
Bacteroides	Ile	0.783217	0.00411545	0.0462171	12
[Ruminococcus]_gnavus_group	Cholic acid	0.783217	0.00411545	0.0462171	12
[Ruminococcus]_gnavus_group	SDMA	0.783217	0.00411545	0.0462171	12
Shuttleworthia	N-Acetyllysine	0.75976	0.00414179	0.0462171	12
Subdoligranulum	Piperidine	0.759456	0.00416573	0.0462171	12
Dorea	5-Oxo-2-tetrahydrofurancarboxylic acid	0.759341	0.00417486	0.0462171	12
Dorea	N-Methylserotonin	0.759341	0.00417486	0.0462171	12
Lachnospiraceae_NK4A136_group	m-Hydroxybenzoic acid	0.759341	0.00417486	0.0462171	12
Lachnospiraceae_NK4A136_group	6-Aminohexanoic acid	0.759341	0.00417486	0.0462171	12
Lachnospiraceae_NK4A136_group	γ-Glu-2-aminobutyric acid	0.759341	0.00417486	0.0462171	12
Prevotella_9	Azetidine 2-carboxylic acid	0.759341	0.00417486	0.0462171	12
Prevotella_9	2-Phenylethylamine	0.759341	0.00417486	0.0462171	12
Prevotella_9	cis-4-Hydroxyproline	0.759341	0.00417486	0.0462171	12
Prevotella_9	Nω-Methylarginine	0.759341	0.00417486	0.0462171	12
Prevotella_9	3-Methoxytyrosine	0.759341	0.00417486	0.0462171	12
Acidaminococcus	Taurine	0.757993	0.00428247	0.0462171	12
Ruminiclostridium_9	m-Hydroxybenzoic acid	0.757993	0.00428247	0.0462171	12
Ruminiclostridium_9	6-Aminohexanoic acid	0.757993	0.00428247	0.0462171	12
Ruminiclostridium_9	Hordenine	0.757993	0.00428247	0.0462171	12
Dorea	Ethyl glucuronide	0.757969	0.00428437	0.0462171	12
Erysipelotrichaceae_UCG-003	Glutaric acid	0.757663	0.00430913	0.0462171	12
Ruminococcus_1	N2-Acetylaminoadipic acid	0.757663	0.00430913	0.0462171	12
Streptococcus	Ferulic acid	0.757204	0.00434648	0.0462171	12
Streptococcus	5-Amino-4-oxovaleric acid	0.757204	0.00434648	0.0462171	12
Bilophila	Digalacturonic acid	0.757024	0.00436114	0.0462171	12
Roseburia	Asn	0.756569	0.00439849	0.0462171	12
Bacteroides	3-Aminobutyric acid	0.756406	0.00441191	0.0462171	12
Dorea	Fructose 6-phosphate	0.755865	0.00445665	0.0462171	12
Erysipelatoclostridium	3-Hydroxypropionic acid	0.755319	0.00450218	0.0462171	12
Erysipelatoclostridium	S-Carboxymethylcysteine	0.755319	0.00450218	0.0462171	12
Sellimonas	Azelaic acid	0.755319	0.00450218	0.0462171	12
Eggerthella	4-Aminoindole	0.754391	0.00458047	0.0462171	12
Ruminococcaceae_NK4A214_group	Piperidine	0.754315	0.00458689	0.0462171	12
Acidaminococcus	GABA	0.753993	0.00461428	0.0462171	12
Acidaminococcus	Creatinine	0.753993	0.00461428	0.0462171	12
Acidaminococcus	1-Methyl-4-imidazoleacetic acid	0.753993	0.00461428	0.0462171	12
Acidaminococcus	Met	0.753993	0.00461428	0.0462171	12
Acidaminococcus	5-Hydroxylysine	0.753993	0.00461428	0.0462171	12
Holdemanella	Methionine sulfoxide	0.753993	0.00461428	0.0462171	12
Megamonas	Prostaglandin E2	0.753993	0.00461428	0.0462171	12
Prevotellaceae_NK3B31_group	Prostaglandin E2	0.753993	0.00461428	0.0462171	12
[Eubacterium]_hallii_group	N,N-Dimethylhistidine	0.753993	0.00461428	0.0462171	12
[Eubacterium]_rectale_group	N,N-Dimethylhistidine	0.753993	0.00461428	0.0462171	12
unassigned Clostridiales_vadinBB60_group	Methionine sulfoxide	0.753993	0.00461428	0.0462171	12
uncultured Lachnospiraceae	Azetidine 2-carboxylic acid	0.753993	0.00461428	0.0462171	12
uncultured Lachnospiraceae	2-Phenylethylamine	0.753993	0.00461428	0.0462171	12
uncultured Lachnospiraceae	cis-4-Hydroxyproline	0.753993	0.00461428	0.0462171	12
uncultured Lachnospiraceae	Nω-Methylarginine	0.753993	0.00461428	0.0462171	12
uncultured Lachnospiraceae	3-Methoxytyrosine	0.753993	0.00461428	0.0462171	12
Bacteroides	Isopropanolamine	0.753931	0.0046196	0.0462171	12
Christensenellaceae_R-7_group	N-Acetylglutamine	0.753931	0.0046196	0.0462171	12
Lachnospiraceae_ND3007_group	Sebacic acid	0.75354	0.00465308	0.0462171	12
Phascolarctobacterium	2-Hydroxyvaleric acid	0.75354	0.00465308	0.0462171	12
Phascolarctobacterium	8-Anilino-1-naphthalenesulfonic acid	0.75354	0.00465308	0.0462171	12
Ruminiclostridium_9	Suberic acid	0.75354	0.00465308	0.0462171	12
Ruminococcaceae_UCG-002	Pimelic acid	0.75354	0.00465308	0.0462171	12
Bacteroides	Leu	0.776224	0.00465988	0.0462171	12
Roseburia	N-Acetylglutamic acid	0.776224	0.00465988	0.0462171	12
Ruminiclostridium_5	N-Acetyllysine	0.776224	0.00465988	0.0462171	12
uncultured Porphyromonadaceae	Quinic acid	0.776224	0.00465988	0.0462171	12
Ruminococcaceae_UCG-013	Pyridoxamine 5'-phosphate	0.753383	0.00466656	0.0462171	12
Parasutterella	Nω-Methylarginine	0.753321	0.00467189	0.0462171	12
Ruminococcaceae_NK4A214_group	m-Hydroxybenzoic acid	0.753321	0.00467189	0.0462171	12
Ruminococcaceae_NK4A214_group	6-Aminohexanoic acid	0.753321	0.00467189	0.0462171	12
Phascolarctobacterium	2-Methylserine	0.752732	0.00472285	0.0462171	12
Tyzzerella_3	UMP	0.752692	0.00472625	0.0462171	12
Acidaminococcus	2-Hydroxyvaleric acid	0.752674	0.00472788	0.0462171	12
Acidaminococcus	Mevalonic acid	0.752674	0.00472788	0.0462171	12
Acidaminococcus	Homovanillic acid	0.752674	0.00472788	0.0462171	12
Acidaminococcus	5-Methoxyindoleacetic acid	0.752674	0.00472788	0.0462171	12
Acidaminococcus	Taurocholic acid	0.752674	0.00472788	0.0462171	12
Acidaminococcus	β-Ala	0.752674	0.00472788	0.0462171	12
Acidaminococcus	5-Aminovaleric acid	0.752674	0.00472788	0.0462171	12
Acidaminococcus	Val	0.752674	0.00472788	0.0462171	12
Acidaminococcus	Leu	0.752674	0.00472788	0.0462171	12
Acidaminococcus	Tyramine	0.752674	0.00472788	0.0462171	12
Acidaminococcus	Phe	0.752674	0.00472788	0.0462171	12
Holdemanella	5-Oxohexanoic acid	0.752674	0.00472788	0.0462171	12
Holdemanella	Pelargonic acid	0.752674	0.00472788	0.0462171	12
Holdemanella	Dodecanedioic acid	0.752674	0.00472788	0.0462171	12
Holdemanella	N2-Phenylacetylglutamine	0.752674	0.00472788	0.0462171	12
Megamonas	3-(4-Hydroxyphenyl)propionic acid	0.752674	0.00472788	0.0462171	12
Megamonas	Prostaglandin F2α	0.752674	0.00472788	0.0462171	12
Prevotellaceae_NK3B31_group	3-(4-Hydroxyphenyl)propionic acid	0.752674	0.00472788	0.0462171	12
Prevotellaceae_NK3B31_group	Prostaglandin F2α	0.752674	0.00472788	0.0462171	12
Ruminococcus_1	Azelaic acid	0.752674	0.00472788	0.0462171	12
Streptococcus	Azetidine 2-carboxylic acid	0.752674	0.00472788	0.0462171	12
Streptococcus	2-Phenylethylamine	0.752674	0.00472788	0.0462171	12
Streptococcus	cis-4-Hydroxyproline	0.752674	0.00472788	0.0462171	12
Streptococcus	3-Methoxytyrosine	0.752674	0.00472788	0.0462171	12
unassigned Clostridiales_vadinBB60_group	5-Oxohexanoic acid	0.752674	0.00472788	0.0462171	12
uncultured Porphyromonadaceae	Tetrahydropalmatine	0.752674	0.00472788	0.0462171	12
Alistipes	Asn	0.752632	0.00473155	0.0462171	12
Bilophila	Choline	0.752207	0.00476854	0.0464527	12
Acidaminococcus	Citramalic acid	0.751904	0.00479515	0.0464527	12
unassigned Clostridiales_vadinBB60_group	Undecanoic acid	0.751904	0.00479515	0.0464527	12
unassigned Clostridiales_vadinBB60_group	Diphenylcarbazide	0.751904	0.00479515	0.0464527	12
Ruminococcaceae_UCG-013	Sarcosine	0.751808	0.00480354	0.0464527	12
Phascolarctobacterium	Ascorbate 2-sulfate	0.751742	0.0048094	0.0464527	12
Subdoligranulum	Dodecanedioic acid	0.751352	0.00484379	0.0466979	12
Bacteroides	Sulfotyrosine	0.751009	0.00487425	0.0469044	12
Flavonifractor	Glutaric acid	0.750882	0.00488554	0.0469259	12
Prevotella_9	2-Methylserine	0.750479	0.00492151	0.0470164	12
Prevotella_9	N-Acetylputrescine	0.750479	0.00492151	0.0470164	12
Shuttleworthia	N-Methylproline	0.750472	0.00492215	0.0470164	12
Dorea	Sedoheptulose 7-phosphate	0.749825	0.00498036	0.0474849	12
Ruminococcaceae_NK4A214_group	Diphenylcarbazide	0.749531	0.00500702	0.0476516	12
Anaerotruncus	Azelaic acid	0.748858	0.00506831	0.048013	12
Anaerotruncus	N-Acetylglutamic acid	0.748807	0.005073	0.048013	12
Anaerotruncus	Sebacic acid	0.748807	0.005073	0.048013	12
Escherichia-Shigella	Adenosine	0.748608	0.00509129	0.048013	12
Parabacteroides	threo-β-Methylaspartic acid	0.748608	0.00509129	0.048013	12
unassigned Clostridiales_vadinBB60_group	Nalidixic acid	0.747927	0.00515415	0.048422	12
Bifidobacterium	Cysteic acid	0.747806	0.00516538	0.048422	12
uncultured Lachnospiraceae	2-Isopropylmalic acid	0.747775	0.00516828	0.048422	12
Parasutterella	7,8-Dihydrobiopterin	0.747735	0.005172	0.048422	12
Acidaminococcus	Gluconic acid	0.7475	0.00519382	0.0484791	12
Butyricicoccus	Saccharopine	0.747373	0.00520571	0.0484791	12
Bifidobacterium	Asn	0.747368	0.00520614	0.0484791	12
[Ruminococcus]_gauvreauii_group	Glutaric acid	0.769231	0.00525292	0.048827	12
Erysipelotrichaceae_UCG-003	Pipecolic acid	0.746466	0.00529097	0.0490928	12
Dorea	Mannosamine	0.746005	0.00533476	0.0494107	12
Roseburia	Cholic acid	-0.909091	0	0	12
Ruminococcus_1	Cholic acid	-0.923077	0	0	12
Ruminococcus_1	Taurocholic acid	-0.916084	0	0	12
[Eubacterium]_coprostanoligenes_group	5-Aminovaleric acid	-0.978898	3.18114e-08	4.47267e-05	12
Shuttleworthia	2-Methylserine	-0.971248	1.47453e-07	0.000165855	12
Collinsella	Ser	-0.966727	3.03741e-07	0.000223777	12
Ruminiclostridium_9	Met	-0.966504	3.13925e-07	0.000223777	12
Shuttleworthia	GABA	-0.96641	3.18318e-07	0.000223777	12
Anaerotruncus	Met	-0.960867	6.76707e-07	0.000422866	12
[Eubacterium]_coprostanoligenes_group	β-Ala	-0.95777	9.85211e-07	0.000551574	12
Alistipes	Homovanillic acid	-0.956219	1.1769e-06	0.000551574	12
Collinsella	Inosine	-0.956219	1.1769e-06	0.000551574	12
Lachnospiraceae_NK4A136_group	Met	-0.954087	1.48724e-06	0.000643403	12
Shuttleworthia	Hydroxyproline	-0.95225	1.80406e-06	0.000724716	12
Prevotella_9	N-Methylproline	-0.943486	4.12726e-06	0.00152364	12
Alistipes	Phe	-0.942208	4.60562e-06	0.00152364	12
Bifidobacterium	2-Hydroxyvaleric acid	-0.942208	4.60562e-06	0.00152364	12
Shuttleworthia	Ala	-0.939982	5.54252e-06	0.0015912	12
Tyzzerella	Creatinine	-0.939436	5.79416e-06	0.0015912	12
Ruminiclostridium_5	Citric acid	-0.895105	5.94154e-06	0.0015912	12
Ruminococcus_1	Mevalonic acid	-0.895105	5.94154e-06	0.0015912	12
Ruminiclostridium_5	Mannosamine	-0.936643	7.22445e-06	0.00175562	12
Shuttleworthia	Inosine	-0.936448	7.33363e-06	0.00175562	12
[Eubacterium]_coprostanoligenes_group	Mannosamine	-0.93617	7.49197e-06	0.00175562	12
Barnesiella	Taurocholic acid	-0.934781	8.32399e-06	0.00180897	12
Bifidobacterium	Carnosine	-0.934718	8.36298e-06	0.00180897	12
Shuttleworthia	Homovanillic acid	-0.932915	9.55438e-06	0.00199014	12
Barnesiella	Mevalonic acid	-0.931253	1.07669e-05	0.00209148	12
[Eubacterium]_coprostanoligenes_group	Creatinine	-0.93123	1.07847e-05	0.00209148	12
Anaerotruncus	5'-Deoxy-5'-methylthioadenosine	-0.93066	1.12279e-05	0.00210486	12
Shuttleworthia	2-Hydroxyvaleric acid	-0.929381	1.22758e-05	0.00214664	12
Ruminococcus_1	Carnosine	-0.92935	1.23017e-05	0.00214664	12
Shuttleworthia	Mannosamine	-0.928832	1.27487e-05	0.00214664	12
Ruminococcus_1	Met	-0.928198	1.33123e-05	0.00214664	12
Fusobacterium	Sebacic acid	-0.928146	1.33593e-05	0.00214664	12
Alistipes	3-Hydroxybutyric acid	-0.926141	1.52775e-05	0.0023675	12
Shuttleworthia	Creatine	-0.925847	1.55757e-05	0.0023675	12
Ruminococcaceae_UCG-002	2-Methylserine	-0.924785	1.66935e-05	0.00245446	12
Shuttleworthia	Gluconic acid	-0.924484	1.70206e-05	0.00245446	12
Barnesiella	Met	-0.924051	1.75012e-05	0.00246067	12
Fusobacterium	Piperidine	-0.922666	1.91109e-05	0.00251658	12
Ruminiclostridium_9	Mevalonic acid	-0.922558	1.92413e-05	0.00251658	12
Ruminococcaceae_UCG-002	Putrescine	-0.922558	1.92413e-05	0.00251658	12
Alistipes	2-Hydroxyvaleric acid	-0.921192	2.09498e-05	0.00261053	12
Shuttleworthia	N-Acetylputrescine	-0.920887	2.13474e-05	0.00261053	12
uncultured Ruminococcaceae	Carnosine	-0.920883	2.13522e-05	0.00261053	12
uncultured Ruminococcaceae	3-Hydroxybutyric acid	-0.9201	2.24e-05	0.00268036	12
Shuttleworthia	β-Ala	-0.91878	2.42584e-05	0.00284227	12
Shuttleworthia	Homoserine	-0.918155	2.51781e-05	0.00288982	12
Tyzzerella	Ile	-0.916397	2.79164e-05	0.00308529	12
Alistipes	2-Methylserine	-0.916339	2.8011e-05	0.00308529	12
Bifidobacterium	Isopropanolamine	-0.916024	2.85269e-05	0.00308529	12
Ruminiclostridium_9	5'-Deoxy-5'-methylthioadenosine	-0.915516	2.9375e-05	0.00310707	12
Shuttleworthia	Phe	-0.915246	2.98333e-05	0.00310707	12
Alistipes	Putrescine	-0.914187	3.16859e-05	0.00321028	12
[Eubacterium]_coprostanoligenes_group	N-Acetylputrescine	-0.914031	3.19659e-05	0.00321028	12
Ruminococcaceae_UCG-002	Carnosine	-0.913366	3.3184e-05	0.00327415	12
Tyzzerella	Mannosamine	-0.912101	3.56013e-05	0.0034521	12
Shuttleworthia	Citric acid	-0.911712	3.63712e-05	0.00346697	12
Ruminiclostridium_9	1-Methyl-4-imidazoleacetic acid	-0.910066	3.97781e-05	0.00372853	12
Shuttleworthia	Putrescine	-0.908178	4.39875e-05	0.0040555	12
Barnesiella	Carnosine	-0.907459	4.56807e-05	0.00408899	12
Alistipes	Inosine	-0.907182	4.63469e-05	0.00408899	12
Barnesiella	3-Hydroxybutyric acid	-0.907105	4.6532e-05	0.00408899	12
Barnesiella	1-Methyl-4-imidazoleacetic acid	-0.906383	4.83089e-05	0.00415067	12
Ruminiclostridium_9	Isopropanolamine	-0.905849	4.96577e-05	0.00415067	12
uncultured Ruminococcaceae	Isopropanolamine	-0.905849	4.96577e-05	0.00415067	12
Alistipes	N-Acetylputrescine	-0.905642	5.01861e-05	0.00415067	12
[Eubacterium]_ventriosum_group	Tryptamine	-0.904884	5.21676e-05	0.00420763	12
Alistipes	Isopropanolamine	-0.904807	5.2371e-05	0.00420763	12
Bifidobacterium	Phe	-0.903679	5.54404e-05	0.00439149	12
Barnesiella	Homovanillic acid	-0.903033	5.726e-05	0.00447263	12
Bifidobacterium	2-Methylserine	-0.902077	6.00408e-05	0.00458639	12
Ruminococcaceae_UCG-002	2-Hydroxyvaleric acid	-0.901431	6.19784e-05	0.00458639	12
Ruminococcaceae_UCG-002	Mevalonic acid	-0.901431	6.19784e-05	0.00458639	12
uncultured Ruminococcaceae	2-Hydroxyvaleric acid	-0.901431	6.19784e-05	0.00458639	12
Alistipes	Mevalonic acid	-0.900177	6.58802e-05	0.00478674	12
Barnesiella	Isopropanolamine	-0.899928	6.66749e-05	0.00478674	12
Barnesiella	N6-Methyllysine	-0.899506	6.8044e-05	0.00478674	12
Ruminococcus_1	Isopropanolamine	-0.899492	6.80903e-05	0.00478674	12
Collinsella	2-Methylserine	-0.898511	7.13552e-05	0.00487649	12
Ruminiclostridium_9	Carnosine	-0.898331	7.19683e-05	0.00487649	12
[Eubacterium]_coprostanoligenes_group	Ascorbate 2-sulfate	-0.898331	7.19683e-05	0.00487649	12
Shuttleworthia	5-Aminovaleric acid	-0.897577	7.45802e-05	0.00499331	12
Collinsella	Trp	-0.896674	7.78046e-05	0.00508805	12
Ruminiclostridium_5	GABA	-0.896674	7.78046e-05	0.00508805	12
[Eubacterium]_coprostanoligenes_group	GABA	-0.895956	8.04446e-05	0.00517258	12
Anaerotruncus	Mevalonic acid	-0.895003	8.40592e-05	0.00517258	12
Eggerthella	Agmatine	-0.894742	8.50682e-05	0.00517258	12
Sellimonas	Cholic acid	-0.894742	8.50682e-05	0.00517258	12
Alistipes	GABA	-0.894737	8.50896e-05	0.00517258	12
[Eubacterium]_coprostanoligenes_group	Carnosine	-0.894572	8.57315e-05	0.00517258	12
[Eubacterium]_coprostanoligenes_group	Creatine	-0.894388	8.64551e-05	0.00517258	12
[Eubacterium]_coprostanoligenes_group	Leu	-0.894388	8.64551e-05	0.00517258	12
Alistipes	β-Ala	-0.893171	9.13597e-05	0.00526007	12
Ruminiclostridium_5	Hydroxyproline	-0.893171	9.13597e-05	0.00526007	12
Ruminiclostridium_5	β-Ala	-0.888112	9.16586e-05	0.00526007	12
[Ruminococcus]_gauvreauii_group	Agmatine	-0.888112	9.16586e-05	0.00526007	12
Collinsella	Mannosamine	-0.892429	9.44573e-05	0.00531227	12
uncultured Ruminococcaceae	Met	-0.892429	9.44573e-05	0.00531227	12
Ruminiclostridium_5	Carnosine	-0.892027	9.61669e-05	0.00533484	12
Ruminiclostridium_5	Glyceric acid	-0.89189	9.67559e-05	0.00533484	12
Tyzzerella	5-Aminovaleric acid	-0.891437	9.87222e-05	0.00539041	12
Anaerotruncus	Isopropanolamine	-0.890661	0.000102161	0.00552456	12
Alistipes	Carnosine	-0.889852	0.000105851	0.00566958	12
Prevotella_9	Suberic acid	-0.888923	0.000110209	0.00571788	12
Prevotella_9	N-Acetylglutamine	-0.888923	0.000110209	0.00571788	12
Prevotella_9	N-Acetylglutamic acid	-0.888923	0.000110209	0.00571788	12
Tyzzerella	Leu	-0.887871	0.000115318	0.00571788	12
Ruminiclostridium_9	Mucic acid	-0.887401	0.00011766	0.00571788	12
Ruminococcaceae_UCG-002	SDMA	-0.887346	0.000117937	0.00571788	12
[Eubacterium]_coprostanoligenes_group	Ala	-0.887346	0.000117937	0.00571788	12
[Eubacterium]_coprostanoligenes_group	Val	-0.887346	0.000117937	0.00571788	12
[Eubacterium]_coprostanoligenes_group	Phe	-0.887346	0.000117937	0.00571788	12
uncultured Ruminococcaceae	Taurocholic acid	-0.887346	0.000117937	0.00571788	12
uncultured Ruminococcaceae	Phe	-0.887346	0.000117937	0.00571788	12
Shuttleworthia	Ser	-0.886976	0.000119811	0.00572349	12
Shuttleworthia	Mucic acid	-0.886624	0.00012161	0.00572349	12
Alistipes	Mucic acid	-0.886624	0.000121611	0.00572349	12
[Eubacterium]_coprostanoligenes_group	Homoserine	-0.886525	0.000122123	0.00572349	12
Bifidobacterium	Homoserine	-0.885374	0.000128186	0.00590914	12
[Eubacterium]_coprostanoligenes_group	Hydroxyproline	-0.885374	0.000128186	0.00590914	12
Fusobacterium	Dodecanedioic acid	-0.884639	0.00013218	0.00591936	12
Ruminiclostridium_5	Isopropanolamine	-0.884562	0.000132601	0.00591936	12
Shuttleworthia	Isopropanolamine	-0.884559	0.000132617	0.00591936	12
Shuttleworthia	Carnosine	-0.884559	0.000132617	0.00591936	12
Ruminiclostridium_9	3-Hydroxybutyric acid	-0.883588	0.000138055	0.00611356	12
Alistipes	Ala	-0.882663	0.000143397	0.00630048	12
Anaerotruncus	1-Methyl-4-imidazoleacetic acid	-0.882284	0.000145636	0.00634927	12
Prevotella_9	Sebacic acid	-0.881869	0.000148114	0.00640764	12
Barnesiella	Mucic acid	-0.881112	0.000152719	0.0065085	12
Ruminiclostridium_9	6-Phosphogluconic acid	-0.880304	0.000157757	0.0065085	12
[Eubacterium]_coprostanoligenes_group	Homovanillic acid	-0.880304	0.000157757	0.0065085	12
[Eubacterium]_coprostanoligenes_group	Ile	-0.880304	0.000157757	0.0065085	12
uncultured Ruminococcaceae	Cholic acid	-0.880304	0.000157757	0.0065085	12
Alistipes	6-Phosphogluconic acid	-0.879161	0.000165104	0.0065085	12
Alistipes	Leu	-0.879161	0.000165104	0.0065085	12
Bifidobacterium	Putrescine	-0.879161	0.000165104	0.0065085	12
Collinsella	Citric acid	-0.879161	0.000165104	0.0065085	12
Collinsella	Creatine	-0.879161	0.000165104	0.0065085	12
Ruminiclostridium_5	2-Methylserine	-0.879143	0.000165221	0.0065085	12
Bifidobacterium	3-Hydroxybutyric acid	-0.878926	0.000166648	0.0065085	12
Bifidobacterium	Glyceric acid	-0.878926	0.000166648	0.0065085	12
Fusobacterium	N6-Acetyllysine	-0.878926	0.000166648	0.0065085	12
Barnesiella	6-Phosphogluconic acid	-0.878341	0.000170536	0.00656407	12
Barnesiella	Phe	-0.878341	0.000170536	0.00656407	12
[Eubacterium]_coprostanoligenes_group	2-Methylserine	-0.878187	0.000171572	0.00656407	12
Ruminococcus_1	3-Hydroxybutyric acid	-0.877388	0.000177028	0.00668189	12
[Ruminococcus]_gauvreauii_group	Citramalic acid	-0.877388	0.000177028	0.00668189	12
Collinsella	GABA	-0.877193	0.000178377	0.00668793	12
Shuttleworthia	Leu	-0.876374	0.000184139	0.00682033	12
Lachnospiraceae_NK4A136_group	1-Methyl-4-imidazoleacetic acid	-0.876347	0.000184334	0.00682033	12
Alistipes	Hydroxyproline	-0.873684	0.000204101	0.007429	12
Alistipes	Carboxymethyllysine	-0.873684	0.000204101	0.007429	12
Ruminococcus_1	O-Acetylcarnitine	-0.873376	0.000206495	0.007429	12
Ruminococcaceae_UCG-002	Creatine	-0.873261	0.000207389	0.007429	12
uncultured Ruminococcaceae	Putrescine	-0.873261	0.000207389	0.007429	12
Alistipes	5-Aminovaleric acid	-0.872155	0.000216175	0.00757899	12
Bifidobacterium	Taurocholic acid	-0.872155	0.000216175	0.00757899	12
Collinsella	Nicotinic acid	-0.872155	0.000216175	0.00757899	12
[Eubacterium]_coprostanoligenes_group	Isopropanolamine	-0.87202	0.000217269	0.00757899	12
Shuttleworthia	6-Hydroxynicotinic acid	-0.871892	0.000218314	0.00757899	12
Ruminococcaceae_UCG-002	Alloisoleucine	-0.871695	0.00021992	0.00758789	12
Barnesiella	2-Hydroxyvaleric acid	-0.871286	0.000223286	0.00761065	12
Prevotella_9	N-Acetylaspartic acid	-0.871286	0.000223286	0.00761065	12
Shuttleworthia	Mevalonic acid	-0.869307	0.000240155	0.00808761	12
Shuttleworthia	Val	-0.869307	0.000240155	0.00808761	12
Anaerotruncus	Carnosine	-0.867824	0.000253432	0.00844268	12
Prevotella_9	Pimelic acid	-0.867759	0.00025403	0.00844268	12
Faecalitalea	dTMP	-0.867631	0.000255203	0.00844268	12
uncultured Ruminococcaceae	2-Methylserine	-0.867434	0.00025702	0.00844726	12
Shuttleworthia	Ethyl glucuronide	-0.867291	0.000258345	0.00844726	12
Bifidobacterium	Argininosuccinic acid	-0.866667	0.000264186	0.00852949	12
Anaerotruncus	6-Phosphogluconic acid	-0.866477	0.000265984	0.00852949	12
Ruminiclostridium_5	Homoserine	-0.866219	0.000268443	0.00852949	12
Ruminococcaceae_UCG-002	Taurocholic acid	-0.866219	0.000268443	0.00852949	12
[Eubacterium]_coprostanoligenes_group	2-Hydroxyvaleric acid	-0.866219	0.000268443	0.00852949	12
Roseburia	O-Acetylcarnitine	-0.865578	0.000274627	0.00862847	12
Ruminiclostridium_5	Mucic acid	-0.865578	0.000274627	0.00862847	12
Barnesiella	N-Acetylputrescine	-0.865385	0.000276507	0.0086393	12
uncultured Lachnospiraceae	N-Acetylaspartic acid	-0.86515	0.000278812	0.00866317	12
Parasutterella	Dodecanedioic acid	-0.864512	0.000285153	0.00881151	12
[Eubacterium]_coprostanoligenes_group	1-Methyl-4-imidazoleacetic acid	-0.86421	0.000288195	0.00885687	12
Tyzzerella	trans-Zeatin	-0.864018	0.00029014	0.00886816	12
Bifidobacterium	Alloisoleucine	-0.863189	0.000298653	0.00894385	12
Alistipes	1-Methyl-4-imidazoleacetic acid	-0.863158	0.000298977	0.00894385	12
Bifidobacterium	Hydroxyproline	-0.863158	0.000298977	0.00894385	12
Collinsella	Carboxymethyllysine	-0.863158	0.000298977	0.00894385	12
[Ruminococcus]_gauvreauii_group	UDP	-0.862885	0.000301821	0.00898116	12
Ruminiclostridium_5	Argininosuccinic acid	-0.861648	0.000315007	0.00932419	12
Ruminococcaceae_UCG-002	Isopropanolamine	-0.860744	0.00032491	0.00943205	12
uncultured Ruminococcaceae	Guanidinosuccinic acid	-0.860744	0.00032491	0.00943205	12
Barnesiella	Leu	-0.860704	0.00032536	0.00943205	12
[Eubacterium]_ventriosum_group	SDMA	-0.860704	0.00032536	0.00943205	12
Barnesiella	2-Methylserine	-0.859999	0.000333262	0.0096116	12
Ruminiclostridium_9	Taurocholic acid	-0.859176	0.000342671	0.00978263	12
uncultured Ruminococcaceae	5'-Deoxy-5'-methylthioadenosine	-0.859176	0.000342671	0.00978263	12
Anaerotruncus	Mucic acid	-0.858862	0.000346317	0.00982837	12
Tyzzerella	Ascorbate 2-sulfate	-0.858308	0.000352822	0.00982837	12
Phascolarctobacterium	Cysteic acid	-0.858156	0.000354627	0.00982837	12
Alistipes	Taurocholic acid	-0.858145	0.000354759	0.00982837	12
Alistipes	N6-Methyllysine	-0.858145	0.000354759	0.00982837	12
Bifidobacterium	Carnitine	-0.858145	0.000354759	0.00982837	12
Eggerthella	Creatinine	-0.857646	0.000360721	0.00992101	12
Prevotella_9	Tyrosine methyl ester	-0.85751	0.000362359	0.00992101	12
Shuttleworthia	Glyceric acid	-0.857425	0.000363395	0.00992101	12
Barnesiella	Putrescine	-0.857176	0.000366413	0.00992111	12
Collinsella	NMN	-0.857134	0.000366927	0.00992111	12
Ruminococcaceae_UCG-002	Tryptamine	-0.85668	0.000372492	0.0100234	12
Ruminococcaceae_UCG-002	O-Acetylcarnitine	-0.855989	0.000381103	0.0102063	12
Shuttleworthia	Ile	-0.855172	0.000391472	0.010419	12
Ruminococcus_1	Guanidinosuccinic acid	-0.854704	0.000397509	0.010419	12
Faecalitalea	Piperidine	-0.854657	0.000398118	0.010419	12
Bifidobacterium	Homovanillic acid	-0.854642	0.000398308	0.010419	12
Bifidobacterium	β-Ala	-0.854642	0.000398308	0.010419	12
Anaerotruncus	3-Hydroxybutyric acid	-0.854092	0.000405506	0.0104761	12
Barnesiella	SDMA	-0.853649	0.000411386	0.0104761	12
Lachnospiraceae_NK4A136_group	5'-Deoxy-5'-methylthioadenosine	-0.853649	0.000411386	0.0104761	12
Alistipes	Mannosamine	-0.853627	0.00041167	0.0104761	12
uncultured Ruminococcaceae	Carboxymethyllysine	-0.853627	0.00041167	0.0104761	12
uncultured Ruminococcaceae	Argininosuccinic acid	-0.853627	0.00041167	0.0104761	12
Ruminococcaceae_UCG-002	Inosine	-0.852134	0.000431967	0.0108454	12
[Eubacterium]_coprostanoligenes_group	Propionic acid	-0.852134	0.000431967	0.0108454	12
[Eubacterium]_coprostanoligenes_group	Inosine	-0.852134	0.000431967	0.0108454	12
Ruminiclostridium_5	Carnitine	-0.867133	0.000443302	0.0110806	12
[Eubacterium]_coprostanoligenes_group	Taurine	-0.851064	0.000446978	0.011123	12
Ruminococcaceae_UCG-002	Hydroxyproline	-0.8501	0.000460843	0.0113602	12
uncultured Ruminococcaceae	1-Methyl-4-imidazoleacetic acid	-0.8501	0.000460843	0.0113602	12
Roseburia	Alloisoleucine	-0.849982	0.00046257	0.0113602	12
[Eubacterium]_coprostanoligenes_group	Gluconic acid	-0.849511	0.000469474	0.0114796	12
Alistipes	Met	-0.849123	0.000475241	0.0115143	12
Collinsella	Hydroxyproline	-0.849123	0.000475241	0.0115143	12
Alistipes	Guanidinosuccinic acid	-0.848724	0.000481214	0.0115143	12
Bifidobacterium	Guanidinosuccinic acid	-0.848724	0.000481214	0.0115143	12
Tyzzerella	β-Ala	-0.848648	0.000482361	0.0115143	12
Alistipes	Gluconic acid	-0.848594	0.000483176	0.0115143	12
[Eubacterium]_coprostanoligenes_group	Alloisoleucine	-0.848136	0.000490138	0.0115821	12
uncultured Ruminococcaceae	Alloisoleucine	-0.848136	0.000490138	0.0115821	12
Bifidobacterium	Inosine	-0.847637	0.000497797	0.0116166	12
Collinsella	2-Hydroxyvaleric acid	-0.847637	0.000497797	0.0116166	12
Ruminiclostridium_5	1-Methyl-4-imidazoleacetic acid	-0.847637	0.000497797	0.0116166	12
Roseburia	Sulfotyrosine	-0.847109	0.000506007	0.0117229	12
uncultured Ruminococcaceae	Glyceric acid	-0.847076	0.00050652	0.0117229	12
Barnesiella	Inosine	-0.846594	0.000514125	0.0117614	12
Subdoligranulum	Tyramine	-0.846594	0.000514125	0.0117614	12
Alistipes	Homoserine	-0.846573	0.000514459	0.0117614	12
Bifidobacterium	GABA	-0.845614	0.000529834	0.0120183	12
Ruminococcaceae_UCG-002	8-Anilino-1-naphthalenesulfonic acid	-0.845091	0.000538366	0.0120183	12
Ruminococcaceae_UCG-002	Carnitine	-0.845091	0.000538366	0.0120183	12
uncultured Ruminococcaceae	Inosine	-0.845091	0.000538366	0.0120183	12
Anaerotruncus	Taurocholic acid	-0.845082	0.000538515	0.0120183	12
Tyzzerella	Val	-0.845082	0.000538515	0.0120183	12
Shuttleworthia	Carnitine	-0.84457	0.000546974	0.0121588	12
Alistipes	Val	-0.844134	0.000554262	0.0122723	12
Barnesiella	4-(β-Acetylaminoethyl)imidazole	-0.843066	0.000572431	0.0125756	12
Lachnospiraceae_NK4A136_group	Taurocholic acid	-0.843066	0.000572431	0.0125756	12
Ruminococcus_1	Alloisoleucine	-0.842184	0.00058779	0.0128168	12
Ruminiclostridium_5	Creatine	-0.86014	0.000597084	0.0128168	12
Ruminiclostridium_5	Phe	-0.86014	0.000597084	0.0128168	12
Ruminiclostridium_5	Inosine	-0.86014	0.000597084	0.0128168	12
Ruminococcus_1	2-Hydroxyvaleric acid	-0.86014	0.000597084	0.0128168	12
Ruminococcus_1	5'-Deoxy-5'-methylthioadenosine	-0.86014	0.000597084	0.0128168	12
Anaerotruncus	Hypoxanthine	-0.841517	0.00059961	0.0128221	12
Parasutterella	Piperidine	-0.841209	0.00060512	0.0128909	12
Alistipes	Creatine	-0.840632	0.000615569	0.0129551	12
Ruminococcaceae_UCG-013	Tyramine	-0.840632	0.000615569	0.0129551	12
[Eubacterium]_coprostanoligenes_group	2-Quinolinecarboxylic acid	-0.840282	0.000621959	0.0129551	12
[Eubacterium]_coprostanoligenes_group	O-Acetylcarnitine	-0.840282	0.000621959	0.0129551	12
uncultured Ruminococcaceae	Mucic acid	-0.840282	0.000621959	0.0129551	12
uncultured Ruminococcaceae	O-Acetylcarnitine	-0.840282	0.000621959	0.0129551	12
Ruminiclostridium_5	N-Acetylputrescine	-0.839991	0.000627337	0.0130189	12
Ruminiclostridium_5	Guanidinosuccinic acid	-0.839774	0.000631345	0.0130539	12
Shuttleworthia	2,5-Dihydroxybenzoic acid	-0.838971	0.000646413	0.0133165	12
Alistipes	Ethyl glucuronide	-0.838596	0.000653528	0.0133652	12
Bifidobacterium	Met	-0.838596	0.000653528	0.0133652	12
Ruminiclostridium_9	Homovanillic acid	-0.838049	0.000664043	0.0133856	12
Ruminiclostridium_9	Cholic acid	-0.838049	0.000664043	0.0133856	12
Ruminococcaceae_UCG-002	N6-Methyllysine	-0.838049	0.000664043	0.0133856	12
uncultured Ruminococcaceae	Mevalonic acid	-0.838049	0.000664043	0.0133856	12
Collinsella	Gluconic acid	-0.837897	0.000666975	0.0133871	12
Lachnospiraceae_NK4A136_group	Isopropanolamine	-0.837799	0.00066888	0.0133871	12
Collinsella	β-Ala	-0.837129	0.000682001	0.0135532	12
Ruminococcus_1	1-Methyl-4-imidazoleacetic acid	-0.837129	0.000682001	0.0135532	12
Collinsella	6-Hydroxynicotinic acid	-0.835991	0.000704749	0.013956	12
Bifidobacterium	O-Acetylcarnitine	-0.835848	0.000707633	0.0139639	12
Ruminococcaceae_UCG-002	N-Acetylputrescine	-0.835174	0.000721426	0.0141559	12
Collinsella	Argininosuccinic acid	-0.835088	0.000723199	0.0141559	12
Tyzzerella	2-Quinolinecarboxylic acid	-0.835005	0.00072491	0.0141559	12
Shuttleworthia	Fructose 6-phosphate	-0.834554	0.000734282	0.0142591	12
[Eubacterium]_coprostanoligenes_group	Guanidinosuccinic acid	-0.834433	0.000736808	0.0142591	12
[Ruminococcus]_gauvreauii_group	UDP-glucuronic acid	-0.834386	0.000737803	0.0142591	12
Shuttleworthia	Nicotinic acid	-0.833969	0.000746576	0.0143792	12
Collinsella	Carnosine	-0.833769	0.000750825	0.0144117	12
Collinsella	Propionic acid	-0.833626	0.000753851	0.0144206	12
Barnesiella	3-Aminopropane-1,2-diol	-0.833068	0.000765835	0.0146002	12
[Ruminococcus]_gauvreauii_group	2-Hydroxyglutaric acid	-0.853147	0.000771902	0.0146661	12
[Eubacterium]_ventriosum_group	Taurocholic acid	-0.832484	0.000778512	0.0147419	12
Barnesiella	Guanidinosuccinic acid	-0.832151	0.000785807	0.0148051	12
[Ruminococcus]_gauvreauii_group	7,8-Dihydrobiopterin	-0.832092	0.000787114	0.0148051	12
uncultured Ruminococcaceae	Homovanillic acid	-0.831007	0.000811316	0.0152094	12
Shuttleworthia	N8-Acetylspermidine	-0.830435	0.000824281	0.0153653	12
Fusobacterium	Shikimic acid	-0.8304	0.000825096	0.0153653	12
Collinsella	Carnitine	-0.830124	0.000831418	0.015432	12
Ruminiclostridium_9	2-Hydroxy-4-methylvaleric acid	-0.829593	0.000843698	0.0156084	12
Alistipes	6,8-Thioctic acid	-0.829383	0.000848594	0.0156475	12
Collinsella	Homoserine	-0.828936	0.000859082	0.0157891	12
Barnesiella	Sulfotyrosine	-0.827681	0.000889053	0.0162867	12
Shuttleworthia	N6-Methyllysine	-0.826902	0.000908091	0.0164409	12
Shuttleworthia	S-Adenosylmethionine	-0.826902	0.000908091	0.0164409	12
Eggerthella	7,8-Dihydrobiopterin	-0.826666	0.000913891	0.0164409	12
Bifidobacterium	Trp	-0.826621	0.000915011	0.0164409	12
Bifidobacterium	S-Adenosylmethionine	-0.826621	0.000915011	0.0164409	12
[Ruminococcus]_gauvreauii_group	Creatinine	-0.826621	0.000915011	0.0164409	12
Barnesiella	Gluconic acid	-0.825886	0.000933351	0.0167171	12
Ruminococcus_1	2-Methylserine	-0.825754	0.000936688	0.0167236	12
Barnesiella	5'-Deoxy-5'-methylthioadenosine	-0.825429	0.000944898	0.0167729	12
Ruminococcaceae_UCG-002	GABA	-0.825408	0.000945419	0.0167729	12
[Eubacterium]_coprostanoligenes_group	3-Hydroxybutyric acid	-0.825169	0.000951504	0.0168278	12
Erysipelotrichaceae_UCG-003	3-Phenylpropionic acid	-0.824845	0.000959803	0.0168386	12
Shuttleworthia	Carboxymethyllysine	-0.824811	0.000960678	0.0168386	12
[Eubacterium]_ventriosum_group	Carnosine	-0.82462	0.000965587	0.0168386	12
Ruminiclostridium_5	5-Aminovaleric acid	-0.846154	0.00096954	0.0168386	12
Ruminococcus_1	SDMA	-0.846154	0.00096954	0.0168386	12
Alistipes	Glyceric acid	-0.824447	0.000970078	0.0168386	12
Ruminiclostridium_9	N6-Methyllysine	-0.823964	0.000982639	0.0170042	12
Anaerotruncus	Homovanillic acid	-0.823688	0.000989887	0.017077	12
Ruminococcaceae_UCG-002	Guanidinosuccinic acid	-0.823157	0.00100392	0.0171267	12
Alistipes	4-(β-Acetylaminoethyl)imidazole	-0.823119	0.00100495	0.0171267	12
Alistipes	5'-Deoxy-5'-methylthioadenosine	-0.823119	0.00100495	0.0171267	12
Bifidobacterium	8-Anilino-1-naphthalenesulfonic acid	-0.823119	0.00100495	0.0171267	12
Lachnospiraceae_NK4A136_group	3-Hydroxybutyric acid	-0.822979	0.00100868	0.0171383	12
Bifidobacterium	Carboxymethyllysine	-0.821053	0.0010611	0.0179747	12
Ruminiclostridium_9	2-Methylserine	-0.820836	0.00106712	0.0180225	12
Fusicatenibacter	Ferulic acid	-0.820404	0.00107922	0.0181722	12
Anaerotruncus	N6-Methyllysine	-0.820122	0.00108717	0.0182514	12
Barnesiella	Hydroxyproline	-0.819808	0.00109606	0.0183287	12
Alistipes	Citric acid	-0.819616	0.00110155	0.0183287	12
Bifidobacterium	Guanosine	-0.819616	0.00110155	0.0183287	12
Lachnospiraceae_UCG-008	Citramalic acid	-0.819379	0.00110835	0.0183333	12
Ruminiclostridium_5	NMN	-0.819379	0.00110835	0.0183333	12
Lachnospiraceae_NK4A136_group	Carnosine	-0.818972	0.00112005	0.0184726	12
Roseburia	Tryptamine	-0.818635	0.00112985	0.0184984	12
Barnesiella	β-Ala	-0.818374	0.00113747	0.0184984	12
Barnesiella	Ala	-0.818374	0.00113747	0.0184984	12
Lachnospiraceae_NK4A136_group	Cholic acid	-0.818374	0.00113747	0.0184984	12
Ruminiclostridium_9	Argininosuccinic acid	-0.818354	0.00113806	0.0184984	12
Shuttleworthia	Creatinine	-0.817731	0.00115641	0.0187231	12
Roseburia	Carnosine	-0.81738	0.00116685	0.0187231	12
Ruminiclostridium_5	6-Hydroxynicotinic acid	-0.816922	0.00118061	0.0187231	12
Ruminiclostridium_9	Hypoxanthine	-0.816922	0.00118061	0.0187231	12
[Eubacterium]_coprostanoligenes_group	Anserine_divalent	-0.816922	0.00118061	0.0187231	12
uncultured Ruminococcaceae	SDMA	-0.816922	0.00118061	0.0187231	12
Tyzzerella	N-Acetylputrescine	-0.816698	0.00118735	0.0187231	12
Ruminiclostridium_5	Ser	-0.839161	0.00119187	0.0187231	12
Shuttleworthia	Tyr	-0.8163	0.00119944	0.0187231	12
Alistipes	Ser	-0.816113	0.00120515	0.0187231	12
Alistipes	Nicotinic acid	-0.816113	0.00120515	0.0187231	12
Alistipes	Hypoxanthine	-0.816113	0.00120515	0.0187231	12
Alistipes	Tyr	-0.816113	0.00120515	0.0187231	12
Bifidobacterium	Cholic acid	-0.816113	0.00120515	0.0187231	12
Bifidobacterium	5'-Deoxy-5'-methylthioadenosine	-0.816113	0.00120515	0.0187231	12
[Ruminococcus]_torques_group	Creatinine	-0.816113	0.00120515	0.0187231	12
Ruminiclostridium_9	Guanidinosuccinic acid	-0.81564	0.00121972	0.0188972	12
Ruminococcus_1	2-Hydroxybutyric acid	-0.81545	0.00122559	0.018936	12
Eggerthella	Citramalic acid	-0.814982	0.00124017	0.0190712	12
Barnesiella	Cholic acid	-0.814846	0.00124442	0.0190712	12
Anaerotruncus	2-Hydroxy-4-methylvaleric acid	-0.814628	0.00125129	0.0190712	12
Tyzzerella	Ferulic acid	-0.814628	0.00125129	0.0190712	12
Tyzzerella	5-Amino-4-oxovaleric acid	-0.814628	0.00125129	0.0190712	12
Barnesiella	6,8-Thioctic acid	-0.814278	0.00126234	0.0191875	12
Parasutterella	Hexanoic acid	-0.813658	0.00128213	0.0192508	12
Shuttleworthia	2-Hydroxy-4-methylvaleric acid	-0.813629	0.00128308	0.0192508	12
Barnesiella	Mannosamine	-0.8135	0.00128721	0.0192508	12
Shuttleworthia	Glucose 1-phosphate	-0.813454	0.00128869	0.0192508	12
[Eubacterium]_ventriosum_group	Isopropanolamine	-0.813324	0.00129289	0.0192508	12
Collinsella	N-Acetylputrescine	-0.812939	0.00130539	0.0192508	12
[Eubacterium]_coprostanoligenes_group	6,8-Thioctic acid	-0.812833	0.00130883	0.0192508	12
uncultured Ruminococcaceae	6,8-Thioctic acid	-0.812833	0.00130883	0.0192508	12
Shuttleworthia	5-Methoxyindoleacetic acid	-0.812767	0.001311	0.0192508	12
Shuttleworthia	Taurocholic acid	-0.812767	0.001311	0.0192508	12
Shuttleworthia	Gly	-0.812767	0.001311	0.0192508	12
Shuttleworthia	4-(β-Acetylaminoethyl)imidazole	-0.812767	0.001311	0.0192508	12
Tyzzerella_3	Pantothenic acid	-0.812767	0.001311	0.0192508	12
Lachnospiraceae_NK4A136_group	2-Hydroxy-4-methylvaleric acid	-0.81218	0.00133028	0.019483	12
Faecalitalea	Dodecanedioic acid	-0.811534	0.00135174	0.0196988	12
Bifidobacterium	N-Acetylneuraminic acid	-0.811299	0.00135962	0.0196988	12
Bacteroides	Kynurenic acid	-0.810992	0.00136996	0.0196988	12
Ruminiclostridium_5	O-Acetylcarnitine	-0.810992	0.00136996	0.0196988	12
[Ruminococcus]_torques_group	2-Quinolinecarboxylic acid	-0.810992	0.00136996	0.0196988	12
Tyzzerella	GABA	-0.810844	0.00137497	0.0196988	12
[Eubacterium]_coprostanoligenes_group	Glyceric acid	-0.810565	0.00138445	0.0196988	12
Bifidobacterium	Ethyl glucuronide	-0.810526	0.00138575	0.0196988	12
Barnesiella	Alloisoleucine	-0.810308	0.00139321	0.0196988	12
Ruminococcaceae_NK4A214_group	Cholic acid	-0.810026	0.00140289	0.0196988	12
Bacteroides	Cysteic acid	-0.809879	0.00140794	0.0196988	12
Ruminiclostridium_9	Phe	-0.809879	0.00140794	0.0196988	12
Ruminococcaceae_UCG-002	Cholic acid	-0.809879	0.00140794	0.0196988	12
[Eubacterium]_coprostanoligenes_group	Ser	-0.809879	0.00140794	0.0196988	12
uncultured Ruminococcaceae	β-Ala	-0.809879	0.00140794	0.0196988	12
Shuttleworthia	3-Hydroxybutyric acid	-0.80979	0.00141102	0.0196988	12
Prevotella_9	N2-Acetylaminoadipic acid	-0.809559	0.00141903	0.0196988	12
Christensenellaceae_R-7_group	3-Aminopropane-1,2-diol	-0.80926	0.00142942	0.0196988	12
Bifidobacterium	Propionic acid	-0.809108	0.00143474	0.0196988	12
Bifidobacterium	Ala	-0.809108	0.00143474	0.0196988	12
Bifidobacterium	Creatine	-0.809108	0.00143474	0.0196988	12
Collinsella	5-Oxoproline	-0.809108	0.00143474	0.0196988	12
Collinsella	Phe	-0.809108	0.00143474	0.0196988	12
Bacteroides	N-Acetyllysine	-0.832168	0.00144087	0.0196988	12
Faecalibacterium	Tyramine	-0.832168	0.00144087	0.0196988	12
Ruminiclostridium_5	2-Hydroxyvaleric acid	-0.832168	0.00144087	0.0196988	12
Ruminococcus_1	Homovanillic acid	-0.832168	0.00144087	0.0196988	12
[Eubacterium]_coprostanoligenes_group	3-Aminobutyric acid	-0.80887	0.00144309	0.0196988	12
Collinsella	O-Acetylcarnitine	-0.808507	0.00145588	0.0198254	12
[Eubacterium]_ventriosum_group	Cholic acid	-0.807792	0.00148139	0.0200853	12
Alistipes	N-Acetylneuraminic acid	-0.807771	0.00148212	0.0200853	12
Intestinibacter	1-Methylnicotinamide	-0.807129	0.0015053	0.0203077	12
Shuttleworthia	Argininosuccinic acid	-0.807111	0.00150595	0.0203077	12
Collinsella	2,5-Dihydroxybenzoic acid	-0.807018	0.00150936	0.0203077	12
uncultured Ruminococcaceae	Tryptamine	-0.806498	0.00152835	0.0204775	12
Ruminococcaceae_NK4A214_group	5-Hydroxyindoleacetic acid	-0.806394	0.0015322	0.0204775	12
Lachnospiraceae_NK4A136_group	Mucic acid	-0.806374	0.0015329	0.0204775	12
Prevotella_9	Shikimic acid	-0.806137	0.00154168	0.0205027	12
Shuttleworthia	UDP	-0.806126	0.00154208	0.0205027	12
Bifidobacterium	Mevalonic acid	-0.805605	0.00156143	0.020711	12
Fusobacterium	Pyridoxamine 5'-phosphate	-0.804981	0.00158489	0.0209727	12
Bifidobacterium	Mucic acid	-0.804602	0.00159927	0.0210954	12
Ruminiclostridium_5	Gluconic acid	-0.804398	0.00160704	0.0210954	12
Ruminococcus_1	Tryptamine	-0.804398	0.00160704	0.0210954	12
Barnesiella	5-Aminovaleric acid	-0.804264	0.00161215	0.0210954	12
uncultured Ruminococcaceae	Hydroxyproline	-0.804244	0.00161292	0.0210954	12
Collinsella	Guanidinosuccinic acid	-0.803858	0.00162777	0.0212403	12
Parabacteroides	Kynurenic acid	-0.803194	0.00165353	0.0212501	12
Ruminiclostridium_9	Gluconic acid	-0.802914	0.00166448	0.0212501	12
Ruminiclostridium_9	N-Acetylputrescine	-0.802914	0.00166448	0.0212501	12
Lachnospiraceae_ND3007_group	Tyramine	-0.802837	0.00166751	0.0212501	12
[Eubacterium]_coprostanoligenes_group	Putrescine	-0.802837	0.00166751	0.0212501	12
[Ruminococcus]_gauvreauii_group	Homoserine	-0.802837	0.00166751	0.0212501	12
uncultured Ruminococcaceae	Trp	-0.802837	0.00166751	0.0212501	12
Anaerotruncus	5-Hydroxyindoleacetic acid	-0.802293	0.00168896	0.0212501	12
Anaerotruncus	4-(β-Acetylaminoethyl)imidazole	-0.802293	0.00168896	0.0212501	12
Anaerotruncus	Phe	-0.802293	0.00168896	0.0212501	12
Alistipes	Fructose 6-phosphate	-0.802242	0.00169099	0.0212501	12
Bifidobacterium	Tryptamine	-0.802242	0.00169099	0.0212501	12
Tyzzerella	Gluconic acid	-0.802179	0.00169349	0.0212501	12
Shuttleworthia	Thr	-0.802165	0.00169405	0.0212501	12
Barnesiella	GABA	-0.80214	0.00169505	0.0212501	12
Eggerthella	2-Quinolinecarboxylic acid	-0.802104	0.00169648	0.0212501	12
Collinsella	3-(4-Hydroxyphenyl)propionic acid	-0.802103	0.00169653	0.0212501	12
Collinsella	5-Aminovaleric acid	-0.802103	0.00169653	0.0212501	12
Roseburia	Adenosine	-0.825175	0.0017186	0.0213363	12
Ruminiclostridium_5	8-Anilino-1-naphthalenesulfonic acid	-0.825175	0.0017186	0.0213363	12
Ruminiclostridium_5	S-Adenosylmethionine	-0.825175	0.0017186	0.0213363	12
Ruminococcus_1	Putrescine	-0.825175	0.0017186	0.0213363	12
uncultured Ruminococcaceae	Homoserine	-0.801418	0.00172394	0.0213556	12
Ruminococcaceae_UCG-002	Mucic acid	-0.801017	0.00174018	0.0214355	12
[Eubacterium]_coprostanoligenes_group	Mucic acid	-0.801017	0.00174018	0.0214355	12
Lachnospiraceae_NK4A136_group	6-Phosphogluconic acid	-0.800737	0.00175159	0.0214355	12
Alistipes	6-Hydroxynicotinic acid	-0.800717	0.0017524	0.0214355	12
uncultured Ruminococcaceae	GABA	-0.800717	0.0017524	0.0214355	12
Sutterella	Mucic acid	-0.800696	0.00175326	0.0214355	12
Ruminococcaceae_UCG-002	Gluconic acid	-0.799329	0.00180973	0.0220021	12
Anaerotruncus	Guanidinosuccinic acid	-0.799312	0.00181047	0.0220021	12
Dorea	Cysteic acid	-0.799291	0.00181134	0.0220021	12
Ruminiclostridium_5	6,8-Thioctic acid	-0.798808	0.00183163	0.0220481	12
Shuttleworthia	Uridine	-0.798631	0.0018391	0.0220481	12
Bifidobacterium	5-Aminovaleric acid	-0.7986	0.00184042	0.0220481	12
Collinsella	8-Anilino-1-naphthalenesulfonic acid	-0.7986	0.00184042	0.0220481	12
Collinsella	Putrescine	-0.7986	0.00184042	0.0220481	12
[Ruminococcus]_gauvreauii_group	GABA	-0.7986	0.00184042	0.0220481	12
Anaerotruncus	Gluconic acid	-0.798549	0.00184258	0.0220481	12
Shuttleworthia	Guanidinosuccinic acid	-0.797801	0.00187453	0.0223829	12
Ruminococcus_1	Sulfotyrosine	-0.797279	0.00189705	0.0225547	12
Lachnospiraceae_NK4A136_group	Phe	-0.797209	0.00190009	0.0225547	12
uncultured Lachnospiraceae	Cysteic acid	-0.797189	0.00190095	0.0225547	12
Anaerotruncus	Argininosuccinic acid	-0.796556	0.00192863	0.0228014	12
Bifidobacterium	1-Methyl-4-imidazoleacetic acid	-0.796491	0.00193146	0.0228014	12
Bifidobacterium	2-Hydroxybutyric acid	-0.796041	0.00195135	0.0228014	12
Ruminococcaceae_UCG-002	3-Hydroxybutyric acid	-0.79596	0.00195494	0.0228014	12
Ruminiclostridium_5	N-Acetylneuraminic acid	-0.795794	0.00196229	0.0228014	12
Ruminiclostridium_9	Putrescine	-0.795794	0.00196229	0.0228014	12
Ruminococcaceae_UCG-002	Nicotinic acid	-0.795794	0.00196229	0.0228014	12
[Eubacterium]_coprostanoligenes_group	Citric acid	-0.795794	0.00196229	0.0228014	12
uncultured Ruminococcaceae	6-Phosphogluconic acid	-0.795794	0.00196229	0.0228014	12
uncultured Ruminococcaceae	Carnitine	-0.795794	0.00196229	0.0228014	12
Streptococcus	8-Hydroxyoctanoic acid	-0.795396	0.00198009	0.0228884	12
Fusicatenibacter	5-Amino-4-oxovaleric acid	-0.795353	0.00198199	0.0228884	12
Fusicatenibacter	7,8-Dihydrobiopterin	-0.795353	0.00198199	0.0228884	12
Tyzzerella	3-Aminobutyric acid	-0.795243	0.00198695	0.0228988	12
Butyricicoccus	N-Carbamoylaspartic acid	-0.795058	0.00199527	0.0229476	12
Shuttleworthia	1-Methyl-4-imidazoleacetic acid	-0.794721	0.00201048	0.0230465	12
Barnesiella	O-Acetylcarnitine	-0.794574	0.00201718	0.0230465	12
Roseburia	Taurocholic acid	-0.818182	0.0020272	0.0230465	12
Ruminococcaceae_UCG-002	Homoserine	-0.794326	0.00202846	0.0230465	12
[Eubacterium]_coprostanoligenes_group	6-Hydroxynicotinic acid	-0.794326	0.00202846	0.0230465	12
[Eubacterium]_coprostanoligenes_group	N-Acetylneuraminic acid	-0.794326	0.00202846	0.0230465	12
[Ruminococcus]_gnavus_group	Piperidine	-0.79372	0.00205628	0.0233155	12
Barnesiella	2-Hydroxy-4-methylvaleric acid	-0.793292	0.0020761	0.0234929	12
Faecalitalea	5-Oxohexanoic acid	-0.792835	0.00209741	0.0236864	12
Collinsella	Isopropanolamine	-0.792641	0.00210651	0.0237132	12
Shuttleworthia	6,8-Thioctic acid	-0.792605	0.00210822	0.0237132	12
[Eubacterium]_coprostanoligenes_group	Sulfotyrosine	-0.79216	0.00212918	0.0239012	12
Tyzzerella	Ala	-0.791596	0.00215605	0.0239465	12
Collinsella	Uridine	-0.791595	0.0021561	0.0239465	12
Ruminiclostridium_5	Creatinine	-0.791595	0.0021561	0.0239465	12
Ruminiclostridium_5	Carboxymethyllysine	-0.791595	0.0021561	0.0239465	12
Bifidobacterium	N-Acetylputrescine	-0.791546	0.00215846	0.0239465	12
[Eubacterium]_ventriosum_group	Met	-0.791539	0.00215877	0.0239465	12
Anaerotruncus	2-Methylserine	-0.79129	0.00217073	0.0240318	12
Fusobacterium	Suberic acid	-0.790374	0.00221511	0.0243791	12
Fusobacterium	N-Acetylglutamic acid	-0.790374	0.00221511	0.0243791	12
Roseburia	3-Hydroxybutyric acid	-0.790374	0.00221511	0.0243791	12
Ruminiclostridium_5	Tryptamine	-0.790161	0.00222554	0.0243985	12
[Ruminococcus]_gauvreauii_group	2-Methylserine	-0.790161	0.00222554	0.0243985	12
Shuttleworthia	N-Acetylneuraminic acid	-0.790041	0.00223143	0.0244155	12
Eggerthella	UDP	-0.789514	0.00225741	0.0246517	12
Ruminiclostridium_9	2-Hydroxyvaleric acid	-0.788752	0.00229539	0.0247782	12
Ruminiclostridium_9	5-Hydroxyindoleacetic acid	-0.788752	0.00229539	0.0247782	12
Ruminococcaceae_UCG-002	Homovanillic acid	-0.788752	0.00229539	0.0247782	12
Ruminococcaceae_UCG-002	Adenosine	-0.788752	0.00229539	0.0247782	12
[Eubacterium]_coprostanoligenes_group	Agmatine	-0.788752	0.00229539	0.0247782	12
[Eubacterium]_coprostanoligenes_group	UDP	-0.788657	0.00230014	0.0247782	12
uncultured Ruminococcaceae	NMN	-0.788657	0.00230014	0.0247782	12
uncultured Ruminococcaceae	N-Acetylputrescine	-0.788576	0.00230423	0.0247782	12
Parasutterella	Butyric acid	-0.788231	0.00232162	0.0248175	12
Alistipes	Glucose 1-phosphate	-0.788128	0.00232689	0.0248175	12
Bifidobacterium	Ser	-0.788092	0.00232868	0.0248175	12
Collinsella	Ala	-0.788092	0.00232868	0.0248175	12
Shuttleworthia	Guanosine	-0.78803	0.00233183	0.0248175	12
Collinsella	Fructose 6-phosphate	-0.78798	0.00233437	0.0248175	12
Sutterella	2-Hydroxy-4-methylvaleric acid	-0.787705	0.00234838	0.0249193	12
Ruminococcus_1	Mucic acid	-0.787598	0.00235387	0.0249305	12
Ruminiclostridium_5	Putrescine	-0.811189	0.00236893	0.0249565	12
[Ruminococcus]_gauvreauii_group	Creatine	-0.811189	0.00236893	0.0249565	12
Anaerotruncus	1-Methylhistamine	-0.78729	0.00236963	0.0249565	12
Barnesiella	5-Hydroxyindoleacetic acid	-0.786627	0.00240393	0.025187	12
Dorea	Pelargonic acid	-0.786627	0.00240393	0.025187	12
Ruminococcaceae_UCG-002	Argininosuccinic acid	-0.786607	0.00240495	0.025187	12
Alistipes	Cys	-0.785163	0.00248092	0.02588	12
Alistipes	Alloisoleucine	-0.785072	0.00248576	0.02588	12
Ruminiclostridium_9	3-Aminopropane-1,2-diol	-0.784992	0.00249007	0.02588	12
Ruminococcaceae_UCG-002	3-Aminopropane-1,2-diol	-0.784992	0.00249007	0.02588	12
Sellimonas	6,8-Thioctic acid	-0.784916	0.00249413	0.02588	12
Tyzzerella	Phenaceturic acid	-0.784465	0.00251833	0.026083	12
Christensenellaceae_R-7_group	N-Acetylmuramic acid	-0.783789	0.00255489	0.0263162	12
Christensenellaceae_R-7_group	Cholic acid	-0.783789	0.00255489	0.0263162	12
Ruminiclostridium_5	Ascorbate 2-sulfate	-0.783789	0.00255489	0.0263162	12
Ruminiclostridium_5	3-Hydroxybutyric acid	-0.783123	0.00259138	0.0265918	12
Ruminiclostridium_9	GABA	-0.78308	0.00259375	0.0265918	12
Ruminococcus_1	3-Aminopropane-1,2-diol	-0.783042	0.00259583	0.0265918	12
Eggerthella	Ferulic acid	-0.782828	0.00260764	0.0266338	12
Barnesiella	Tryptamine	-0.782796	0.0026094	0.0266338	12
Flavonifractor	Ile	-0.782461	0.00262801	0.0267751	12
Roseburia	6,8-Thioctic acid	-0.782166	0.00264443	0.0268452	12
[Ruminococcus]_torques_group	6,8-Thioctic acid	-0.782166	0.00264443	0.0268452	12
Roseburia	Taurine	-0.78171	0.00267007	0.026863	12
Ruminiclostridium_9	SDMA	-0.78171	0.00267007	0.026863	12
Ruminococcaceae_UCG-002	4-(β-Acetylaminoethyl)imidazole	-0.78171	0.00267007	0.026863	12
[Eubacterium]_coprostanoligenes_group	Taurocholic acid	-0.78171	0.00267007	0.026863	12
[Eubacterium]_coprostanoligenes_group	Carnitine	-0.78171	0.00267007	0.026863	12
Alistipes	N8-Acetylspermidine	-0.781087	0.0027053	0.0270551	12
Collinsella	Homovanillic acid	-0.781087	0.0027053	0.0270551	12
Ruminococcaceae_NK4A214_group	SDMA	-0.780967	0.00271215	0.0270551	12
Anaerotruncus	N-Acetylalanine	-0.780899	0.00271602	0.0270551	12
Anaerotruncus	Nicotinic acid	-0.780899	0.00271602	0.0270551	12
Collinsella	Glyceric acid	-0.780864	0.00271802	0.0270551	12
Anaerotruncus	3-Aminopropane-1,2-diol	-0.780401	0.00274455	0.0270951	12
Ruminiclostridium_5	Taurocholic acid	-0.804196	0.00274614	0.0270951	12
[Ruminococcus]_gauvreauii_group	Ala	-0.804196	0.00274614	0.0270951	12
[Ruminococcus]_gauvreauii_group	5-Aminovaleric acid	-0.804196	0.00274614	0.0270951	12
uncultured Porphyromonadaceae	Pantothenic acid	-0.804196	0.00274614	0.0270951	12
Escherichia-Shigella	Hexanoic acid	-0.7798	0.00277927	0.027222	12
Lachnospiraceae_UCG-008	UDP-glucuronic acid	-0.7798	0.00277927	0.027222	12
Ruminiclostridium_5	Alloisoleucine	-0.7798	0.00277927	0.027222	12
Barnesiella	Val	-0.779572	0.00279253	0.027222	12
Barnesiella	Creatine	-0.779572	0.00279253	0.027222	12
Ruminococcaceae_UCG-002	Met	-0.779552	0.00279366	0.027222	12
Ruminococcaceae_UCG-002	5-Hydroxylysine	-0.779552	0.00279366	0.027222	12
Ruminococcus_1	Gluconic acid	-0.779483	0.00279771	0.027222	12
Ruminococcaceae_UCG-002	6,8-Thioctic acid	-0.779314	0.00280756	0.0272706	12
Odoribacter	1-Methylnicotinamide	-0.778006	0.00288491	0.0278775	12
Ruminiclostridium_5	2-Hydroxy-4-methylvaleric acid	-0.778006	0.00288491	0.0278775	12
Streptococcus	Digalacturonic acid	-0.778006	0.00288491	0.0278775	12
Faecalitalea	N-Acetylglucosamine 1-phosphate	-0.777876	0.00289268	0.0279047	12
Shuttleworthia	3-(4-Hydroxyphenyl)propionic acid	-0.777429	0.00291954	0.0281155	12
Anaerotruncus	Cholic acid	-0.777333	0.00292531	0.028123	12
Sellimonas	Met	-0.776803	0.00295747	0.0283836	12
Lachnospiraceae_NK4A136_group	Mevalonic acid	-0.776044	0.0030039	0.0287312	12
[Eubacterium]_ventriosum_group	Mevalonic acid	-0.776044	0.0030039	0.0287312	12
Barnesiella	Carboxymethyllysine	-0.775638	0.00302903	0.0289087	12
Alistipes	2-Hydroxy-4-methylvaleric acid	-0.775202	0.00305614	0.0289087	12
Fusicatenibacter	Citramalic acid	-0.774961	0.00307122	0.0289087	12
Sellimonas	O-Acetylcarnitine	-0.774715	0.00308662	0.0289087	12
Phascolarctobacterium	N-Acetyllysine	-0.774667	0.00308965	0.0289087	12
Ruminiclostridium_9	4-(β-Acetylaminoethyl)imidazole	-0.774667	0.00308965	0.0289087	12
Ruminococcaceae_UCG-002	Ala	-0.774667	0.00308965	0.0289087	12
Ruminococcaceae_UCG-002	Trp	-0.774667	0.00308965	0.0289087	12
[Eubacterium]_coprostanoligenes_group	Lactic acid	-0.774667	0.00308965	0.0289087	12
[Eubacterium]_coprostanoligenes_group	8-Anilino-1-naphthalenesulfonic acid	-0.774667	0.00308965	0.0289087	12
uncultured Ruminococcaceae	Sulfotyrosine	-0.774238	0.00311673	0.0289087	12
Collinsella	Guanosine	-0.774082	0.00312666	0.0289087	12
Sutterella	N6,N6,N6-Trimethyllysine	-0.774082	0.00312666	0.0289087	12
[Eubacterium]_rectale_group	Lactic acid	-0.774082	0.00312666	0.0289087	12
[Ruminococcus]_gauvreauii_group	Hydroxyproline	-0.774082	0.00312666	0.0289087	12
Erysipelotrichaceae_UCG-003	Citramalic acid	-0.77402	0.00313056	0.0289087	12
Fusobacterium	N2-Acetylaminoadipic acid	-0.77402	0.00313056	0.0289087	12
Shuttleworthia	Agmatine	-0.773895	0.00313853	0.0289087	12
[Eubacterium]_ventriosum_group	1-Methyl-4-imidazoleacetic acid	-0.773871	0.00314007	0.0289087	12
Alistipes	UDP	-0.7736	0.00315738	0.0289087	12
Alistipes	NMN	-0.7736	0.00315738	0.0289087	12
Roseburia	2-Hydroxyvaleric acid	-0.797203	0.00316125	0.0289087	12
Roseburia	SDMA	-0.797203	0.00316125	0.0289087	12
Ruminococcus_1	6-Phosphogluconic acid	-0.797203	0.00316125	0.0289087	12
Ruminococcus_1	Phe	-0.797203	0.00316125	0.0289087	12
Streptococcus	Glu	-0.797203	0.00316125	0.0289087	12
[Ruminococcus]_torques_group	Agmatine	-0.797203	0.00316125	0.0289087	12
Tyzzerella	1-Methyl-4-imidazoleacetic acid	-0.773338	0.00317419	0.0289798	12
Phascolarctobacterium	Imidazole-4-acetic acid	-0.77305	0.00319272	0.0290547	12
uncultured Ruminococcaceae	N-Acetylneuraminic acid	-0.77305	0.00319272	0.0290547	12
Ruminococcus_1	N-Acetylputrescine	-0.772364	0.00323718	0.0294117	12
Sellimonas	N6,N6,N6-Trimethyllysine	-0.771935	0.00326529	0.0295744	12
Alistipes	Argininosuccinic acid	-0.77193	0.0032656	0.0295744	12
Alistipes	Ile	-0.770579	0.00335518	0.0302396	12
Bifidobacterium	Nicotinic acid	-0.770579	0.00335518	0.0302396	12
Ruminiclostridium_5	Met	-0.770579	0.00335518	0.0302396	12
Faecalitalea	Butyric acid	-0.770396	0.00336744	0.0302612	12
Shuttleworthia	8-Anilino-1-naphthalenesulfonic acid	-0.770361	0.0033698	0.0302612	12
Eggerthella	5-Amino-4-oxovaleric acid	-0.770303	0.00337373	0.0302612	12
Ruminiclostridium_9	1-Methylhistamine	-0.769605	0.00342097	0.0306333	12
Alistipes	1-Methylhistamine	-0.769449	0.00343155	0.0306333	12
Alistipes	O-Acetylcarnitine	-0.769449	0.00343155	0.0306333	12
Fusobacterium	5-Oxohexanoic acid	-0.768621	0.00348837	0.0310746	12
uncultured Lachnospiraceae	Asn	-0.768421	0.00350216	0.0310746	12
Shuttleworthia	1-Methylhistamine	-0.768408	0.00350309	0.0310746	12
Shuttleworthia	Alloisoleucine	-0.768408	0.00350309	0.0310746	12
Anaerotruncus	GABA	-0.76798	0.00353282	0.0311166	12
Ruminiclostridium_9	Leu	-0.767625	0.00355762	0.0311166	12
Ruminococcaceae_UCG-002	Citric acid	-0.767625	0.00355762	0.0311166	12
Ruminococcaceae_UCG-002	Ser	-0.767625	0.00355762	0.0311166	12
[Eubacterium]_coprostanoligenes_group	Gly	-0.767625	0.00355762	0.0311166	12
uncultured Ruminococcaceae	Propionic acid	-0.767625	0.00355762	0.0311166	12
uncultured Ruminococcaceae	Nicotinic acid	-0.767625	0.00355762	0.0311166	12
uncultured Ruminococcaceae	Hypoxanthine	-0.767625	0.00355762	0.0311166	12
uncultured Ruminococcaceae	N6-Methyllysine	-0.767625	0.00355762	0.0311166	12
Alistipes	S-Adenosylmethionine	-0.767076	0.00359618	0.0311268	12
Collinsella	S-Adenosylmethionine	-0.767076	0.00359618	0.0311268	12
[Eubacterium]_ventriosum_group	5-Hydroxylysine	-0.766804	0.00361549	0.0311268	12
Flavonifractor	Mannosamine	-0.766789	0.00361651	0.0311268	12
Ruminiclostridium_5	Anserine_divalent	-0.79021	0.00361681	0.0311268	12
Ruminiclostridium_5	Leu	-0.79021	0.00361681	0.0311268	12
Ruminiclostridium_5	Guanosine	-0.79021	0.00361681	0.0311268	12
Ruminococcus_1	N6-Methyllysine	-0.79021	0.00361681	0.0311268	12
[Ruminococcus]_gauvreauii_group	Ile	-0.79021	0.00361681	0.0311268	12
Ruminococcaceae_UCG-002	NMN	-0.76675	0.00361927	0.0311268	12
Ruminiclostridium_9	6,8-Thioctic acid	-0.766745	0.00361966	0.0311268	12
Alistipes	Sulfotyrosine	-0.766587	0.00363087	0.031128	12
Bifidobacterium	Gluconic acid	-0.766587	0.00363087	0.031128	12
Parasutterella	Sebacic acid	-0.766437	0.00364155	0.0311721	12
Bifidobacterium	NMN	-0.766336	0.00364877	0.0311863	12
Anaerotruncus	N-Acetylputrescine	-0.765881	0.00368133	0.0314169	12
Barnesiella	Hypoxanthine	-0.765462	0.00371159	0.0314483	12
Lachnospiraceae_NK4A136_group	Homovanillic acid	-0.765462	0.00371159	0.0314483	12
Lachnospiraceae_NK4A136_group	5-Hydroxyindoleacetic acid	-0.765462	0.00371159	0.0314483	12
Ruminococcaceae_UCG-002	Carboxymethyllysine	-0.765443	0.00371297	0.0314483	12
uncultured Ruminococcaceae	Ethyl glucuronide	-0.765443	0.00371297	0.0314483	12
Ruminococcaceae_NK4A214_group	Met	-0.764142	0.00380803	0.032205	12
Alistipes	Carnitine	-0.763574	0.00385009	0.0324145	12
Alistipes	Trp	-0.763574	0.00385009	0.0324145	12
Ruminococcus_1	Argininosuccinic acid	-0.763574	0.00385009	0.0324145	12
Shuttleworthia	N1,N8-Diacetylspermidine	-0.763294	0.00387097	0.0325415	12
Barnesiella	1-Methylhistamine	-0.763106	0.00388504	0.0326111	12
Bifidobacterium	2-Hydroxy-4-methylvaleric acid	-0.762699	0.00391561	0.032799	12
Phascolarctobacterium	Guanine	-0.761915	0.00397495	0.032799	12
Ruminiclostridium_9	Carboxymethyllysine	-0.761915	0.00397495	0.032799	12
Holdemanella	Histamine	-0.761853	0.00397973	0.032799	12
Lachnoclostridium	γ-Glu-2-aminobutyric acid	-0.761853	0.00397973	0.032799	12
Odoribacter	β-Ala-Lys	-0.761853	0.00397973	0.032799	12
Parabacteroides	N,N-Dimethylhistidine	-0.761853	0.00397973	0.032799	12
Ruminiclostridium_5	Nω-Methylarginine	-0.761853	0.00397973	0.032799	12
Ruminiclostridium_9	Alloisoleucine	-0.761751	0.00398747	0.032799	12
Bacteroides	Methoxamine	-0.761686	0.00399243	0.032799	12
[Ruminococcus]_torques_group	N-Acetylputrescine	-0.761686	0.00399243	0.032799	12
Collinsella	Scopolamine	-0.761637	0.00399618	0.032799	12
Eggerthella	Creatine	-0.761408	0.00401375	0.032799	12
Faecalibacterium	Homocarnosine	-0.761369	0.00401672	0.032799	12
Roseburia	2-Hydroxybutyric acid	-0.761364	0.00401714	0.032799	12
Anaerotruncus	Carboxymethyllysine	-0.760836	0.00405789	0.032799	12
Tyzzerella	Hydroxyproline	-0.760836	0.00405789	0.032799	12
[Eubacterium]_ventriosum_group	Ascorbate 2-sulfate	-0.760609	0.00407547	0.032799	12
Lachnospiraceae_ND3007_group	N6,N6,N6-Trimethyllysine	-0.760582	0.00407753	0.032799	12
Ruminiclostridium_9	N-Acetylalanine	-0.760582	0.00407753	0.032799	12
Ruminiclostridium_9	β-Ala	-0.760582	0.00407753	0.032799	12
Ruminiclostridium_9	Inosine	-0.760582	0.00407753	0.032799	12
Ruminococcaceae_UCG-002	Phe	-0.760582	0.00407753	0.032799	12
Ruminococcaceae_UCG-002	S-Adenosylmethionine	-0.760582	0.00407753	0.032799	12
uncultured Ruminococcaceae	5-Aminovaleric acid	-0.760582	0.00407753	0.032799	12
uncultured Ruminococcaceae	Creatine	-0.760582	0.00407753	0.032799	12
uncultured Ruminococcaceae	Guanosine	-0.760582	0.00407753	0.032799	12
uncultured Ruminococcaceae	S-Adenosylmethionine	-0.760582	0.00407753	0.032799	12
Eggerthella	Homocarnosine	-0.760407	0.00409114	0.032799	12
Sellimonas	3-Hydroxybutyric acid	-0.760407	0.00409114	0.032799	12
Intestinibacter	N8-Acetylspermidine	-0.783217	0.00411545	0.032799	12
Ruminiclostridium_5	Uridine	-0.783217	0.00411545	0.032799	12
Ruminococcus_1	Inosine	-0.783217	0.00411545	0.032799	12
[Ruminococcus]_gauvreauii_group	Gly	-0.783217	0.00411545	0.032799	12
Collinsella	Choline	-0.760071	0.00411738	0.032799	12
Collinsella	N8-Acetylspermidine	-0.760071	0.00411738	0.032799	12
Shuttleworthia	Trp	-0.75976	0.00414179	0.0328635	12
Butyricicoccus	Ethanolamine	-0.759722	0.00414478	0.0328635	12
Anaerotruncus	2-Hydroxyvaleric acid	-0.759504	0.00416193	0.0328635	12
Anaerotruncus	Putrescine	-0.759504	0.00416193	0.0328635	12
Tyzzerella	Creatine	-0.759504	0.00416193	0.0328635	12
Lachnospiraceae_NK4A136_group	Sulfotyrosine	-0.759456	0.00416573	0.0328635	12
Ruminococcaceae_UCG-002	Glyceric acid	-0.759448	0.00416639	0.0328635	12
[Eubacterium]_ventriosum_group	Alloisoleucine	-0.759172	0.00418821	0.032885	12
[Eubacterium]_ventriosum_group	O-Acetylcarnitine	-0.759172	0.00418821	0.032885	12
Alistipes	3-Hydroxypropionic acid	-0.758591	0.0042345	0.032885	12
Alistipes	Azetidine 2-carboxylic acid	-0.758591	0.0042345	0.032885	12
Alistipes	2-Phenylethylamine	-0.758591	0.0042345	0.032885	12
Alistipes	cis-4-Hydroxyproline	-0.758591	0.0042345	0.032885	12
Alistipes	S-Carboxymethylcysteine	-0.758591	0.0042345	0.032885	12
Alistipes	3-Methoxytyrosine	-0.758591	0.0042345	0.032885	12
Sutterella	Nω-Methylarginine	-0.758591	0.0042345	0.032885	12
unassigned Clostridiales_vadinBB60_group	Met	-0.758591	0.0042345	0.032885	12
Bifidobacterium	6,8-Thioctic acid	-0.758531	0.00423927	0.032885	12
Ruminococcaceae_UCG-013	Ferulic acid	-0.758531	0.00423927	0.032885	12
Flavonifractor	Leu	-0.757899	0.00429003	0.0329795	12
Sellimonas	Mevalonic acid	-0.757899	0.00429003	0.0329795	12
Sutterella	Argininosuccinic acid	-0.757895	0.0042904	0.0329795	12
Roseburia	N-Acetyl-β-alanine	-0.757663	0.00430913	0.0329795	12
Faecalibacterium	Ferulic acid	-0.757204	0.00434648	0.0329795	12
Ruminococcus_1	2-Hydroxy-4-methylvaleric acid	-0.757204	0.00434648	0.0329795	12
Barnesiella	Homoserine	-0.756662	0.00439082	0.0329795	12
Alistipes	Thr	-0.756569	0.00439849	0.0329795	12
Alistipes	SDMA	-0.756569	0.00439849	0.0329795	12
[Ruminococcus]_torques_group	Argininosuccinic acid	-0.756569	0.00439849	0.0329795	12
uncultured Lachnospiraceae	N-Acetylglutamine	-0.756569	0.00439849	0.0329795	12
Ruminiclostridium_5	2-Quinolinecarboxylic acid	-0.756406	0.00441191	0.0329795	12
Shuttleworthia	Hypoxanthine	-0.756226	0.00442673	0.0329795	12
Prevotella_9	Normetanephrine	-0.755516	0.00448574	0.0329795	12
Christensenellaceae_R-7_group	Met	-0.755252	0.0045078	0.0329795	12
[Eubacterium]_ventriosum_group	Mucic acid	-0.755239	0.00450896	0.0329795	12
Fusicatenibacter	UDP-glucuronic acid	-0.755152	0.00451624	0.0329795	12
Sellimonas	Alloisoleucine	-0.755152	0.00451624	0.0329795	12
Erysipelatoclostridium	4-Aminoindole	-0.754391	0.00458047	0.0329795	12
[Eubacterium]_coprostanoligenes_group	Ferulic acid	-0.754175	0.00459877	0.0329795	12
[Eubacterium]_coprostanoligenes_group	5-Amino-4-oxovaleric acid	-0.754175	0.00459877	0.0329795	12
uncultured Ruminococcaceae	2-Hydroxy-4-methylvaleric acid	-0.754175	0.00459877	0.0329795	12
Fusobacterium	Pimelic acid	-0.754118	0.00460361	0.0329795	12
Ruminococcaceae_UCG-013	Nω-Methylarginine	-0.753993	0.00461428	0.0329795	12
Christensenellaceae_R-7_group	5-Hydroxyindoleacetic acid	-0.753931	0.0046196	0.0329795	12
Ruminiclostridium_9	O-Acetylcarnitine	-0.753898	0.00462238	0.0329795	12
Sellimonas	Sulfotyrosine	-0.753648	0.00464377	0.0329795	12
Phascolarctobacterium	Glutaric acid	-0.75354	0.00465308	0.0329795	12
Ruminiclostridium_9	Nicotinic acid	-0.75354	0.00465308	0.0329795	12
[Eubacterium]_coprostanoligenes_group	Mevalonic acid	-0.75354	0.00465308	0.0329795	12
[Eubacterium]_coprostanoligenes_group	Cadaverine	-0.75354	0.00465308	0.0329795	12
uncultured Ruminococcaceae	8-Anilino-1-naphthalenesulfonic acid	-0.75354	0.00465308	0.0329795	12
uncultured Ruminococcaceae	Ser	-0.75354	0.00465308	0.0329795	12
Ruminiclostridium_5	Propionic acid	-0.776224	0.00465988	0.0329795	12
Ruminiclostridium_5	Ala	-0.776224	0.00465988	0.0329795	12
Parasutterella	8-Hydroxyoctanoic acid	-0.753401	0.00466502	0.0329795	12
Alistipes	Propionic acid	-0.753066	0.00469389	0.0329795	12
Alistipes	3-(4-Hydroxyphenyl)propionic acid	-0.753066	0.00469389	0.0329795	12
Bifidobacterium	SDMA	-0.753066	0.00469389	0.0329795	12
Roseburia	Met	-0.753066	0.00469389	0.0329795	12
Shuttleworthia	Propionic acid	-0.752692	0.00472625	0.0329795	12
Acidaminococcus	N-Acetylglutamine	-0.752674	0.00472788	0.0329795	12
Acidaminococcus	N-Acetylglutamic acid	-0.752674	0.00472788	0.0329795	12
Faecalibacterium	Nω-Methylarginine	-0.752674	0.00472788	0.0329795	12
Holdemanella	N-Acetylalanine	-0.752674	0.00472788	0.0329795	12
Holdemanella	5'-Deoxy-5'-methylthioadenosine	-0.752674	0.00472788	0.0329795	12
Intestinibacter	S-Methylmethionine	-0.752674	0.00472788	0.0329795	12
Lachnoclostridium	Azelaic acid	-0.752674	0.00472788	0.0329795	12
Roseburia	Nω-Methylarginine	-0.752674	0.00472788	0.0329795	12
Ruminiclostridium_5	3-Hydroxypropionic acid	-0.752674	0.00472788	0.0329795	12
Ruminiclostridium_5	S-Carboxymethylcysteine	-0.752674	0.00472788	0.0329795	12
Ruminococcus_1	Nω-Methylarginine	-0.752674	0.00472788	0.0329795	12
[Ruminococcus]_gauvreauii_group	Azetidine 2-carboxylic acid	-0.752674	0.00472788	0.0329795	12
[Ruminococcus]_gauvreauii_group	2-Phenylethylamine	-0.752674	0.00472788	0.0329795	12
[Ruminococcus]_gauvreauii_group	cis-4-Hydroxyproline	-0.752674	0.00472788	0.0329795	12
[Ruminococcus]_gauvreauii_group	3-Methoxytyrosine	-0.752674	0.00472788	0.0329795	12
[Ruminococcus]_torques_group	Nω-Methylarginine	-0.752674	0.00472788	0.0329795	12
Shuttleworthia	O-Acetylcarnitine	-0.752645	0.00473034	0.0329795	12
Anaerotruncus	Leu	-0.752373	0.00475408	0.0329795	12
Ruminococcaceae_UCG-002	UDP	-0.752145	0.00477395	0.0329795	12
Shuttleworthia	3-Hydroxypropionic acid	-0.751419	0.0048379	0.0329795	12
Shuttleworthia	Azetidine 2-carboxylic acid	-0.751419	0.0048379	0.0329795	12
Shuttleworthia	2-Phenylethylamine	-0.751419	0.0048379	0.0329795	12
Shuttleworthia	cis-4-Hydroxyproline	-0.751419	0.0048379	0.0329795	12
Shuttleworthia	S-Carboxymethylcysteine	-0.751419	0.0048379	0.0329795	12
Shuttleworthia	Nω-Methylarginine	-0.751419	0.0048379	0.0329795	12
Shuttleworthia	3-Methoxytyrosine	-0.751419	0.0048379	0.0329795	12
[Eubacterium]_ventriosum_group	Glycocholic acid	-0.751352	0.00484379	0.0329795	12
[Eubacterium]_ventriosum_group	N6-Methyllysine	-0.751352	0.00484379	0.0329795	12
Bifidobacterium	Mannosamine	-0.751333	0.00484545	0.0329795	12
Ruminiclostridium_9	Hydroxyproline	-0.751333	0.00484545	0.0329795	12
Lachnoclostridium	2,6-Diaminopimelic acid	-0.751009	0.00487425	0.0329795	12
Collinsella	Ethyl glucuronide	-0.750877	0.00488595	0.0329795	12
Faecalitalea	8-Hydroxyoctanoic acid	-0.750652	0.00490605	0.0329795	12
Anaerotruncus	N-Acetylneuraminic acid	-0.750508	0.00491891	0.0329795	12
Roseburia	Isopropanolamine	-0.750198	0.00494669	0.0329795	12
Barnesiella	3-Hydroxypropionic acid	-0.75008	0.00495732	0.0329795	12
Barnesiella	Azetidine 2-carboxylic acid	-0.75008	0.00495732	0.0329795	12
Barnesiella	2-Phenylethylamine	-0.75008	0.00495732	0.0329795	12
Barnesiella	cis-4-Hydroxyproline	-0.75008	0.00495732	0.0329795	12
Barnesiella	S-Carboxymethylcysteine	-0.75008	0.00495732	0.0329795	12
Barnesiella	Nω-Methylarginine	-0.75008	0.00495732	0.0329795	12
Barnesiella	3-Methoxytyrosine	-0.75008	0.00495732	0.0329795	12
Lachnospiraceae_NK4A136_group	3-Hydroxypropionic acid	-0.75008	0.00495732	0.0329795	12
Lachnospiraceae_NK4A136_group	Azetidine 2-carboxylic acid	-0.75008	0.00495732	0.0329795	12
Lachnospiraceae_NK4A136_group	2-Phenylethylamine	-0.75008	0.00495732	0.0329795	12
Lachnospiraceae_NK4A136_group	cis-4-Hydroxyproline	-0.75008	0.00495732	0.0329795	12
Lachnospiraceae_NK4A136_group	S-Carboxymethylcysteine	-0.75008	0.00495732	0.0329795	12
Lachnospiraceae_NK4A136_group	Nω-Methylarginine	-0.75008	0.00495732	0.0329795	12
Lachnospiraceae_NK4A136_group	3-Methoxytyrosine	-0.75008	0.00495732	0.0329795	12
Subdoligranulum	3-Hydroxypropionic acid	-0.75008	0.00495732	0.0329795	12
Subdoligranulum	Azetidine 2-carboxylic acid	-0.75008	0.00495732	0.0329795	12
Subdoligranulum	2-Phenylethylamine	-0.75008	0.00495732	0.0329795	12
Subdoligranulum	cis-4-Hydroxyproline	-0.75008	0.00495732	0.0329795	12
Subdoligranulum	S-Carboxymethylcysteine	-0.75008	0.00495732	0.0329795	12
Subdoligranulum	Nω-Methylarginine	-0.75008	0.00495732	0.0329795	12
Subdoligranulum	3-Methoxytyrosine	-0.75008	0.00495732	0.0329795	12
[Eubacterium]_ventriosum_group	3-Hydroxypropionic acid	-0.75008	0.00495732	0.0329795	12
[Eubacterium]_ventriosum_group	Azetidine 2-carboxylic acid	-0.75008	0.00495732	0.0329795	12
[Eubacterium]_ventriosum_group	2-Phenylethylamine	-0.75008	0.00495732	0.0329795	12
[Eubacterium]_ventriosum_group	cis-4-Hydroxyproline	-0.75008	0.00495732	0.0329795	12
[Eubacterium]_ventriosum_group	S-Carboxymethylcysteine	-0.75008	0.00495732	0.0329795	12
[Eubacterium]_ventriosum_group	Nω-Methylarginine	-0.75008	0.00495732	0.0329795	12
[Eubacterium]_ventriosum_group	3-Methoxytyrosine	-0.75008	0.00495732	0.0329795	12
Collinsella	Homocysteic acid	-0.74992	0.00497179	0.0329795	12
Dorea	Undecanoic acid	-0.749825	0.00498036	0.0329795	12
Bifidobacterium	Gly	-0.749563	0.00500405	0.0329795	12
Collinsella	Hypoxanthine	-0.749563	0.00500405	0.0329795	12
Ruminococcus_1	Hydroxyproline	-0.749563	0.00500405	0.0329795	12
Barnesiella	N-Acetylneuraminic acid	-0.749557	0.00500461	0.0329795	12
Erysipelotrichaceae_UCG-003	UDP-glucuronic acid	-0.749155	0.00504118	0.0329795	12
Acidaminococcus	Cysteic acid	-0.748749	0.0050783	0.0329795	12
Lachnospiraceae_ND3007_group	3-Hydroxypropionic acid	-0.748749	0.0050783	0.0329795	12
Lachnospiraceae_ND3007_group	Azetidine 2-carboxylic acid	-0.748749	0.0050783	0.0329795	12
Lachnospiraceae_ND3007_group	2-Phenylethylamine	-0.748749	0.0050783	0.0329795	12
Lachnospiraceae_ND3007_group	cis-4-Hydroxyproline	-0.748749	0.0050783	0.0329795	12
Lachnospiraceae_ND3007_group	S-Carboxymethylcysteine	-0.748749	0.0050783	0.0329795	12
Lachnospiraceae_ND3007_group	Nω-Methylarginine	-0.748749	0.0050783	0.0329795	12
Lachnospiraceae_ND3007_group	3-Methoxytyrosine	-0.748749	0.0050783	0.0329795	12
Phascolarctobacterium	N,N-Dimethylhistidine	-0.748749	0.0050783	0.0329795	12
Ruminiclostridium_9	3-Hydroxypropionic acid	-0.748749	0.0050783	0.0329795	12
Ruminiclostridium_9	Azetidine 2-carboxylic acid	-0.748749	0.0050783	0.0329795	12
Ruminiclostridium_9	2-Phenylethylamine	-0.748749	0.0050783	0.0329795	12
Ruminiclostridium_9	cis-4-Hydroxyproline	-0.748749	0.0050783	0.0329795	12
Ruminiclostridium_9	S-Carboxymethylcysteine	-0.748749	0.0050783	0.0329795	12
Ruminiclostridium_9	Nω-Methylarginine	-0.748749	0.0050783	0.0329795	12
Ruminiclostridium_9	3-Methoxytyrosine	-0.748749	0.0050783	0.0329795	12
[Eubacterium]_coprostanoligenes_group	3-Hydroxypropionic acid	-0.748749	0.0050783	0.0329795	12
[Eubacterium]_coprostanoligenes_group	Azetidine 2-carboxylic acid	-0.748749	0.0050783	0.0329795	12
[Eubacterium]_coprostanoligenes_group	2-Phenylethylamine	-0.748749	0.0050783	0.0329795	12
[Eubacterium]_coprostanoligenes_group	cis-4-Hydroxyproline	-0.748749	0.0050783	0.0329795	12
[Eubacterium]_coprostanoligenes_group	S-Carboxymethylcysteine	-0.748749	0.0050783	0.0329795	12
[Eubacterium]_coprostanoligenes_group	Nω-Methylarginine	-0.748749	0.0050783	0.0329795	12
[Eubacterium]_coprostanoligenes_group	3-Methoxytyrosine	-0.748749	0.0050783	0.0329795	12
uncultured Ruminococcaceae	3-Hydroxypropionic acid	-0.748749	0.0050783	0.0329795	12
uncultured Ruminococcaceae	Azetidine 2-carboxylic acid	-0.748749	0.0050783	0.0329795	12
uncultured Ruminococcaceae	2-Phenylethylamine	-0.748749	0.0050783	0.0329795	12
uncultured Ruminococcaceae	cis-4-Hydroxyproline	-0.748749	0.0050783	0.0329795	12
uncultured Ruminococcaceae	S-Carboxymethylcysteine	-0.748749	0.0050783	0.0329795	12
uncultured Ruminococcaceae	Nω-Methylarginine	-0.748749	0.0050783	0.0329795	12
uncultured Ruminococcaceae	3-Methoxytyrosine	-0.748749	0.0050783	0.0329795	12
Ruminiclostridium_5	1-Methylhistamine	-0.748608	0.00509129	0.0330258	12
Bifidobacterium	UDP	-0.748176	0.00513105	0.0332071	12
uncultured Lachnospiraceae	Pyridoxine	-0.748176	0.00513105	0.0332071	12
[Eubacterium]_coprostanoligenes_group	trans-Zeatin	-0.747983	0.00514895	0.0332649	12
Dorea	Heptanoic acid	-0.747824	0.00516365	0.0332649	12
Lachnospiraceae_NK4A136_group	Leu	-0.747824	0.00516365	0.0332649	12
[Eubacterium]_ventriosum_group	8-Anilino-1-naphthalenesulfonic acid	-0.747824	0.00516365	0.0332649	12
Shuttleworthia	NMN	-0.747499	0.00519399	0.0332937	12
Intestinibacter	N-Acetylputrescine	-0.747449	0.00519858	0.0332937	12
Eggerthella	5-Aminovaleric acid	-0.747373	0.00520571	0.0332937	12
Sutterella	1-Methyl-4-imidazoleacetic acid	-0.747368	0.00520614	0.0332937	12
Sutterella	Met	-0.747368	0.00520614	0.0332937	12
uncultured Lachnospiraceae	N-Methylproline	-0.747368	0.00520614	0.0332937	12
Eggerthella	UDP-glucuronic acid	-0.747326	0.00521007	0.0332937	12
Tyzzerella	6-Hydroxynicotinic acid	-0.746917	0.00524844	0.0332937	12
Lachnoclostridium	3-Phenylpropionic acid	-0.769231	0.00525292	0.0332937	12
Ruminiclostridium_5	Homovanillic acid	-0.769231	0.00525292	0.0332937	12
[Ruminococcus]_gauvreauii_group	Anserine_divalent	-0.769231	0.00525292	0.0332937	12
Ruminiclostridium_5	UDP	-0.746867	0.00525314	0.0332937	12
[Ruminococcus]_gauvreauii_group	Glyceric acid	-0.746867	0.00525314	0.0332937	12
[Ruminococcus]_gauvreauii_group	Mannosamine	-0.746497	0.00528802	0.0332937	12
uncultured Ruminococcaceae	Adenosine	-0.746497	0.00528802	0.0332937	12
Christensenellaceae_R-7_group	6-Phosphogluconic acid	-0.746466	0.00529097	0.0332937	12
Christensenellaceae_R-7_group	SDMA	-0.746466	0.00529097	0.0332937	12
Eggerthella	Azetidine 2-carboxylic acid	-0.746108	0.00532492	0.0332937	12
Eggerthella	2-Phenylethylamine	-0.746108	0.00532492	0.0332937	12
Eggerthella	cis-4-Hydroxyproline	-0.746108	0.00532492	0.0332937	12
Eggerthella	3-Methoxytyrosine	-0.746108	0.00532492	0.0332937	12
Fusicatenibacter	Nω-Methylarginine	-0.746108	0.00532492	0.0332937	12
Alistipes	Guanosine	-0.746061	0.00532943	0.0332937	12
Bifidobacterium	Citric acid	-0.746061	0.00532943	0.0332937	12
Roseburia	p-Hydroxybenzoic acid	-0.746061	0.00532943	0.0332937	12
Ruminiclostridium_5	Ethyl glucuronide	-0.746061	0.00532943	0.0332937	12
[Ruminococcus]_torques_group	GABA	-0.746061	0.00532943	0.0332937	12
Collinsella	Mucic acid	-0.746014	0.00533387	0.0332937	12
Shuttleworthia	Cadaverine	-0.745625	0.005371	0.0333888	12
[Eubacterium]_ventriosum_group	Guanidinosuccinic acid	-0.745547	0.00537844	0.0333888	12
Sellimonas	Carnosine	-0.745344	0.00539789	0.0333888	12
Anaerotruncus	β-Ala	-0.745241	0.0054078	0.0333888	12
Anaerotruncus	Inosine	-0.745241	0.0054078	0.0333888	12
Shuttleworthia	Met	-0.745162	0.00541544	0.0333888	12
[Eubacterium]_ventriosum_group	6,8-Thioctic acid	-0.745023	0.00542886	0.0333888	12
[Eubacterium]_coprostanoligenes_group	NMN	-0.744843	0.0054462	0.0333888	12
Acidaminococcus	N6-Acetyllysine	-0.744798	0.00545056	0.0333888	12
Alistipes	Nω-Methylarginine	-0.744798	0.00545056	0.0333888	12
Bifidobacterium	Azetidine 2-carboxylic acid	-0.744798	0.00545056	0.0333888	12
Bifidobacterium	2-Phenylethylamine	-0.744798	0.00545056	0.0333888	12
Bifidobacterium	cis-4-Hydroxyproline	-0.744798	0.00545056	0.0333888	12
Bifidobacterium	3-Methoxytyrosine	-0.744798	0.00545056	0.0333888	12
Holdemanella	Met	-0.744798	0.00545056	0.0333888	12
Sutterella	3-Hydroxypropionic acid	-0.744798	0.00545056	0.0333888	12
Sutterella	S-Carboxymethylcysteine	-0.744798	0.00545056	0.0333888	12
Ruminococcaceae_UCG-002	Mannosamine	-0.744681	0.0054619	0.0333888	12
uncultured Ruminococcaceae	Mannosamine	-0.744681	0.0054619	0.0333888	12
Barnesiella	Ser	-0.744297	0.00549919	0.0335438	12
Barnesiella	Nicotinic acid	-0.744297	0.00549919	0.0335438	12
[Ruminococcus]_torques_group	2-Methylserine	-0.74389	0.00553894	0.033692	12
Eggerthella	2-Hydroxyglutaric acid	-0.743864	0.00554146	0.033692	12
Fusicatenibacter	Tyramine	-0.743864	0.00554146	0.033692	12
[Eubacterium]_ventriosum_group	N-Acetyl-β-alanine	-0.743665	0.00556105	0.0337746	12
Anaerotruncus	Glucose 1-phosphate	-0.743171	0.00560966	0.0340331	12
Anaerotruncus	Hydroxyproline	-0.742976	0.00562903	0.0341138	12
[Ruminococcus]_torques_group	Ascorbate 2-sulfate	-0.742734	0.00565303	0.0342224	12
Bacteroides	Asn	-0.742558	0.00567053	0.0342545	12
Bifidobacterium	Val	-0.742558	0.00567053	0.0342545	12
Parasutterella	N6-Acetyllysine	-0.742309	0.00569538	0.0343678	12
Prevotella_9	Asn	-0.742068	0.00571953	0.0344027	12
Prevotella_9	N6-Acetyllysine	-0.742068	0.00571953	0.0344027	12
[Eubacterium]_ventriosum_group	Hydroxyproline	-0.742068	0.00571953	0.0344027	12
Anaerotruncus	SDMA	-0.741676	0.005759	0.0345717	12
[Eubacterium]_coprostanoligenes_group	2-Hydroxybutyric acid	-0.741606	0.00576606	0.0345717	12
uncultured Ruminococcaceae	2-Hydroxybutyric acid	-0.741606	0.00576606	0.0345717	12
Collinsella	Creatinine	-0.740351	0.00589375	0.0352095	12
Lachnospiraceae_UCG-008	2-Hydroxyglutaric acid	-0.762238	0.00589748	0.0352095	12
[Ruminococcus]_gauvreauii_group	β-Ala	-0.762238	0.00589748	0.0352095	12
[Ruminococcus]_torques_group	Creatine	-0.762238	0.00589748	0.0352095	12
[Eubacterium]_ventriosum_group	Sulfotyrosine	-0.739707	0.00596014	0.0355459	12
Ruminiclostridium_9	Ala	-0.739455	0.00598623	0.0355506	12
Ruminococcaceae_UCG-002	5-Methoxyindoleacetic acid	-0.739455	0.00598623	0.0355506	12
Ruminococcaceae_UCG-002	β-Ala	-0.739455	0.00598623	0.0355506	12
uncultured Ruminococcaceae	Ala	-0.739455	0.00598623	0.0355506	12
Alistipes	5-Methoxyindoleacetic acid	-0.739055	0.00602782	0.0356096	12
Alistipes	N1,N8-Diacetylspermidine	-0.739055	0.00602782	0.0356096	12
Bifidobacterium	Hypoxanthine	-0.739055	0.00602782	0.0356096	12
Bifidobacterium	Adenosine	-0.739055	0.00602782	0.0356096	12
uncultured Lachnospiraceae	Pimelic acid	-0.739055	0.00602782	0.0356096	12
Tyzzerella	Lactic acid	-0.73811	0.00612711	0.0361582	12
Shuttleworthia	7,8-Dihydrobiopterin	-0.737942	0.00614483	0.0362248	12
Ruminiclostridium_9	Mannosamine	-0.737589	0.00618236	0.0364079	12
Ruminococcaceae_NK4A214_group	Taurocholic acid	-0.737378	0.00620482	0.0364842	12
Barnesiella	Citric acid	-0.737242	0.00621931	0.0364842	12
[Eubacterium]_ventriosum_group	Creatine	-0.737242	0.00621931	0.0364842	12
Ruminococcaceae_UCG-002	1-Methyl-4-imidazoleacetic acid	-0.737224	0.00622127	0.0364842	12
Eggerthella	6,8-Thioctic acid	-0.736902	0.0062557	0.0365306	12
Erysipelatoclostridium	β-Ala-Lys	-0.736897	0.00625627	0.0365306	12
Sellimonas	Nω-Methylarginine	-0.736897	0.00625627	0.0365306	12
Flavonifractor	3-Phenylpropionic acid	-0.736847	0.00626167	0.0365306	12
Sellimonas	6-Phosphogluconic acid	-0.736847	0.00626167	0.0365306	12
Ruminococcaceae_UCG-002	N-Acetyl-β-alanine	-0.736707	0.0062767	0.0365804	12
Ruminococcus_1	6,8-Thioctic acid	-0.736401	0.00630963	0.0365863	12
Tyzzerella	Homoserine	-0.736144	0.00633744	0.0365863	12
Ruminococcaceae_UCG-013	3-Hydroxypropionic acid	-0.735603	0.0063963	0.0365863	12
Ruminococcaceae_UCG-013	S-Carboxymethylcysteine	-0.735603	0.0063963	0.0365863	12
Tyzzerella	Mucic acid	-0.7356	0.00639668	0.0365863	12
Collinsella	N1,N8-Diacetylspermidine	-0.735553	0.00640178	0.0365863	12
uncultured Lachnospiraceae	N-Acetylglutamic acid	-0.735553	0.00640178	0.0365863	12
Lachnoclostridium	Betonicine	-0.735269	0.00643281	0.0365863	12
Roseburia	Guanidinosuccinic acid	-0.735269	0.00643281	0.0365863	12
Shuttleworthia	6-Phosphogluconic acid	-0.735024	0.00645976	0.0365863	12
Eggerthella	GABA	-0.734623	0.00650389	0.0365863	12
Sellimonas	1-Methyl-4-imidazoleacetic acid	-0.734623	0.00650389	0.0365863	12
Tyzzerella	Homovanillic acid	-0.734544	0.00651265	0.0365863	12
Acidaminococcus	N-Acetylaspartic acid	-0.734316	0.00653793	0.0365863	12
Acidaminococcus	Dodecanedioic acid	-0.734316	0.00653793	0.0365863	12
Bacteroides	N,N-Dimethylhistidine	-0.734316	0.00653793	0.0365863	12
Faecalibacterium	3-Hydroxypropionic acid	-0.734316	0.00653793	0.0365863	12
Faecalibacterium	S-Carboxymethylcysteine	-0.734316	0.00653793	0.0365863	12
Holdemanella	Cholic acid	-0.734316	0.00653793	0.0365863	12
Holdemanella	Pipecolic acid	-0.734316	0.00653793	0.0365863	12
Holdemanella	3-Methylguanine	-0.734316	0.00653793	0.0365863	12
Lachnoclostridium	m-Hydroxybenzoic acid	-0.734316	0.00653793	0.0365863	12
Lachnoclostridium	6-Aminohexanoic acid	-0.734316	0.00653793	0.0365863	12
Lachnoclostridium	Hordenine	-0.734316	0.00653793	0.0365863	12
Roseburia	3-Hydroxypropionic acid	-0.734316	0.00653793	0.0365863	12
Roseburia	S-Carboxymethylcysteine	-0.734316	0.00653793	0.0365863	12
Ruminiclostridium_5	Azetidine 2-carboxylic acid	-0.734316	0.00653793	0.0365863	12
Ruminiclostridium_5	2-Phenylethylamine	-0.734316	0.00653793	0.0365863	12
Ruminiclostridium_5	cis-4-Hydroxyproline	-0.734316	0.00653793	0.0365863	12
Ruminiclostridium_5	3-Methoxytyrosine	-0.734316	0.00653793	0.0365863	12
Ruminococcus_1	3-Hydroxypropionic acid	-0.734316	0.00653793	0.0365863	12
Ruminococcus_1	S-Carboxymethylcysteine	-0.734316	0.00653793	0.0365863	12
[Ruminococcus]_gauvreauii_group	3-Hydroxypropionic acid	-0.734316	0.00653793	0.0365863	12
[Ruminococcus]_gauvreauii_group	S-Carboxymethylcysteine	-0.734316	0.00653793	0.0365863	12
[Ruminococcus]_torques_group	3-Hydroxypropionic acid	-0.734316	0.00653793	0.0365863	12
[Ruminococcus]_torques_group	S-Carboxymethylcysteine	-0.734316	0.00653793	0.0365863	12
unassigned Clostridiales_vadinBB60_group	Cholic acid	-0.734316	0.00653793	0.0365863	12
unassigned Clostridiales_vadinBB60_group	Histamine	-0.734316	0.00653793	0.0365863	12
unassigned Clostridiales_vadinBB60_group	Pipecolic acid	-0.734316	0.00653793	0.0365863	12
unassigned Clostridiales_vadinBB60_group	3-Methylguanine	-0.734316	0.00653793	0.0365863	12
Faecalibacterium	Glycocholic acid	-0.755245	0.00659654	0.0366228	12
Roseburia	Glycocholic acid	-0.755245	0.00659654	0.0366228	12
Ruminiclostridium_5	Mevalonic acid	-0.755245	0.00659654	0.0366228	12
Ruminiclostridium_5	SDMA	-0.755245	0.00659654	0.0366228	12
Ruminiclostridium_5	Trp	-0.755245	0.00659654	0.0366228	12
Ruminococcus_1	Creatine	-0.755245	0.00659654	0.0366228	12
Ruminococcus_1	Trp	-0.755245	0.00659654	0.0366228	12
[Ruminococcus]_gauvreauii_group	2-Hydroxyvaleric acid	-0.755245	0.00659654	0.0366228	12
[Eubacterium]_coprostanoligenes_group	Carboxymethyllysine	-0.733696	0.00660693	0.0366443	12
Ruminococcaceae_UCG-013	5-Amino-4-oxovaleric acid	-0.733524	0.00662618	0.0367148	12
Eggerthella	Ile	-0.733338	0.0066471	0.0367693	12
[Ruminococcus]_gauvreauii_group	N-Acetylputrescine	-0.733212	0.00666123	0.0367693	12
[Ruminococcus]_torques_group	Alloisoleucine	-0.733012	0.00668381	0.0367693	12
Ruminiclostridium_9	Val	-0.732413	0.00675165	0.0367693	12
Ruminococcaceae_UCG-002	Propionic acid	-0.732413	0.00675165	0.0367693	12
Ruminococcaceae_UCG-002	Gly	-0.732413	0.00675165	0.0367693	12
Ruminococcaceae_UCG-002	5'-Deoxy-5'-methylthioadenosine	-0.732413	0.00675165	0.0367693	12
[Eubacterium]_coprostanoligenes_group	N1,N8-Diacetylspermidine	-0.732413	0.00675165	0.0367693	12
Fusobacterium	N-Acetylglutamine	-0.732365	0.00675706	0.0367693	12
Eggerthella	3-Hydroxypropionic acid	-0.732291	0.00676543	0.0367693	12
Eggerthella	S-Carboxymethylcysteine	-0.732291	0.00676543	0.0367693	12
Eggerthella	Nω-Methylarginine	-0.732291	0.00676543	0.0367693	12
Fusicatenibacter	3-Hydroxypropionic acid	-0.732291	0.00676543	0.0367693	12
Fusicatenibacter	Azetidine 2-carboxylic acid	-0.732291	0.00676543	0.0367693	12
Fusicatenibacter	2-Phenylethylamine	-0.732291	0.00676543	0.0367693	12
Fusicatenibacter	cis-4-Hydroxyproline	-0.732291	0.00676543	0.0367693	12
Fusicatenibacter	S-Carboxymethylcysteine	-0.732291	0.00676543	0.0367693	12
Fusicatenibacter	3-Methoxytyrosine	-0.732291	0.00676543	0.0367693	12
Faecalibacterium	5-Amino-4-oxovaleric acid	-0.732241	0.00677118	0.0367693	12
[Ruminococcus]_torques_group	7,8-Dihydrobiopterin	-0.732241	0.00677118	0.0367693	12
Alistipes	Cholic acid	-0.73205	0.00679293	0.0367693	12
Collinsella	Gly	-0.73205	0.00679293	0.0367693	12
Ruminococcus_1	GABA	-0.73205	0.00679293	0.0367693	12
[Eubacterium]_hallii_group	Lactic acid	-0.73205	0.00679293	0.0367693	12
Barnesiella	2-Quinolinecarboxylic acid	-0.731637	0.00684018	0.0369736	12
Erysipelotrichaceae_UCG-003	2-Hydroxyglutaric acid	-0.731537	0.00685173	0.0369736	12
Barnesiella	Glyceric acid	-0.731537	0.00685176	0.0369736	12
Ruminiclostridium_9	Sulfotyrosine	-0.731225	0.00688762	0.0369736	12
Acidaminococcus	N-Methylproline	-0.731006	0.00691299	0.0369736	12
Bifidobacterium	3-Hydroxypropionic acid	-0.731006	0.00691299	0.0369736	12
Bifidobacterium	S-Carboxymethylcysteine	-0.731006	0.00691299	0.0369736	12
Bifidobacterium	Nω-Methylarginine	-0.731006	0.00691299	0.0369736	12
Sutterella	Azetidine 2-carboxylic acid	-0.731006	0.00691299	0.0369736	12
Sutterella	2-Phenylethylamine	-0.731006	0.00691299	0.0369736	12
Sutterella	cis-4-Hydroxyproline	-0.731006	0.00691299	0.0369736	12
Sutterella	3-Methoxytyrosine	-0.731006	0.00691299	0.0369736	12
Anaerotruncus	Guanosine	-0.730978	0.00691613	0.0369736	12
Prevotella_9	Piperidine	-0.73073	0.00694496	0.0370925	12
Barnesiella	Cys	-0.730486	0.00697332	0.0372086	12
Eggerthella	Ascorbate 2-sulfate	-0.730363	0.00698765	0.0372292	12
uncultured Ruminococcaceae	UDP	-0.730238	0.00700217	0.0372292	12
Barnesiella	Ile	-0.730187	0.00700815	0.0372292	12
[Eubacterium]_ventriosum_group	Carnitine	-0.730187	0.00700815	0.0372292	12
Collinsella	N-Acetylneuraminic acid	-0.730169	0.00701027	0.0372292	12
Collinsella	Glucose 1-phosphate	-0.730017	0.00702808	0.0372885	12
Eggerthella	Anserine_divalent	-0.729829	0.00705009	0.03737	12
[Eubacterium]_ventriosum_group	N-Acetylputrescine	-0.728934	0.00715573	0.0378943	12
Flavonifractor	Gluconic acid	-0.728646	0.00719004	0.0379593	12
Alistipes	Malic acid	-0.728548	0.00720175	0.0379593	12
Collinsella	Cadaverine	-0.728548	0.00720175	0.0379593	12
Collinsella	Nicotinamide	-0.728548	0.00720175	0.0379593	12
Ruminococcus_1	Carboxymethyllysine	-0.728548	0.00720175	0.0379593	12
Parasutterella	Shikimic acid	-0.728432	0.0072156	0.0379966	12
Shuttleworthia	SDMA	-0.727956	0.00727256	0.038103	12
Tyzzerella	2-Methylserine	-0.727769	0.00729508	0.038103	12
Tyzzerella_4	Tyrosine methyl ester	-0.727763	0.00729582	0.038103	12
Anaerotruncus	Ala	-0.727413	0.0073381	0.038103	12
Bifidobacterium	Sulfotyrosine	-0.727366	0.00734369	0.038103	12
Ruminiclostridium_5	Val	-0.748252	0.00735321	0.038103	12
Ruminococcus_1	5-Hydroxyindoleacetic acid	-0.748252	0.00735321	0.038103	12
[Eubacterium]_ventriosum_group	N-Acetylalanine	-0.72666	0.00742961	0.038103	12
[Eubacterium]_coprostanoligenes_group	Argininosuccinic acid	-0.726642	0.00743182	0.038103	12
Ruminococcaceae_UCG-013	Azetidine 2-carboxylic acid	-0.726408	0.00746039	0.038103	12
Ruminococcaceae_UCG-013	2-Phenylethylamine	-0.726408	0.00746039	0.038103	12
Ruminococcaceae_UCG-013	cis-4-Hydroxyproline	-0.726408	0.00746039	0.038103	12
Ruminococcaceae_UCG-013	3-Methoxytyrosine	-0.726408	0.00746039	0.038103	12
Fusicatenibacter	3-Phenylpropionic acid	-0.72632	0.00747114	0.038103	12
Sellimonas	SDMA	-0.72632	0.00747114	0.038103	12
Parasutterella	Digalacturonic acid	-0.726124	0.00749526	0.038103	12
[Ruminococcus]_torques_group	Gluconic acid	-0.726094	0.00749897	0.038103	12
Ruminococcaceae_UCG-002	5-Aminovaleric acid	-0.72537	0.00758833	0.038103	12
Ruminococcaceae_UCG-002	Agmatine	-0.72537	0.00758833	0.038103	12
Ruminococcus_1	Homoserine	-0.72537	0.00758833	0.038103	12
[Eubacterium]_coprostanoligenes_group	Thr	-0.72537	0.00758833	0.038103	12
[Eubacterium]_coprostanoligenes_group	S-Adenosylmethionine	-0.72537	0.00758833	0.038103	12
[Ruminococcus]_gauvreauii_group	6-Hydroxynicotinic acid	-0.72537	0.00758833	0.038103	12
uncultured Ruminococcaceae	5-Hydroxyindoleacetic acid	-0.72537	0.00758833	0.038103	12
uncultured Ruminococcaceae	Citric acid	-0.72537	0.00758833	0.038103	12
uncultured Ruminococcaceae	N6,N6,N6-Trimethyllysine	-0.72537	0.00758833	0.038103	12
Alistipes	Trimethylamine	-0.725341	0.00759189	0.038103	12
[Ruminococcus]_gauvreauii_group	2-Quinolinecarboxylic acid	-0.725214	0.00760775	0.038103	12
[Ruminococcus]_torques_group	O-Acetylcarnitine	-0.725214	0.00760775	0.038103	12
Ruminococcus_2	SDMA	-0.725167	0.00761361	0.038103	12
Acidaminococcus	Sebacic acid	-0.725137	0.00761729	0.038103	12
Faecalibacterium	Azetidine 2-carboxylic acid	-0.725137	0.00761729	0.038103	12
Faecalibacterium	2-Phenylethylamine	-0.725137	0.00761729	0.038103	12
Faecalibacterium	cis-4-Hydroxyproline	-0.725137	0.00761729	0.038103	12
Faecalibacterium	3-Methoxytyrosine	-0.725137	0.00761729	0.038103	12
Roseburia	Azetidine 2-carboxylic acid	-0.725137	0.00761729	0.038103	12
Roseburia	2-Phenylethylamine	-0.725137	0.00761729	0.038103	12
Roseburia	cis-4-Hydroxyproline	-0.725137	0.00761729	0.038103	12
Roseburia	3-Methoxytyrosine	-0.725137	0.00761729	0.038103	12
Ruminococcus_1	Azetidine 2-carboxylic acid	-0.725137	0.00761729	0.038103	12
Ruminococcus_1	2-Phenylethylamine	-0.725137	0.00761729	0.038103	12
Ruminococcus_1	cis-4-Hydroxyproline	-0.725137	0.00761729	0.038103	12
Ruminococcus_1	3-Methoxytyrosine	-0.725137	0.00761729	0.038103	12
[Ruminococcus]_gauvreauii_group	Nω-Methylarginine	-0.725137	0.00761729	0.038103	12
[Ruminococcus]_torques_group	Azetidine 2-carboxylic acid	-0.725137	0.00761729	0.038103	12
[Ruminococcus]_torques_group	2-Phenylethylamine	-0.725137	0.00761729	0.038103	12
[Ruminococcus]_torques_group	cis-4-Hydroxyproline	-0.725137	0.00761729	0.038103	12
[Ruminococcus]_torques_group	3-Methoxytyrosine	-0.725137	0.00761729	0.038103	12
unassigned Clostridiales_vadinBB60_group	N-Acetylalanine	-0.725137	0.00761729	0.038103	12
unassigned Clostridiales_vadinBB60_group	5'-Deoxy-5'-methylthioadenosine	-0.725137	0.00761729	0.038103	12
Roseburia	Glyceric acid	-0.725114	0.00762017	0.038103	12
[Ruminococcus]_gauvreauii_group	Homocarnosine	-0.725114	0.00762017	0.038103	12
Anaerotruncus	Cys	-0.72509	0.00762316	0.038103	12
Tyzzerella_4	Piperidine	-0.725074	0.00762513	0.038103	12
Shuttleworthia	2-Quinolinecarboxylic acid	-0.725062	0.00762667	0.038103	12
Bifidobacterium	Anserine_divalent	-0.725045	0.00762875	0.038103	12
Collinsella	Val	-0.725045	0.00762875	0.038103	12
Roseburia	1-Methyl-4-imidazoleacetic acid	-0.725045	0.00762875	0.038103	12
Fusobacterium	Normetanephrine	-0.724758	0.0076646	0.0382481	12
Shuttleworthia	Malic acid	-0.724422	0.00770659	0.0384036	12
Lachnospiraceae_NK4A136_group	Argininosuccinic acid	-0.7244	0.00770943	0.0384036	12
uncultured Ruminococcaceae	Gluconic acid	-0.724056	0.00775264	0.0385847	12
[Ruminococcus]_gauvreauii_group	6,8-Thioctic acid	-0.72392	0.00776983	0.0386138	12
Anaerotruncus	Ser	-0.723847	0.00777907	0.0386138	12
Anaerotruncus	Val	-0.723847	0.00777907	0.0386138	12
Prevotella_9	Isoglutamic acid	-0.723132	0.00786978	0.0390066	12
[Eubacterium]_coprostanoligenes_group	Met	-0.723114	0.00787208	0.0390066	12
Tyzzerella_4	Pyridoxamine 5'-phosphate	-0.722872	0.00790303	0.0391255	12
Collinsella	3-Hydroxybutyric acid	-0.722753	0.00791825	0.0391319	12
Collinsella	UDP	-0.722753	0.00791825	0.0391319	12
Collinsella	1-Methylhistamine	-0.722579	0.00794053	0.0392076	12
Ruminiclostridium_9	Cys	-0.721672	0.0080576	0.0397159	12
uncultured Ruminococcaceae	Cys	-0.721672	0.0080576	0.0397159	12
Barnesiella	Ascorbate 2-sulfate	-0.721072	0.0081357	0.0399579	12
Lachnospiraceae_NK4A136_group	Guanidinosuccinic acid	-0.721072	0.0081357	0.0399579	12
Intestinibacter	3-(4-Hydroxyphenyl)propionic acid	-0.741259	0.00817064	0.0399579	12
Intestinibacter	Cadaverine	-0.741259	0.00817064	0.0399579	12
Ruminiclostridium_5	Ile	-0.741259	0.00817064	0.0399579	12
Ruminococcus_1	β-Ala	-0.741259	0.00817064	0.0399579	12
Ruminococcus_1	Ala	-0.741259	0.00817064	0.0399579	12
Ruminococcus_1	Carnitine	-0.741259	0.00817064	0.0399579	12
[Ruminococcus]_gauvreauii_group	Val	-0.741259	0.00817064	0.0399579	12
Ruminococcaceae_UCG-002	2-Hydroxybutyric acid	-0.720656	0.00819019	0.0400187	12
Fusicatenibacter	Homocarnosine	-0.720386	0.00822577	0.0400461	12
Faecalibacterium	N-Acetyl-β-alanine	-0.72034	0.00823184	0.0400461	12
Intestinibacter	Trimethylamine	-0.72034	0.00823184	0.0400461	12
Ruminiclostridium_5	trans-Zeatin	-0.72034	0.00823184	0.0400461	12
[Ruminococcus]_torques_group	Carnosine	-0.72034	0.00823184	0.0400461	12
Tyzzerella	Citric acid	-0.720281	0.00823959	0.0400461	12
Alistipes	Tryptamine	-0.720235	0.00824563	0.0400461	12
[Ruminococcus]_gauvreauii_group	Ferulic acid	-0.719759	0.00830862	0.0402434	12
[Ruminococcus]_gauvreauii_group	5-Amino-4-oxovaleric acid	-0.719759	0.00830862	0.0402434	12
[Ruminococcus]_torques_group	Ferulic acid	-0.719759	0.00830862	0.0402434	12
Fusobacterium	NADP+	-0.71964	0.00832451	0.0402434	12
Fusobacterium	Tyrosine methyl ester	-0.71964	0.00832451	0.0402434	12
Barnesiella	5-Methoxyindoleacetic acid	-0.719605	0.00832919	0.0402434	12
Erysipelatoclostridium	Hexanoic acid	-0.719303	0.00836944	0.0403713	12
[Eubacterium]_rectale_group	Creatinine	-0.719298	0.00837003	0.0403713	12
Ruminococcaceae_NK4A214_group	Vanillylmandelic acid	-0.719216	0.00838104	0.0403898	12
Barnesiella	Ethyl glucuronide	-0.719099	0.00839663	0.0404303	12
[Ruminococcus]_gauvreauii_group	Gluconic acid	-0.718975	0.00841326	0.0404757	12
Collinsella	Alloisoleucine	-0.718673	0.00845378	0.0405388	12
Sellimonas	3-Hydroxypropionic acid	-0.718475	0.00848054	0.0405388	12
Sellimonas	S-Carboxymethylcysteine	-0.718475	0.00848054	0.0405388	12
Ruminiclostridium_9	5-Aminovaleric acid	-0.718328	0.00850036	0.0405388	12
Ruminococcaceae_UCG-002	5-Hydroxyindoleacetic acid	-0.718328	0.00850036	0.0405388	12
Ruminococcaceae_UCG-002	N8-Acetylspermidine	-0.718328	0.00850036	0.0405388	12
[Ruminococcus]_torques_group	Mannosamine	-0.718328	0.00850036	0.0405388	12
Anaerotruncus	Mannosamine	-0.71819	0.00851902	0.0405388	12
Tyzzerella	Taurine	-0.71819	0.00851902	0.0405388	12
Bifidobacterium	Thr	-0.71804	0.00853932	0.0405388	12
Collinsella	Mevalonic acid	-0.71804	0.00853932	0.0405388	12
Collinsella	Leu	-0.71804	0.00853932	0.0405388	12
Collinsella	4-(β-Acetylaminoethyl)imidazole	-0.71804	0.00853932	0.0405388	12
Fusobacterium	N-Acetylglucosamine 1-phosphate	-0.717863	0.00856333	0.0405388	12
Fusobacterium	Glu	-0.717863	0.00856333	0.0405388	12
Odoribacter	NMN	-0.717863	0.00856333	0.0405388	12
Roseburia	UDP	-0.717863	0.00856333	0.0405388	12
[Ruminococcus]_torques_group	UDP	-0.717863	0.00856333	0.0405388	12
[Ruminococcus]_torques_group	Metronidazole	-0.717863	0.00856333	0.0405388	12
[Eubacterium]_ventriosum_group	2-Hydroxy-4-methylvaleric acid	-0.71774	0.00857997	0.0405834	12
[Eubacterium]_ventriosum_group	Mannosamine	-0.717586	0.00860103	0.0406488	12
Barnesiella	NMN	-0.716906	0.00869401	0.0410313	12
uncultured Ruminococcaceae	3-Aminopropane-1,2-diol	-0.716887	0.00869655	0.0410313	12
Erysipelatoclostridium	Methyl sulfate	-0.716748	0.00871576	0.0410739	12
Tyzzerella	Anserine_divalent	-0.716715	0.0087202	0.0410739	12
Ruminococcaceae_UCG-002	2-Hydroxy-4-methylvaleric acid	-0.716466	0.00875451	0.0411666	12
[Eubacterium]_coprostanoligenes_group	2-Hydroxy-4-methylvaleric acid	-0.716466	0.00875451	0.0411666	12
Ruminiclostridium_9	N-Acetylneuraminic acid	-0.716312	0.00877584	0.0412324	12
Lachnospiraceae_NK4A136_group	SDMA	-0.716077	0.00880837	0.0413162	12
Prevotella_9	Dodecanedioic acid	-0.716077	0.00880837	0.0413162	12
Prevotella_9	Cytosine	-0.715903	0.00883253	0.0413605	12
[Eubacterium]_ventriosum_group	3-Aminobutyric acid	-0.715903	0.00883253	0.0413605	12
Collinsella	1-Methyl-4-imidazoleacetic acid	-0.715789	0.00884834	0.0414001	12
[Eubacterium]_ventriosum_group	2-Hydroxybutyric acid	-0.715642	0.00886895	0.0414621	12
Ruminiclostridium_5	Fructose 6-phosphate	-0.715416	0.00890047	0.0415631	12
Tyzzerella_4	N2-Acetylaminoadipic acid	-0.715381	0.00890534	0.0415631	12
Anaerotruncus	Fructose 6-phosphate	-0.715065	0.00894963	0.0417352	12
Bifidobacterium	Tyr	-0.714537	0.00902393	0.0419772	12
Collinsella	Lactic acid	-0.714537	0.00902393	0.0419772	12
Collinsella	Taurocholic acid	-0.714537	0.00902393	0.0419772	12
Roseburia	Propionic acid	-0.734266	0.0090521	0.042004	12
Ruminiclostridium_5	N6-Methyllysine	-0.734266	0.0090521	0.042004	12
[Ruminococcus]_torques_group	5-Aminovaleric acid	-0.734266	0.0090521	0.042004	12
Anaerotruncus	S-Adenosylmethionine	-0.71315	0.00922144	0.0427193	12
Tyzzerella	Phe	-0.71315	0.00922144	0.0427193	12
Prevotella_9	Azelaic acid	-0.713039	0.00923727	0.0427223	12
Prevotella_9	Hordenine	-0.713039	0.00923727	0.0427223	12
Shuttleworthia	Ascorbate 2-sulfate	-0.712928	0.00925323	0.0427441	12
Ruminiclostridium_5	N-Acetyl-β-alanine	-0.712875	0.00926089	0.0427441	12
Bifidobacterium	N-Acetylglycine	-0.712615	0.00929834	0.0427441	12
Lachnospira	Ethylacetimidate	-0.712615	0.00929834	0.0427441	12
Eggerthella	2-Methylserine	-0.712573	0.00930451	0.0427441	12
Barnesiella	N8-Acetylspermidine	-0.71255	0.00930783	0.0427441	12
[Eubacterium]_ventriosum_group	Putrescine	-0.71255	0.00930783	0.0427441	12
Bifidobacterium	Taurine	-0.712532	0.00931039	0.0427441	12
Ruminococcaceae_UCG-002	Ethyl glucuronide	-0.712532	0.00931039	0.0427441	12
Alistipes	Creatinine	-0.712281	0.00934677	0.0428761	12
Streptococcus	Piperidine	-0.711856	0.00940843	0.0431238	12
Lachnospiraceae_UCG-004	Imidazole-4-acetic acid	-0.711285	0.00949192	0.0432597	12
Parabacteroides	Imidazole-4-acetic acid	-0.711285	0.00949192	0.0432597	12
[Eubacterium]_coprostanoligenes_group	Phenaceturic acid	-0.711285	0.00949192	0.0432597	12
[Eubacterium]_coprostanoligenes_group	N8-Acetylspermidine	-0.711285	0.00949192	0.0432597	12
[Eubacterium]_coprostanoligenes_group	Uridine	-0.711285	0.00949192	0.0432597	12
uncultured Ruminococcaceae	Leu	-0.711285	0.00949192	0.0432597	12
uncultured Ruminococcaceae	Tyr	-0.711285	0.00949192	0.0432597	12
Bifidobacterium	6-Phosphogluconic acid	-0.711034	0.00952876	0.0433924	12
Fusobacterium	Lys	-0.710612	0.0095911	0.0436405	12
Faecalitalea	Sebacic acid	-0.71056	0.00959876	0.0436405	12
Shuttleworthia	Tryptamine	-0.71045	0.00961499	0.043679	12
Shuttleworthia	Lactic acid	-0.710287	0.00963911	0.0437532	12
Flavonifractor	Creatinine	-0.710019	0.00967901	0.0438989	12
[Eubacterium]_coprostanoligenes_group	Tryptamine	-0.709718	0.00972376	0.0440663	12
uncultured Ruminococcaceae	Taurine	-0.70922	0.00979842	0.0442894	12
Christensenellaceae_R-7_group	N-Acetylalanine	-0.709143	0.00980999	0.0442894	12
Erysipelotrichaceae_UCG-003	Octanoic acid	-0.709143	0.00980999	0.0442894	12
[Ruminococcus]_gnavus_group	Pyridoxamine 5'-phosphate	-0.709143	0.00980999	0.0442894	12
Lachnospiraceae_NK4A136_group	2-Hydroxyvaleric acid	-0.709022	0.00982812	0.0442894	12
Lachnospiraceae_NK4A136_group	β-Ala	-0.709022	0.00982812	0.0442894	12
Lachnospiraceae_NK4A136_group	Hypoxanthine	-0.709022	0.00982812	0.0442894	12
Flavonifractor	Phenaceturic acid	-0.708776	0.00986519	0.0443174	12
Fusicatenibacter	Agmatine	-0.708776	0.00986519	0.0443174	12
Sellimonas	5'-Deoxy-5'-methylthioadenosine	-0.708776	0.00986519	0.0443174	12
Alistipes	2,5-Dihydroxybenzoic acid	-0.708772	0.00986585	0.0443174	12
Ruminiclostridium_9	Glucose 1-phosphate	-0.708331	0.00993254	0.0444625	12
[Eubacterium]_ventriosum_group	2-Quinolinecarboxylic acid	-0.708036	0.00997737	0.0444625	12
Tyzzerella	Carnosine	-0.707962	0.00998871	0.0444625	12
Intestinibacter	N1,N8-Diacetylspermidine	-0.727273	0.0100009	0.0444625	12
Lachnoclostridium	Octanoic acid	-0.727273	0.0100009	0.0444625	12
Lachnospiraceae_UCG-008	Agmatine	-0.727273	0.0100009	0.0444625	12
Roseburia	8-Anilino-1-naphthalenesulfonic acid	-0.727273	0.0100009	0.0444625	12
Roseburia	Putrescine	-0.727273	0.0100009	0.0444625	12
Roseburia	Phe	-0.727273	0.0100009	0.0444625	12
Ruminiclostridium_5	Nicotinic acid	-0.727273	0.0100009	0.0444625	12
Ruminiclostridium_5	Agmatine	-0.727273	0.0100009	0.0444625	12
Ruminococcus_1	8-Anilino-1-naphthalenesulfonic acid	-0.727273	0.0100009	0.0444625	12
[Ruminococcus]_gauvreauii_group	Homovanillic acid	-0.727273	0.0100009	0.0444625	12
[Ruminococcus]_gauvreauii_group	p-Hydroxybenzoic acid	-0.707532	0.0100544	0.0446295	12
uncultured Lachnospiraceae	Suberic acid	-0.707532	0.0100544	0.0446295	12
[Eubacterium]_ventriosum_group	2-Methylserine	-0.707389	0.0100762	0.044691	12
Eggerthella	N-Acetylputrescine	-0.707215	0.0101029	0.0447744	12
Eggerthella	Mannosamine	-0.706718	0.0101795	0.0450781	12
Alistipes	Ascorbate 2-sulfate	-0.706647	0.0101905	0.0450913	12
Sellimonas	Argininosuccinic acid	-0.706504	0.0102126	0.0451539	12
Barnesiella	Glucose 1-phosphate	-0.705933	0.0103013	0.0455103	12
Barnesiella	Propionic acid	-0.705495	0.0103698	0.045717	12
Barnesiella	N-Acetylalanine	-0.705495	0.0103698	0.045717	12
[Eubacterium]_coprostanoligenes_group	p-Hydroxybenzoic acid	-0.705477	0.0103725	0.045717	12
Shuttleworthia	Trimethylamine	-0.705384	0.0103871	0.0457454	12
Roseburia	2-Methylserine	-0.704738	0.0104888	0.0461573	12
Ruminiclostridium_9	Ser	-0.704243	0.0105672	0.0463573	12
Ruminococcaceae_UCG-002	Cadaverine	-0.704243	0.0105672	0.0463573	12
Ruminococcaceae_UCG-002	N1,N8-Diacetylspermidine	-0.704243	0.0105672	0.0463573	12
[Eubacterium]_coprostanoligenes_group	Trp	-0.704243	0.0105672	0.0463573	12
Alistipes	Gly	-0.704029	0.0106012	0.0463978	12
Alistipes	Cadaverine	-0.704029	0.0106012	0.0463978	12
Bifidobacterium	N6-Methyllysine	-0.704029	0.0106012	0.0463978	12
Shuttleworthia	Phenaceturic acid	-0.70322	0.0107307	0.0469279	12
Lachnospiraceae_UCG-008	7,8-Dihydrobiopterin	-0.703118	0.0107471	0.046953	12
Faecalitalea	AMP	-0.70308	0.0107531	0.046953	12
Ruminiclostridium_9	Tryptamine	-0.70255	0.0108388	0.0472535	12
Ruminococcaceae_UCG-002	Fructose 6-phosphate	-0.70255	0.0108388	0.0472535	12
Ruminiclostridium_9	Homoserine	-0.702128	0.0109072	0.0474784	12
Ruminococcaceae_UCG-002	6-Hydroxynicotinic acid	-0.702128	0.0109072	0.0474784	12
[Eubacterium]_rectale_group	Mannosamine	-0.70195	0.0109362	0.0475666	12
Ruminiclostridium_5	3-Aminobutyric acid	-0.70182	0.0109574	0.0475666	12
[Ruminococcus]_torques_group	Mucic acid	-0.70182	0.0109574	0.0475666	12
Lachnospiraceae_UCG-004	Glutaric acid	-0.72028	0.0110205	0.0475666	12
Lachnospiraceae_UCG-008	3-Phenylpropionic acid	-0.72028	0.0110205	0.0475666	12
Ruminiclostridium_5	Cadaverine	-0.72028	0.0110205	0.0475666	12
Ruminococcus_1	Hypoxanthine	-0.72028	0.0110205	0.0475666	12
Streptococcus	Hexanoic acid	-0.72028	0.0110205	0.0475666	12
[Ruminococcus]_gauvreauii_group	3-Phenylpropionic acid	-0.72028	0.0110205	0.0475666	12
[Ruminococcus]_gauvreauii_group	γ-Butyrobetaine	-0.72028	0.0110205	0.0475666	12
[Ruminococcus]_gauvreauii_group	Carnitine	-0.72028	0.0110205	0.0475666	12
Parasutterella	Glu	-0.701054	0.0110829	0.0477259	12
Ruminococcaceae_NK4A214_group	N-Acetylalanine	-0.701054	0.0110829	0.0477259	12
Ruminococcaceae_NK4A214_group	Pantothenic acid	-0.701054	0.0110829	0.0477259	12
Bifidobacterium	Leu	-0.700526	0.0111699	0.0480639	12
Tyzzerella	Isopropanolamine	-0.700349	0.0111993	0.0480716	12
Lachnospiraceae_NK4A136_group	3-Aminopropane-1,2-diol	-0.700208	0.0112228	0.0480716	12
Collinsella	NADH	-0.700182	0.011227	0.0480716	12
Sutterella	6,8-Thioctic acid	-0.700182	0.011227	0.0480716	12
Anaerotruncus	O-Acetylserine	-0.700071	0.0112456	0.0480716	12
Sellimonas	Azetidine 2-carboxylic acid	-0.700052	0.0112487	0.0480716	12
Sellimonas	2-Phenylethylamine	-0.700052	0.0112487	0.0480716	12
Sellimonas	cis-4-Hydroxyproline	-0.700052	0.0112487	0.0480716	12
Sellimonas	3-Methoxytyrosine	-0.700052	0.0112487	0.0480716	12
Lachnospiraceae_NK4A136_group	N-Acetylneuraminic acid	-0.699823	0.0112867	0.0481978	12
Shuttleworthia	5'-Deoxy-5'-methylthioadenosine	-0.699686	0.0113097	0.0482226	12
Tyzzerella_3	Thiamine	-0.699686	0.0113097	0.0482226	12
Faecalitalea	Glu	-0.69934	0.0113675	0.0484325	12
Christensenellaceae_R-7_group	Sulfotyrosine	-0.699079	0.0114114	0.0485825	12
Ruminococcaceae_UCG-002	1-Methylhistamine	-0.698927	0.0114371	0.0486102	12
uncultured Ruminococcaceae	1-Methylhistamine	-0.698927	0.0114371	0.0486102	12
Tyzzerella	Agmatine	-0.698887	0.0114438	0.0486102	12
Anaerotruncus	2-Isopropylmalic acid	-0.698446	0.0115183	0.0488202	12
Lachnospiraceae_NK4A136_group	N6-Methyllysine	-0.69844	0.0115193	0.0488202	12
[Eubacterium]_ventriosum_group	5-Hydroxyindoleacetic acid	-0.69844	0.0115193	0.0488202	12
Tyzzerella	6,8-Thioctic acid	-0.697949	0.0116026	0.0491362	12
Barnesiella	Argininosuccinic acid	-0.697897	0.0116115	0.0491367	12
Acidaminococcus	Hexanoic acid	-0.6976	0.0116622	0.0492032	12
Megamonas	Isoglutamic acid	-0.6976	0.0116622	0.0492032	12
Prevotellaceae_NK3B31_group	Isoglutamic acid	-0.6976	0.0116622	0.0492032	12
unassigned Clostridiales_vadinBB60_group	Pantothenic acid	-0.6976	0.0116622	0.0492032	12
Parasutterella	Quinic acid	-0.697421	0.0116927	0.0492335	12
Ruminiclostridium_5	Taurine	-0.6972	0.0117306	0.0492335	12
Ruminiclostridium_9	Creatine	-0.6972	0.0117306	0.0492335	12
Ruminiclostridium_9	Guanosine	-0.6972	0.0117306	0.0492335	12
Ruminiclostridium_9	S-Adenosylmethionine	-0.6972	0.0117306	0.0492335	12
Ruminococcaceae_UCG-002	N-Acetylalanine	-0.6972	0.0117306	0.0492335	12
[Eubacterium]_coprostanoligenes_group	3-(4-Hydroxyphenyl)propionic acid	-0.6972	0.0117306	0.0492335	12
Bifidobacterium	Cadaverine	-0.697024	0.011761	0.049324	12
Fusobacterium	dTMP	-0.696109	0.011919	0.0499126	12
Ruminococcus_1	NMN	-0.696109	0.011919	0.0499126	12

## Sheet: Family
Table S4. Spearman correlations between the gut bacteria and the intestinal metabolites (the OTU, genus, family, and phylum level in each tab)
3. Families and Metabolites (positive and negative correlations, q < 0.05)
Family	Metabolite	Correlation coefficient	p value	q value	Sample size
Bacteroidaceae	5-Aminovaleric acid	0.923077	0	0	12
Bacteroidaceae	Creatine	0.902098	0	0	12
Clostridiales_vadinBB60_group	m-Hydroxybenzoic acid	0.987952	1.95938e-09	6.70013e-07	12
Clostridiales_vadinBB60_group	6-Aminohexanoic acid	0.987952	1.95938e-09	6.70013e-07	12
Clostridiales_vadinBB60_group	γ-Glu-2-aminobutyric acid	0.987952	1.95938e-09	6.70013e-07	12
Clostridiales_vadinBB60_group	Azelaic acid	0.963855	4.57217e-07	0.000121649	12
Prevotellaceae	3-(4-Hydroxyphenyl)propionic acid	0.963224	4.98049e-07	0.000121649	12
Clostridiales_vadinBB60_group	Hordenine	0.951807	1.88779e-06	0.000403457	12
Christensenellaceae	N-Methylproline	0.941298	4.97231e-06	0.000944604	12
Prevotellaceae	NMN	0.915245	2.98349e-05	0.0045146	12
Prevotellaceae	N8-Acetylspermidine	0.914187	3.16859e-05	0.0045146	12
Prevotellaceae	N1,N8-Diacetylspermidine	0.914187	3.16859e-05	0.0045146	12
Bacteroidaceae	Creatinine	0.903679	5.54404e-05	0.0072915	12
Prevotellaceae	Cadaverine	0.900177	6.58802e-05	0.00750927	12
Prevotellaceae	Choline	0.900177	6.58802e-05	0.00750927	12
Christensenellaceae	N-Acetylglutamine	0.896939	7.68463e-05	0.00821177	12
Christensenellaceae	Shikimic acid	0.889493	0.00010752	0.0107824	12
Acidaminococcaceae	Homoserine	0.886525	0.000122123	0.0107824	12
Christensenellaceae	N-Acetylglutamic acid	0.886261	0.000123491	0.0107824	12
Veillonellaceae	Sedoheptulose 7-phosphate	0.88576	0.000126128	0.0107824	12
Acidaminococcaceae	Ile	0.880304	0.000157757	0.0128441	12
Rikenellaceae	N-Methylproline	0.878947	0.000166504	0.0129401	12
Christensenellaceae	N-Acetylaspartic acid	0.875583	0.000189842	0.0141123	12
Acidaminococcaceae	Anserine_divalent	0.873261	0.000207389	0.0147744	12
Bacteroidaceae	N-Acetylputrescine	0.872024	0.000217238	0.0148569	12
Bacteroidaceae	Ascorbate 2-sulfate	0.869633	0.000237308	0.0153879	12
Acidaminococcaceae	Glyceric acid	0.868984	0.000243002	0.0153879	12
Acidaminococcaceae	β-Ala	0.866219	0.000268443	0.0158351	12
Bacteroidaceae	O-Acetylcarnitine	0.865578	0.000274627	0.0158351	12
Acidaminococcaceae	Mannosamine	0.865248	0.000277848	0.0158351	12
Clostridiales_vadinBB60_group	Normetanephrine	0.862834	0.000302358	0.0166761	12
Acidaminococcaceae	Hydroxyproline	0.860682	0.000325598	0.0172319	12
Family_XIII	N-Methylproline	0.859649	0.000337237	0.0172319	12
Bacteroidaceae	Mannosamine	0.859176	0.000342671	0.0172319	12
Bifidobacteriaceae	N-Acetylglutamine	0.858145	0.000354759	0.01733	12
Enterobacteriaceae	7,8-Dihydrobiopterin	0.857056	0.000367876	0.0174716	12
Alcaligenaceae	Dodecanedioic acid	0.867133	0.000443302	0.0204848	12
Erysipelotrichaceae	Methionine sulfoxide	0.844134	0.000554262	0.0235153	12
Erysipelotrichaceae	Shikimic acid	0.84355	0.000564148	0.0235153	12
Alcaligenaceae	Pelargonic acid	0.86014	0.000597084	0.0235153	12
Bacteroidaceae	Agmatine	0.86014	0.000597084	0.0235153	12
Bacteroidaceae	UDP	0.841132	0.000606506	0.0235153	12
Clostridiales_vadinBB60_group	Citraconic acid	0.839654	0.00063359	0.0235153	12
Clostridiales_vadinBB60_group	3-Hydroxyanthranilic acid	0.839654	0.00063359	0.0235153	12
Acidaminococcaceae	Creatinine	0.839518	0.000636125	0.0235153	12
Clostridiales_vadinBB60_group	Tyrosine methyl ester	0.839317	0.000639894	0.0235153	12
Acidaminococcaceae	Uridine	0.838049	0.000664043	0.0235153	12
Coriobacteriaceae	Cysteic acid	0.838049	0.000664043	0.0235153	12
Prevotellaceae	4-(β-Acetylaminoethyl)imidazole	0.837129	0.000682001	0.0235153	12
Bifidobacteriaceae	N-Methylproline	0.836842	0.000687681	0.0235153	12
Prevotellaceae	Fructose 6-phosphate	0.834332	0.00073893	0.0247723	12
Bacteroidaceae	β-Ala	0.853147	0.000771902	0.0253801	12
Prevotellaceae	Ribulose 5-phosphate	0.83003	0.000833583	0.0265431	12
Prevotellaceae	Carboxymethyllysine	0.829825	0.000838322	0.0265431	12
Prevotellaceae	Ser	0.826621	0.000915011	0.0284445	12
Christensenellaceae	Cytosine	0.825553	0.000941757	0.0287531	12
Acidaminococcaceae	5-Aminovaleric acid	0.823964	0.000982639	0.0289668	12
Acidaminococcaceae	Phe	0.823964	0.000982639	0.0289668	12
Enterobacteriaceae	UDP-glucuronic acid	0.823076	0.00100607	0.0291549	12
Bacteroidaceae	2-Methylserine	0.822194	0.00102978	0.0293018	12
Veillonellaceae	1-Methylnicotinamide	0.821621	0.00104542	0.0293018	12
Veillonellaceae	N-Methylglutamic acid	0.820836	0.00106712	0.0294278	12
Prevotellaceae	N-Acetylneuraminic acid	0.818354	0.00113806	0.0308859	12
Bacteroidaceae	Lactic acid	0.839161	0.00119187	0.0318409	12
Veillonellaceae	Glycerol 3-phosphate	0.813667	0.00128185	0.0329902	12
Enterobacteriaceae	N6,N6,N6-Trimethyllysine	0.812991	0.0013037	0.0329902	12
Bacteroidaceae	GABA	0.812611	0.0013161	0.0329902	12
Veillonellaceae	NMN	0.811946	0.001338	0.0329902	12
Acidaminococcaceae	GABA	0.811299	0.00135962	0.0329902	12
Bacteroidaceae	2-Quinolinecarboxylic acid	0.810992	0.00136996	0.0329902	12
Bacteroidaceae	Alloisoleucine	0.810992	0.00136996	0.0329902	12
Bacteroidaceae	Carnosine	0.806183	0.00153995	0.0360466	12
Prevotellaceae	Nicotinic acid	0.805605	0.00156143	0.0360466	12
Alcaligenaceae	Undecanoic acid	0.804876	0.00158885	0.0360466	12
Fusobacteriaceae	Cholic acid	0.804876	0.00158885	0.0360466	12
Acidaminococcaceae	Ala	0.802837	0.00166751	0.0360466	12
Acidaminococcaceae	Leu	0.802837	0.00166751	0.0360466	12
Bacteroidaceae	Taurine	0.802837	0.00166751	0.0360466	12
Christensenellaceae	Tyrosine methyl ester	0.801739	0.00171107	0.0360466	12
Bacteroidaceae	Propionic acid	0.825175	0.0017186	0.0360466	12
Bacteroidaceae	Inosine	0.825175	0.0017186	0.0360466	12
Christensenellaceae	Isoglutamic acid	0.800839	0.00174744	0.0360466	12
Acidaminococcaceae	Ferulic acid	0.800264	0.00177096	0.0360466	12
Acidaminococcaceae	5-Amino-4-oxovaleric acid	0.800264	0.00177096	0.0360466	12
Prevotellaceae	Propionic acid	0.7986	0.00184042	0.0370197	12
Christensenellaceae	Sebacic acid	0.797279	0.00189705	0.0373583	12
Rikenellaceae	Cysteic acid	0.797189	0.00190095	0.0373583	12
Acidaminococcaceae	Val	0.795794	0.00196229	0.0381253	12
Erysipelotrichaceae	Normetanephrine	0.794648	0.00201382	0.0386871	12
Bacteroidaceae	Gluconic acid	0.79372	0.00205628	0.0390638	12
Prevotellaceae	Inosine	0.791595	0.0021561	0.04051	12
Erysipelotrichaceae	Undecanoic acid	0.790374	0.00221511	0.0406461	12
Prevotellaceae	6-Hydroxynicotinic acid	0.790135	0.00222682	0.0406461	12
Fusobacteriaceae	Nω-Methylarginine	0.789975	0.00223466	0.0406461	12
Prevotellaceae	Guanidinosuccinic acid	0.788902	0.00228787	0.040828	12
Acidaminococcaceae	Citric acid	0.788752	0.00229539	0.040828	12
Christensenellaceae	Asn	0.78798	0.00233437	0.040828	12
Bacteroidaceae	Homocysteic acid	0.787598	0.00235387	0.040828	12
Bacteroidaceae	Ala	0.811189	0.00236893	0.040828	12
Veillonellaceae	N-Acetylglucosamine 6-phosphate	0.786601	0.00240525	0.040828	12
Porphyromonadaceae	Lauric acid	0.78459	0.0025116	0.040828	12
Prevotellaceae	Citric acid	0.78459	0.0025116	0.040828	12
Clostridiales_vadinBB60_group	Betonicine	0.783843	0.00255197	0.040828	12
Bacteroidaceae	Guanidinosuccinic acid	0.783789	0.00255489	0.040828	12
Family_XIII	Cysteic acid	0.78308	0.00259375	0.040828	12
Bacteroidaceae	6,8-Thioctic acid	0.782166	0.00264443	0.040828	12
Acidaminococcaceae	Carnitine	0.78171	0.00267007	0.040828	12
Bacteroidaceae	Homoserine	0.78171	0.00267007	0.040828	12
Prevotellaceae	Cyclohexanecarboxylic acid	0.781087	0.0027053	0.040828	12
Rikenellaceae	N-Acetylglutamine	0.781087	0.0027053	0.040828	12
Prevotellaceae	N-Acetylputrescine	0.780849	0.00271885	0.040828	12
Fusobacteriaceae	3-Hydroxypropionic acid	0.780457	0.00274131	0.040828	12
Fusobacteriaceae	S-Carboxymethylcysteine	0.780457	0.00274131	0.040828	12
Bacteroidaceae	2-Hydroxyvaleric acid	0.804196	0.00274614	0.040828	12
Bacteroidaceae	Homovanillic acid	0.804196	0.00274614	0.040828	12
Veillonellaceae	2-Isopropylmalic acid	0.778865	0.00283391	0.0413297	12
Acidaminococcaceae	3-Aminobutyric acid	0.777458	0.0029178	0.0413297	12
Prevotellaceae	Glucose 1-phosphate	0.777232	0.00293144	0.0413297	12
Enterobacteriaceae	Azetidine 2-carboxylic acid	0.77694	0.00294909	0.0413297	12
Enterobacteriaceae	2-Phenylethylamine	0.77694	0.00294909	0.0413297	12
Enterobacteriaceae	cis-4-Hydroxyproline	0.77694	0.00294909	0.0413297	12
Enterobacteriaceae	3-Methoxytyrosine	0.77694	0.00294909	0.0413297	12
Clostridiales_vadinBB60_group	2,4-Diaminobutyric acid	0.776151	0.00299737	0.0415212	12
Christensenellaceae	m-Hydroxybenzoic acid	0.775532	0.00303561	0.0415212	12
Christensenellaceae	6-Aminohexanoic acid	0.775532	0.00303561	0.0415212	12
Bacteroidaceae	Hydroxyproline	0.774082	0.00312666	0.042118	12
Acidaminococcaceae	Citramalic acid	0.774053	0.00312851	0.042118	12
Bacteroidaceae	Val	0.797203	0.00316125	0.0422263	12
Prevotellaceae	1-Methylnicotinamide	0.771034	0.0033248	0.0431502	12
Prevotellaceae	N-Acetylglucosamine 6-phosphate	0.770579	0.00335518	0.0431502	12
Christensenellaceae	Pimelic acid	0.768805	0.00347566	0.0431502	12
Veillonellaceae	3-(4-Hydroxyphenyl)propionic acid	0.768805	0.00347566	0.0431502	12
Erysipelotrichaceae	Timolol	0.768621	0.00348837	0.0431502	12
Bacteroidaceae	6-Hydroxynicotinic acid	0.767625	0.00355762	0.0431502	12
Enterobacteriaceae	3-Hydroxypropionic acid	0.76758	0.00356077	0.0431502	12
Enterobacteriaceae	S-Carboxymethylcysteine	0.76758	0.00356077	0.0431502	12
Rikenellaceae	N-Acetylaspartic acid	0.767076	0.00359618	0.0431502	12
Streptococcaceae	Tyramine	0.79021	0.00361681	0.0431502	12
Clostridiales_vadinBB60_group	Shikimic acid	0.766188	0.00365936	0.0431502	12
Veillonellaceae	β-Ala-Lys	0.766188	0.00365936	0.0431502	12
Prevotellaceae	1-Methylhistamine	0.765543	0.00370571	0.0431502	12
Enterobacteriaceae	UDP	0.765355	0.0037193	0.0431502	12
Desulfovibrionaceae	Xanthosine	0.764917	0.00375117	0.0431502	12
Clostridiales_vadinBB60_group	N2-Acetylaminoadipic acid	0.764247	0.00380028	0.0431502	12
Prevotellaceae	β-Ala	0.763574	0.00385009	0.0431502	12
Desulfovibrionaceae	Shikimic acid	0.762578	0.00392472	0.0431502	12
Acidaminococcaceae	2-Hydroxy-4-methylvaleric acid	0.762555	0.00392645	0.0431502	12
Prevotellaceae	Mannosamine	0.761915	0.00397495	0.0431502	12
Clostridiales_vadinBB60_group	N-Acetylglutamine	0.761853	0.00397973	0.0431502	12
Fusobacteriaceae	Azetidine 2-carboxylic acid	0.761421	0.00401273	0.0431502	12
Fusobacteriaceae	2-Phenylethylamine	0.761421	0.00401273	0.0431502	12
Fusobacteriaceae	cis-4-Hydroxyproline	0.761421	0.00401273	0.0431502	12
Fusobacteriaceae	3-Methoxytyrosine	0.761421	0.00401273	0.0431502	12
Bacteroidaceae	Ile	0.783217	0.00411545	0.0431502	12
Erysipelotrichaceae	Sebacic acid	0.783217	0.00411545	0.0431502	12
Porphyromonadaceae	Decanoic acid	0.783217	0.00411545	0.0431502	12
Erysipelotrichaceae	N-Methylproline	0.760071	0.00411738	0.0431502	12
Acidaminococcaceae	Ascorbate 2-sulfate	0.759259	0.00418132	0.0431502	12
Alcaligenaceae	Shikimic acid	0.758127	0.00427167	0.0431502	12
Veillonellaceae	Malic acid	0.758127	0.00427167	0.0431502	12
Acidaminococcaceae	Azetidine 2-carboxylic acid	0.757993	0.00428247	0.0431502	12
Acidaminococcaceae	2-Phenylethylamine	0.757993	0.00428247	0.0431502	12
Acidaminococcaceae	cis-4-Hydroxyproline	0.757993	0.00428247	0.0431502	12
Acidaminococcaceae	3-Methoxytyrosine	0.757993	0.00428247	0.0431502	12
Streptococcaceae	Ferulic acid	0.757204	0.00434648	0.0431502	12
Streptococcaceae	5-Amino-4-oxovaleric acid	0.757204	0.00434648	0.0431502	12
Prevotellaceae	Phenaceturic acid	0.756569	0.00439849	0.0431502	12
Prevotellaceae	Prostaglandin F2α	0.756569	0.00439849	0.0431502	12
Bacteroidaceae	3-Aminobutyric acid	0.756406	0.00441191	0.0431502	12
Porphyromonadaceae	threo-β-Methylaspartic acid	0.756406	0.00441191	0.0431502	12
Ruminococcaceae	Piperidine	0.754568	0.00456545	0.0431502	12
Veillonellaceae	N1,N8-Diacetylspermidine	0.754568	0.00456545	0.0431502	12
Clostridiales_vadinBB60_group	Methionine sulfoxide	0.753993	0.00461428	0.0431502	12
Prevotellaceae	β-Ala-Lys	0.753993	0.00461428	0.0431502	12
Bacteroidaceae	Isopropanolamine	0.753931	0.0046196	0.0431502	12
Acidaminococcaceae	Gly	0.75354	0.00465308	0.0431502	12
Acidaminococcaceae	Creatine	0.75354	0.00465308	0.0431502	12
Bacteroidaceae	Leu	0.776224	0.00465988	0.0431502	12
Clostridiales_vadinBB60_group	5-Oxohexanoic acid	0.752674	0.00472788	0.0431502	12
Erysipelotrichaceae	m-Hydroxybenzoic acid	0.752674	0.00472788	0.0431502	12
Erysipelotrichaceae	6-Aminohexanoic acid	0.752674	0.00472788	0.0431502	12
Erysipelotrichaceae	Hordenine	0.752674	0.00472788	0.0431502	12
Streptococcaceae	Azetidine 2-carboxylic acid	0.752674	0.00472788	0.0431502	12
Streptococcaceae	2-Phenylethylamine	0.752674	0.00472788	0.0431502	12
Streptococcaceae	cis-4-Hydroxyproline	0.752674	0.00472788	0.0431502	12
Streptococcaceae	3-Methoxytyrosine	0.752674	0.00472788	0.0431502	12
Rikenellaceae	Asn	0.752632	0.00473155	0.0431502	12
Acidaminococcaceae	Homocarnosine	0.752145	0.00477395	0.0431502	12
Clostridiales_vadinBB60_group	Undecanoic acid	0.751904	0.00479515	0.0431502	12
Clostridiales_vadinBB60_group	Diphenylcarbazide	0.751904	0.00479515	0.0431502	12
Prevotellaceae	Imidazolelactic acid	0.751513	0.00482952	0.0432319	12
Bacteroidaceae	Sulfotyrosine	0.751009	0.00487425	0.0434051	12
Family_XIII	N-Acetylglutamine	0.749563	0.00500405	0.0434674	12
Prevotellaceae	Malic acid	0.749563	0.00500405	0.0434674	12
Enterobacteriaceae	Nω-Methylarginine	0.748858	0.00506831	0.0434674	12
Veillonellaceae	Carboxymethyllysine	0.748759	0.00507736	0.0434674	12
Clostridiales_vadinBB60_group	Nalidixic acid	0.747927	0.00515415	0.0434674	12
Acidaminococcaceae	Ethyl glucuronide	0.747806	0.00516538	0.0434674	12
Bifidobacteriaceae	Cysteic acid	0.747806	0.00516538	0.0434674	12
Prevotellaceae	Trimethylamine	0.747775	0.00516828	0.0434674	12
Christensenellaceae	Hordenine	0.7475	0.00519382	0.0434674	12
Christensenellaceae	γ-Glu-2-aminobutyric acid	0.7475	0.00519382	0.0434674	12
Bifidobacteriaceae	Asn	0.747368	0.00520614	0.0434674	12
Prevotellaceae	GABA	0.747368	0.00520614	0.0434674	12
Erysipelotrichaceae	N-Acetylglutamine	0.769231	0.00525292	0.0434674	12
Ruminococcaceae	N-Acetylaspartic acid	0.769231	0.00525292	0.0434674	12
Veillonellaceae	Ribulose 5-phosphate	0.746571	0.00528106	0.0434674	12
Acidaminococcaceae	2-Hydroxyvaleric acid	0.746497	0.00528802	0.0434674	12
Acidaminococcaceae	2-Methylserine	0.745563	0.00537695	0.043987	12
Enterobacteriaceae	Agmatine	0.745241	0.0054078	0.0440287	12
Acidaminococcaceae	N-Acetylneuraminic acid	0.744681	0.0054619	0.0442584	12
Christensenellaceae	Suberic acid	0.74389	0.00553894	0.0446709	12
Prevotellaceae	Hydroxyproline	0.742105	0.00571579	0.0458808	12
Christensenellaceae	Undecanoic acid	0.741824	0.00574408	0.0458924	12
Christensenellaceae	Dodecanedioic acid	0.740331	0.00589582	0.0462157	12
Bacteroidaceae	Putrescine	0.762238	0.00589748	0.0462157	12
Coriobacteriaceae	N-Acetyllysine	0.762238	0.00589748	0.0462157	12
Bacteroidaceae	3-Hydroxybutyric acid	0.739616	0.00596952	0.0462157	12
Acidaminococcaceae	3-Hydroxypropionic acid	0.739505	0.00598099	0.0462157	12
Acidaminococcaceae	S-Carboxymethylcysteine	0.739505	0.00598099	0.0462157	12
Bacteroidaceae	1-Methyl-4-imidazoleacetic acid	0.739055	0.00602782	0.0462157	12
Family_XIII	N-Acetylaspartic acid	0.739055	0.00602782	0.0462157	12
Prevotellaceae	Phe	0.739055	0.00602782	0.0462157	12
Christensenellaceae	Azelaic acid	0.738157	0.00612217	0.0467296	12
Prevotellaceae	3-Hydroxybutyric acid	0.737281	0.0062152	0.0472288	12
Bifidobacteriaceae	N-Acetylaspartic acid	0.735553	0.00640178	0.047664	12
Clostridiales_vadinBB60_group	6-Hydroxyhexanoic acid	0.734316	0.00653793	0.047664	12
Clostridiales_vadinBB60_group	Pimelic acid	0.734316	0.00653793	0.047664	12
Clostridiales_vadinBB60_group	4-Pyridoxic acid	0.734316	0.00653793	0.047664	12
Clostridiales_vadinBB60_group	Sebacic acid	0.734316	0.00653793	0.047664	12
Coriobacteriaceae	N,N-Dimethylhistidine	0.734316	0.00653793	0.047664	12
Erysipelotrichaceae	Azelaic acid	0.734316	0.00653793	0.047664	12
Streptococcaceae	3-Hydroxypropionic acid	0.734316	0.00653793	0.047664	12
Streptococcaceae	S-Carboxymethylcysteine	0.734316	0.00653793	0.047664	12
Bacteroidaceae	Ser	0.755245	0.00659654	0.047664	12
Bacteroidaceae	Phe	0.755245	0.00659654	0.047664	12
Veillonellaceae	FMN	0.733696	0.006607	0.047664	12
Coriobacteriaceae	Kynurenic acid	0.733012	0.00668381	0.0478146	12
Erysipelotrichaceae	Tyrosine methyl ester	0.733012	0.00668381	0.0478146	12
Acidaminococcaceae	8-Anilino-1-naphthalenesulfonic acid	0.732413	0.00675165	0.0478991	12
Acidaminococcaceae	S-Adenosylmethionine	0.732413	0.00675165	0.0478991	12
Enterobacteriaceae	6,8-Thioctic acid	0.731892	0.00681099	0.0481204	12
Acidaminococcaceae	Nω-Methylarginine	0.730262	0.00699944	0.0492483	12
Coriobacteriaceae	Ser	-0.958042	0	0	12
Coriobacteriaceae	Inosine	-0.944056	0	0	12
Family_XIII	2-Methylserine	-0.962691	5.34731e-07	0.000268754	12
Rikenellaceae	Homovanillic acid	-0.956219	1.1769e-06	0.000443631	12
Family_XIII	2-Hydroxyvaleric acid	-0.952716	1.71904e-06	0.000518389	12
Bifidobacteriaceae	2-Hydroxyvaleric acid	-0.942208	4.60562e-06	0.000992044	12
Rikenellaceae	Phe	-0.942208	4.60562e-06	0.000992044	12
Family_XIII	Putrescine	-0.938705	6.14423e-06	0.00115803	12
Bifidobacteriaceae	Carnosine	-0.934718	8.36298e-06	0.00140107	12
Family_XIII	Inosine	-0.928198	1.33123e-05	0.00183118	12
Fusobacteriaceae	Sebacic acid	-0.928146	1.33593e-05	0.00183118	12
Rikenellaceae	3-Hydroxybutyric acid	-0.926141	1.52775e-05	0.00191961	12
Fusobacteriaceae	Piperidine	-0.922666	1.91109e-05	0.00221655	12
Rikenellaceae	2-Hydroxyvaleric acid	-0.921192	2.09498e-05	0.00225628	12
Rikenellaceae	2-Methylserine	-0.916339	2.8011e-05	0.00251452	12
Bifidobacteriaceae	Isopropanolamine	-0.916024	2.85269e-05	0.00251452	12
Family_XIII	Carnosine	-0.916024	2.85269e-05	0.00251452	12
Family_XIII	Creatine	-0.914187	3.16859e-05	0.00251452	12
Rikenellaceae	Putrescine	-0.914187	3.16859e-05	0.00251452	12
Rikenellaceae	Inosine	-0.907182	4.63469e-05	0.0034066	12
Rikenellaceae	N-Acetylputrescine	-0.905642	5.01861e-05	0.0034066	12
Rikenellaceae	Isopropanolamine	-0.904807	5.2371e-05	0.0034066	12
Coriobacteriaceae	2-Methylserine	-0.904058	5.4395e-05	0.0034066	12
Bifidobacteriaceae	Phe	-0.903679	5.54404e-05	0.0034066	12
Bifidobacteriaceae	2-Methylserine	-0.902077	6.00408e-05	0.0034066	12
Christensenellaceae	Met	-0.902077	6.00408e-05	0.0034066	12
Family_XIII	GABA	-0.901754	6.1002e-05	0.0034066	12
Rikenellaceae	Mevalonic acid	-0.900177	6.58802e-05	0.00354763	12
Christensenellaceae	1-Methyl-4-imidazoleacetic acid	-0.894946	8.42789e-05	0.00406477	12
Rikenellaceae	GABA	-0.894737	8.50896e-05	0.00406477	12
Ruminococcaceae	Tryptamine	-0.89338	9.05039e-05	0.00406477	12
Family_XIII	Homovanillic acid	-0.893171	9.13597e-05	0.00406477	12
Rikenellaceae	β-Ala	-0.893171	9.13597e-05	0.00406477	12
Coriobacteriaceae	Creatine	-0.888112	9.16586e-05	0.00406477	12
Family_XIII	Isopropanolamine	-0.889852	0.000105851	0.00431943	12
Rikenellaceae	Carnosine	-0.889852	0.000105851	0.00431943	12
Christensenellaceae	6-Phosphogluconic acid	-0.889821	0.000105995	0.00431943	12
Coriobacteriaceae	Mannosamine	-0.887346	0.000117937	0.00467958	12
Rikenellaceae	Mucic acid	-0.886624	0.000121611	0.00470165	12
Bifidobacteriaceae	Homoserine	-0.885374	0.000128186	0.00483194	12
Fusobacteriaceae	Dodecanedioic acid	-0.884639	0.00013218	0.00483211	12
Family_XIII	Trp	-0.882663	0.000143397	0.00483211	12
Rikenellaceae	Ala	-0.882663	0.000143397	0.00483211	12
Christensenellaceae	3-Hydroxybutyric acid	-0.882069	0.000146913	0.00483211	12
Bifidobacteriaceae	Putrescine	-0.879161	0.000165104	0.00483211	12
Family_XIII	Mevalonic acid	-0.879161	0.000165104	0.00483211	12
Family_XIII	Carnitine	-0.879161	0.000165104	0.00483211	12
Rikenellaceae	6-Phosphogluconic acid	-0.879161	0.000165104	0.00483211	12
Rikenellaceae	Leu	-0.879161	0.000165104	0.00483211	12
Bifidobacteriaceae	3-Hydroxybutyric acid	-0.878926	0.000166648	0.00483211	12
Bifidobacteriaceae	Glyceric acid	-0.878926	0.000166648	0.00483211	12
Fusobacteriaceae	N6-Acetyllysine	-0.878926	0.000166648	0.00483211	12
Family_XIII	Hydroxyproline	-0.877193	0.000178377	0.00507463	12
Coriobacteriaceae	Citric acid	-0.881119	0.000192153	0.00536531	12
Rikenellaceae	Hydroxyproline	-0.873684	0.000204101	0.0054954	12
Rikenellaceae	Carboxymethyllysine	-0.873684	0.000204101	0.0054954	12
Bifidobacteriaceae	Taurocholic acid	-0.872155	0.000216175	0.00552453	12
Coriobacteriaceae	GABA	-0.872155	0.000216175	0.00552453	12
Rikenellaceae	5-Aminovaleric acid	-0.872155	0.000216175	0.00552453	12
Family_XIII	Homoserine	-0.871264	0.000223466	0.00561566	12
Family_XIII	Argininosuccinic acid	-0.870175	0.000232634	0.00569673	12
Family_XIII	N-Acetylputrescine	-0.869987	0.000234248	0.00569673	12
Bifidobacteriaceae	Argininosuccinic acid	-0.866667	0.000264186	0.00632281	12
Family_XIII	Phe	-0.86515	0.000278812	0.00653326	12
Bifidobacteriaceae	Alloisoleucine	-0.863189	0.000298653	0.00653326	12
Family_XIII	O-Acetylcarnitine	-0.863189	0.000298653	0.00653326	12
Bifidobacteriaceae	Hydroxyproline	-0.863158	0.000298977	0.00653326	12
Family_XIII	Carboxymethyllysine	-0.863158	0.000298977	0.00653326	12
Rikenellaceae	1-Methyl-4-imidazoleacetic acid	-0.863158	0.000298977	0.00653326	12
Coriobacteriaceae	Trp	-0.874126	0.000308861	0.00657069	12
Ruminococcaceae	N-Acetyl-β-alanine	-0.862168	0.000309405	0.00657069	12
Coriobacteriaceae	Hydroxyproline	-0.861648	0.000315007	0.00659673	12
Family_XIII	Gluconic acid	-0.859291	0.00034135	0.00685772	12
Acidaminococcaceae	Cysteic acid	-0.858156	0.000354627	0.00685772	12
Bifidobacteriaceae	Carnitine	-0.858145	0.000354759	0.00685772	12
Family_XIII	Ala	-0.858145	0.000354759	0.00685772	12
Rikenellaceae	Taurocholic acid	-0.858145	0.000354759	0.00685772	12
Rikenellaceae	N6-Methyllysine	-0.858145	0.000354759	0.00685772	12
Family_XIII	Guanidinosuccinic acid	-0.856202	0.000378432	0.00722274	12
Bifidobacteriaceae	Homovanillic acid	-0.854642	0.000398308	0.00732396	12
Bifidobacteriaceae	β-Ala	-0.854642	0.000398308	0.00732396	12
Family_XIII	Ser	-0.854642	0.000398308	0.00732396	12
Christensenellaceae	Mevalonic acid	-0.854228	0.000403724	0.00733219	12
Rikenellaceae	Mannosamine	-0.853627	0.00041167	0.00733219	12
Family_XIII	3-Hydroxybutyric acid	-0.853502	0.000413344	0.00733219	12
Ruminococcaceae	SDMA	-0.867133	0.000443302	0.00772789	12
Family_XIII	Nicotinic acid	-0.85114	0.000445901	0.00772789	12
Rikenellaceae	Met	-0.849123	0.000475241	0.0080058	12
Bifidobacteriaceae	Guanidinosuccinic acid	-0.848724	0.000481214	0.0080058	12
Rikenellaceae	Guanidinosuccinic acid	-0.848724	0.000481214	0.0080058	12
Rikenellaceae	Gluconic acid	-0.848594	0.000483176	0.0080058	12
Bifidobacteriaceae	Inosine	-0.847637	0.000497797	0.00807069	12
Ruminococcaceae	5-Hydroxylysine	-0.847637	0.000497797	0.00807069	12
Rikenellaceae	Homoserine	-0.846573	0.000514459	0.0082521	12
Bifidobacteriaceae	GABA	-0.845614	0.000529834	0.00840926	12
Family_XIII	β-Ala	-0.844134	0.000554262	0.00861558	12
Rikenellaceae	Val	-0.844134	0.000554262	0.00861558	12
Christensenellaceae	Cholic acid	-0.84355	0.000564148	0.00867976	12
Alcaligenaceae	Mucic acid	-0.842184	0.00058779	0.00895217	12
Coriobacteriaceae	Nicotinic acid	-0.86014	0.000597084	0.00900278	12
Coriobacteriaceae	NMN	-0.841132	0.000606506	0.0090543	12
Rikenellaceae	Creatine	-0.840632	0.000615569	0.0090995	12
Coriobacteriaceae	Gluconic acid	-0.839991	0.000627337	0.00912393	12
Coriobacteriaceae	Carnosine	-0.839774	0.000631345	0.00912393	12
Family_XIII	UDP	-0.838974	0.000646346	0.00912393	12
Bifidobacteriaceae	Met	-0.838596	0.000653528	0.00912393	12
Family_XIII	Ethyl glucuronide	-0.838596	0.000653528	0.00912393	12
Rikenellaceae	Ethyl glucuronide	-0.838596	0.000653528	0.00912393	12
Christensenellaceae	3-Aminopropane-1,2-diol	-0.836957	0.000685413	0.00948128	12
Bifidobacteriaceae	O-Acetylcarnitine	-0.835848	0.000707633	0.00961227	12
Family_XIII	Alloisoleucine	-0.835848	0.000707633	0.00961227	12
Prevotellaceae	3-Amino-2-piperidone	-0.835343	0.000717955	0.00966541	12
Ruminococcaceae	Adenosine	-0.853147	0.000771902	0.0102997	12
Peptostreptococcaceae	1-Methylnicotinamide	-0.832092	0.000787114	0.0104106	12
Family_XIII	Glyceric acid	-0.831711	0.000795552	0.0104307	12
Coriobacteriaceae	Homoserine	-0.831007	0.000811316	0.0105456	12
Fusobacteriaceae	Shikimic acid	-0.8304	0.000825096	0.0106331	12
Rikenellaceae	6,8-Thioctic acid	-0.829383	0.000848594	0.0108432	12
Bifidobacteriaceae	Trp	-0.826621	0.000915011	0.0113086	12
Bifidobacteriaceae	S-Adenosylmethionine	-0.826621	0.000915011	0.0113086	12
Coriobacteriaceae	Carboxymethyllysine	-0.826621	0.000915011	0.0113086	12
Coriobacteriaceae	Argininosuccinic acid	-0.826621	0.000915011	0.0113086	12
Coriobacteriaceae	2-Hydroxyvaleric acid	-0.846154	0.00096954	0.0115668	12
Coriobacteriaceae	Carnitine	-0.846154	0.00096954	0.0115668	12
Rikenellaceae	Glyceric acid	-0.824447	0.000970078	0.0115668	12
Family_XIII	Mucic acid	-0.824131	0.000978288	0.0115668	12
Coriobacteriaceae	6-Hydroxynicotinic acid	-0.823964	0.000982639	0.0115668	12
Bifidobacteriaceae	8-Anilino-1-naphthalenesulfonic acid	-0.823119	0.00100495	0.0115668	12
Family_XIII	5-Aminovaleric acid	-0.823119	0.00100495	0.0115668	12
Rikenellaceae	4-(β-Acetylaminoethyl)imidazole	-0.823119	0.00100495	0.0115668	12
Rikenellaceae	5'-Deoxy-5'-methylthioadenosine	-0.823119	0.00100495	0.0115668	12
Bifidobacteriaceae	Carboxymethyllysine	-0.821053	0.0010611	0.0121206	12
Bifidobacteriaceae	Guanosine	-0.819616	0.00110155	0.012303	12
Family_XIII	Taurocholic acid	-0.819616	0.00110155	0.012303	12
Rikenellaceae	Citric acid	-0.819616	0.00110155	0.012303	12
Christensenellaceae	5'-Deoxy-5'-methylthioadenosine	-0.818635	0.00112985	0.0125263	12
Bifidobacteriaceae	Cholic acid	-0.816113	0.00120515	0.0126189	12
Bifidobacteriaceae	5'-Deoxy-5'-methylthioadenosine	-0.816113	0.00120515	0.0126189	12
Family_XIII	Citric acid	-0.816113	0.00120515	0.0126189	12
Family_XIII	S-Adenosylmethionine	-0.816113	0.00120515	0.0126189	12
Rikenellaceae	Ser	-0.816113	0.00120515	0.0126189	12
Rikenellaceae	Nicotinic acid	-0.816113	0.00120515	0.0126189	12
Rikenellaceae	Hypoxanthine	-0.816113	0.00120515	0.0126189	12
Rikenellaceae	Tyr	-0.816113	0.00120515	0.0126189	12
Alcaligenaceae	2-Hydroxy-4-methylvaleric acid	-0.81545	0.00122559	0.0127444	12
Christensenellaceae	Mucic acid	-0.813646	0.00128253	0.0132451	12
Christensenellaceae	6,8-Thioctic acid	-0.813151	0.00129851	0.013259	12
Christensenellaceae	Carnosine	-0.81306	0.00130146	0.013259	12
Family_XIII	8-Anilino-1-naphthalenesulfonic acid	-0.812611	0.0013161	0.0133182	12
Christensenellaceae	Taurocholic acid	-0.811516	0.00135232	0.0135008	12
Bifidobacteriaceae	N-Acetylneuraminic acid	-0.811299	0.00135962	0.0135008	12
Bacteroidaceae	Kynurenic acid	-0.810992	0.00136996	0.0135008	12
Coriobacteriaceae	O-Acetylcarnitine	-0.810992	0.00136996	0.0135008	12
Bifidobacteriaceae	Ethyl glucuronide	-0.810526	0.00138575	0.0135677	12
Bacteroidaceae	Cysteic acid	-0.809879	0.00140794	0.0135783	12
Bifidobacteriaceae	Propionic acid	-0.809108	0.00143474	0.0135783	12
Bifidobacteriaceae	Ala	-0.809108	0.00143474	0.0135783	12
Bifidobacteriaceae	Creatine	-0.809108	0.00143474	0.0135783	12
Bacteroidaceae	N-Acetyllysine	-0.832168	0.00144087	0.0135783	12
Coriobacteriaceae	8-Anilino-1-naphthalenesulfonic acid	-0.832168	0.00144087	0.0135783	12
Christensenellaceae	Sulfotyrosine	-0.807971	0.00147497	0.0137099	12
Family_XIII	Mannosamine	-0.807771	0.00148212	0.0137099	12
Rikenellaceae	N-Acetylneuraminic acid	-0.807771	0.00148212	0.0137099	12
Bifidobacteriaceae	Mevalonic acid	-0.805605	0.00156143	0.0143555	12
Fusobacteriaceae	Pyridoxamine 5'-phosphate	-0.804981	0.00158489	0.0144829	12
Bifidobacteriaceae	Mucic acid	-0.804602	0.00159927	0.0145095	12
Coriobacteriaceae	N-Acetylputrescine	-0.804398	0.00160704	0.0145095	12
Bifidobacteriaceae	Tryptamine	-0.802242	0.00169099	0.0150472	12
Rikenellaceae	Fructose 6-phosphate	-0.802242	0.00169099	0.0150472	12
Prevotellaceae	Isoglutamic acid	-0.802103	0.00169653	0.0150472	12
Coriobacteriaceae	Propionic acid	-0.825175	0.0017186	0.0150656	12
Lachnospiraceae	4-Pyridoxic acid	-0.825175	0.0017186	0.0150656	12
Rikenellaceae	6-Hydroxynicotinic acid	-0.800717	0.0017524	0.0152732	12
Desulfovibrionaceae	Pantothenic acid	-0.800005	0.00178164	0.0154387	12
Enterobacteriaceae	Hexanoic acid	-0.798728	0.00183503	0.0157669	12
Bifidobacteriaceae	5-Aminovaleric acid	-0.7986	0.00184042	0.0157669	12
Bifidobacteriaceae	1-Methyl-4-imidazoleacetic acid	-0.796491	0.00193146	0.0164533	12
Bifidobacteriaceae	2-Hydroxybutyric acid	-0.796041	0.00195135	0.0165294	12
Streptococcaceae	8-Hydroxyoctanoic acid	-0.795396	0.00198009	0.0166064	12
Coriobacteriaceae	2,5-Dihydroxybenzoic acid	-0.795098	0.00199349	0.0166064	12
Family_XIII	Gly	-0.795098	0.00199349	0.0166064	12
Coriobacteriaceae	β-Ala	-0.818182	0.0020272	0.0167027	12
Erysipelotrichaceae	6-Phosphogluconic acid	-0.818182	0.0020272	0.0167027	12
Family_XIII	6,8-Thioctic acid	-0.791873	0.00214284	0.0174973	12
Family_XIII	NMN	-0.791759	0.00214825	0.0174973	12
Bifidobacteriaceae	N-Acetylputrescine	-0.791546	0.00215846	0.0174973	12
Fusobacteriaceae	Suberic acid	-0.790374	0.00221511	0.0177655	12
Fusobacteriaceae	N-Acetylglutamic acid	-0.790374	0.00221511	0.0177655	12
Erysipelotrichaceae	Isobutylamine	-0.788752	0.00229539	0.0182873	12
Rikenellaceae	Glucose 1-phosphate	-0.788128	0.00232689	0.0182873	12
Bifidobacteriaceae	Ser	-0.788092	0.00232868	0.0182873	12
Family_XIII	Tyr	-0.788092	0.00232868	0.0182873	12
Coriobacteriaceae	Isopropanolamine	-0.787522	0.00235775	0.0183172	12
Coriobacteriaceae	Guanidinosuccinic acid	-0.787522	0.00235775	0.0183172	12
Coriobacteriaceae	Uridine	-0.811189	0.00236893	0.0183172	12
Christensenellaceae	Isopropanolamine	-0.786464	0.00241239	0.0185581	12
Rikenellaceae	Cys	-0.785163	0.00248092	0.0188407	12
Rikenellaceae	Alloisoleucine	-0.785072	0.00248576	0.0188407	12
Alcaligenaceae	Met	-0.78459	0.0025116	0.0188407	12
Family_XIII	Propionic acid	-0.78459	0.0025116	0.0188407	12
Family_XIII	N6-Methyllysine	-0.78459	0.0025116	0.0188407	12
Erysipelotrichaceae	3-Hydroxybutyric acid	-0.783123	0.00259138	0.0193429	12
Rikenellaceae	N8-Acetylspermidine	-0.781087	0.0027053	0.0200937	12
Family_XIII	Fructose 6-phosphate	-0.780849	0.00271885	0.0200954	12
Lachnospiraceae	Xanthosine	-0.804196	0.00274614	0.020198	12
Streptococcaceae	Digalacturonic acid	-0.778006	0.00288491	0.0211157	12
Alcaligenaceae	1-Methyl-4-imidazoleacetic acid	-0.777584	0.00291017	0.0211977	12
Christensenellaceae	N6-Methyllysine	-0.775924	0.00301135	0.0215679	12
Coriobacteriaceae	Glyceric acid	-0.775872	0.00301455	0.0215679	12
Rikenellaceae	2-Hydroxy-4-methylvaleric acid	-0.775202	0.00305614	0.0215679	12
Family_XIII	SDMA	-0.774082	0.00312666	0.0215679	12
Family_XIII	Adenosine	-0.774082	0.00312666	0.0215679	12
Family_XIII	Guanosine	-0.774082	0.00312666	0.0215679	12
Fusobacteriaceae	N2-Acetylaminoadipic acid	-0.77402	0.00313056	0.0215679	12
Christensenellaceae	Alloisoleucine	-0.773956	0.00313466	0.0215679	12
Rikenellaceae	UDP	-0.7736	0.00315738	0.0215679	12
Rikenellaceae	NMN	-0.7736	0.00315738	0.0215679	12
Coriobacteriaceae	Putrescine	-0.797203	0.00316125	0.0215679	12
Erysipelotrichaceae	5'-Deoxy-5'-methylthioadenosine	-0.797203	0.00316125	0.0215679	12
Porphyromonadaceae	Histamine	-0.797203	0.00316125	0.0215679	12
Streptococcaceae	Glu	-0.797203	0.00316125	0.0215679	12
Coriobacteriaceae	Scopolamine	-0.772002	0.00326089	0.0219814	12
Family_XIII	Met	-0.77193	0.0032656	0.0219814	12
Rikenellaceae	Argininosuccinic acid	-0.77193	0.0032656	0.0219814	12
Bifidobacteriaceae	Nicotinic acid	-0.770579	0.00335518	0.0221882	12
Family_XIII	Hypoxanthine	-0.770579	0.00335518	0.0221882	12
Family_XIII	5'-Deoxy-5'-methylthioadenosine	-0.770579	0.00335518	0.0221882	12
Rikenellaceae	Ile	-0.770579	0.00335518	0.0221882	12
Rikenellaceae	1-Methylhistamine	-0.769449	0.00343155	0.0224775	12
Rikenellaceae	O-Acetylcarnitine	-0.769449	0.00343155	0.0224775	12
Erysipelotrichaceae	Cys	-0.76886	0.00347187	0.0224775	12
Christensenellaceae	Hypoxanthine	-0.768805	0.00347566	0.0224775	12
Coriobacteriaceae	Fructose 6-phosphate	-0.768805	0.00347566	0.0224775	12
Fusobacteriaceae	5-Oxohexanoic acid	-0.768621	0.00348837	0.0224775	12
Acidaminococcaceae	Glutaric acid	-0.767625	0.00355762	0.0226223	12
Acidaminococcaceae	N-Acetyllysine	-0.767625	0.00355762	0.0226223	12
Alcaligenaceae	Argininosuccinic acid	-0.767076	0.00359618	0.0226223	12
Family_XIII	Val	-0.767076	0.00359618	0.0226223	12
Rikenellaceae	S-Adenosylmethionine	-0.767076	0.00359618	0.0226223	12
Coriobacteriaceae	3-(4-Hydroxyphenyl)propionic acid	-0.79021	0.00361681	0.0226223	12
Bifidobacteriaceae	Gluconic acid	-0.766587	0.00363087	0.0226223	12
Rikenellaceae	Sulfotyrosine	-0.766587	0.00363087	0.0226223	12
Bifidobacteriaceae	NMN	-0.766336	0.00364877	0.0226402	12
Family_XIII	6-Hydroxynicotinic acid	-0.765443	0.00371297	0.0229385	12
Christensenellaceae	SDMA	-0.765246	0.00372726	0.0229385	12
Family_XIII	Cholic acid	-0.763574	0.00385009	0.0234078	12
Rikenellaceae	Carnitine	-0.763574	0.00385009	0.0234078	12
Rikenellaceae	Trp	-0.763574	0.00385009	0.0234078	12
Prevotellaceae	Methoxamine	-0.763022	0.00389134	0.0235636	12
Bifidobacteriaceae	2-Hydroxy-4-methylvaleric acid	-0.762699	0.00391561	0.0236157	12
Alcaligenaceae	Nω-Methylarginine	-0.761853	0.00397973	0.0237619	12
Lachnospiraceae	Azelaic acid	-0.761853	0.00397973	0.0237619	12
Bacteroidaceae	Methoxamine	-0.761686	0.00399243	0.0237619	12
Family_XIII	2,5-Dihydroxybenzoic acid	-0.761404	0.00401411	0.0237619	12
Coriobacteriaceae	Ala	-0.783217	0.00411545	0.0237619	12
Coriobacteriaceae	5-Aminovaleric acid	-0.783217	0.00411545	0.0237619	12
Coriobacteriaceae	Phe	-0.783217	0.00411545	0.0237619	12
Ruminococcaceae	8-Anilino-1-naphthalenesulfonic acid	-0.783217	0.00411545	0.0237619	12
Acidaminococcaceae	Imidazole-4-acetic acid	-0.758865	0.00421258	0.0237619	12
Clostridiales_vadinBB60_group	Met	-0.758591	0.0042345	0.0237619	12
Family_XIII	Nω-Methylarginine	-0.758591	0.0042345	0.0237619	12
Prevotellaceae	N,N-Dimethylhistidine	-0.758591	0.0042345	0.0237619	12
Rikenellaceae	3-Hydroxypropionic acid	-0.758591	0.0042345	0.0237619	12
Rikenellaceae	Azetidine 2-carboxylic acid	-0.758591	0.0042345	0.0237619	12
Rikenellaceae	2-Phenylethylamine	-0.758591	0.0042345	0.0237619	12
Rikenellaceae	cis-4-Hydroxyproline	-0.758591	0.0042345	0.0237619	12
Rikenellaceae	S-Carboxymethylcysteine	-0.758591	0.0042345	0.0237619	12
Rikenellaceae	3-Methoxytyrosine	-0.758591	0.0042345	0.0237619	12
Bifidobacteriaceae	6,8-Thioctic acid	-0.758531	0.00423927	0.0237619	12
Family_XIII	1-Methyl-4-imidazoleacetic acid	-0.757895	0.0042904	0.0239594	12
Lachnospiraceae	Normetanephrine	-0.757204	0.00434648	0.024183	12
Family_XIII	Agmatine	-0.756569	0.00439849	0.0242044	12
Rikenellaceae	Thr	-0.756569	0.00439849	0.0242044	12
Rikenellaceae	SDMA	-0.756569	0.00439849	0.0242044	12
Family_XIII	2-Hydroxybutyric acid	-0.754363	0.0045828	0.0247523	12
Fusobacteriaceae	Pimelic acid	-0.754118	0.00460361	0.0247523	12
Coriobacteriaceae	5-Oxoproline	-0.776224	0.00465988	0.0247523	12
Erysipelotrichaceae	Cholic acid	-0.776224	0.00465988	0.0247523	12
Ruminococcaceae	Cholic acid	-0.776224	0.00465988	0.0247523	12
Ruminococcaceae	Carnitine	-0.776224	0.00465988	0.0247523	12
Bifidobacteriaceae	SDMA	-0.753066	0.00469389	0.0247523	12
Rikenellaceae	Propionic acid	-0.753066	0.00469389	0.0247523	12
Rikenellaceae	3-(4-Hydroxyphenyl)propionic acid	-0.753066	0.00469389	0.0247523	12
Alcaligenaceae	3-Hydroxypropionic acid	-0.752674	0.00472788	0.0247523	12
Alcaligenaceae	S-Carboxymethylcysteine	-0.752674	0.00472788	0.0247523	12
Lachnospiraceae	Hordenine	-0.752674	0.00472788	0.0247523	12
Lachnospiraceae	γ-Glu-2-aminobutyric acid	-0.752674	0.00472788	0.0247523	12
Ruminococcaceae	Nω-Methylarginine	-0.752674	0.00472788	0.0247523	12
Family_XIII	Tryptamine	-0.752325	0.00475826	0.0248251	12
Bifidobacteriaceae	Mannosamine	-0.751333	0.00484545	0.0251928	12
Family_XIII	2-Hydroxy-4-methylvaleric acid	-0.750195	0.00494697	0.0256323	12
Bifidobacteriaceae	Gly	-0.749563	0.00500405	0.0257511	12
Family_XIII	6-Phosphogluconic acid	-0.749563	0.00500405	0.0257511	12
Acidaminococcaceae	N,N-Dimethylhistidine	-0.748749	0.0050783	0.0260443	12
Bifidobacteriaceae	UDP	-0.748176	0.00513105	0.0262256	12
Coriobacteriaceae	S-Adenosylmethionine	-0.769231	0.00525292	0.0265446	12
Ruminococcaceae	Glycocholic acid	-0.769231	0.00525292	0.0265446	12
Christensenellaceae	N-Acetylputrescine	-0.746377	0.00529943	0.0265446	12
Bifidobacteriaceae	Citric acid	-0.746061	0.00532943	0.0265446	12
Coriobacteriaceae	Creatinine	-0.746061	0.00532943	0.0265446	12
Family_XIII	Thr	-0.746061	0.00532943	0.0265446	12
Rikenellaceae	Guanosine	-0.746061	0.00532943	0.0265446	12
Bifidobacteriaceae	Azetidine 2-carboxylic acid	-0.744798	0.00545056	0.0265446	12
Bifidobacteriaceae	2-Phenylethylamine	-0.744798	0.00545056	0.0265446	12
Bifidobacteriaceae	cis-4-Hydroxyproline	-0.744798	0.00545056	0.0265446	12
Bifidobacteriaceae	3-Methoxytyrosine	-0.744798	0.00545056	0.0265446	12
Family_XIII	3-Hydroxypropionic acid	-0.744798	0.00545056	0.0265446	12
Family_XIII	S-Carboxymethylcysteine	-0.744798	0.00545056	0.0265446	12
Rikenellaceae	Nω-Methylarginine	-0.744798	0.00545056	0.0265446	12
Christensenellaceae	Guanidinosuccinic acid	-0.744671	0.00546282	0.0265446	12
Family_XIII	Glucose 1-phosphate	-0.744544	0.00547514	0.0265446	12
Christensenellaceae	5-Hydroxyindoleacetic acid	-0.74389	0.00553894	0.0267678	12
Bacteroidaceae	Asn	-0.742558	0.00567053	0.0270569	12
Bifidobacteriaceae	Val	-0.742558	0.00567053	0.0270569	12
Erysipelotrichaceae	Met	-0.742558	0.00567053	0.0270569	12
Family_XIII	Nicotinamide	-0.742558	0.00567053	0.0270569	12
Coriobacteriaceae	Homocysteic acid	-0.74081	0.00584681	0.0277226	12
Coriobacteriaceae	Mucic acid	-0.74081	0.00584681	0.0277226	12
Christensenellaceae	Homovanillic acid	-0.740331	0.00589582	0.027788	12
Coriobacteriaceae	N8-Acetylspermidine	-0.762238	0.00589748	0.027788	12
Bifidobacteriaceae	Hypoxanthine	-0.739055	0.00602782	0.0279652	12
Bifidobacteriaceae	Adenosine	-0.739055	0.00602782	0.0279652	12
Family_XIII	4-(β-Acetylaminoethyl)imidazole	-0.739055	0.00602782	0.0279652	12
Rikenellaceae	5-Methoxyindoleacetic acid	-0.739055	0.00602782	0.0279652	12
Rikenellaceae	N1,N8-Diacetylspermidine	-0.739055	0.00602782	0.0279652	12
Christensenellaceae	O-Acetylcarnitine	-0.738235	0.00611392	0.0282777	12
Acidaminococcaceae	Guanine	-0.737224	0.00622127	0.0286862	12
Ruminococcaceae	6,8-Thioctic acid	-0.736401	0.00630963	0.0289936	12
Christensenellaceae	Carboxymethyllysine	-0.734497	0.00651781	0.0289936	12
Alcaligenaceae	Azetidine 2-carboxylic acid	-0.734316	0.00653793	0.0289936	12
Alcaligenaceae	2-Phenylethylamine	-0.734316	0.00653793	0.0289936	12
Alcaligenaceae	cis-4-Hydroxyproline	-0.734316	0.00653793	0.0289936	12
Alcaligenaceae	3-Methoxytyrosine	-0.734316	0.00653793	0.0289936	12
Bacteroidaceae	N,N-Dimethylhistidine	-0.734316	0.00653793	0.0289936	12
Clostridiales_vadinBB60_group	Cholic acid	-0.734316	0.00653793	0.0289936	12
Clostridiales_vadinBB60_group	Histamine	-0.734316	0.00653793	0.0289936	12
Clostridiales_vadinBB60_group	Pipecolic acid	-0.734316	0.00653793	0.0289936	12
Clostridiales_vadinBB60_group	3-Methylguanine	-0.734316	0.00653793	0.0289936	12
Ruminococcaceae	3-Hydroxypropionic acid	-0.734316	0.00653793	0.0289936	12
Ruminococcaceae	S-Carboxymethylcysteine	-0.734316	0.00653793	0.0289936	12
Alcaligenaceae	N6,N6,N6-Trimethyllysine	-0.755245	0.00659654	0.0289977	12
Coriobacteriaceae	Homovanillic acid	-0.755245	0.00659654	0.0289977	12
Coriobacteriaceae	Guanosine	-0.755245	0.00659654	0.0289977	12
Christensenellaceae	Putrescine	-0.733212	0.00666123	0.0291266	12
Coriobacteriaceae	Alloisoleucine	-0.733012	0.00668381	0.0291266	12
Ruminococcaceae	O-Acetylcarnitine	-0.733012	0.00668381	0.0291266	12
Fusobacteriaceae	N-Acetylglutamine	-0.732365	0.00675706	0.029197	12
Ruminococcaceae	Glyceric acid	-0.732365	0.00675706	0.029197	12
Coriobacteriaceae	Ethyl glucuronide	-0.73205	0.00679293	0.029197	12
Rikenellaceae	Cholic acid	-0.73205	0.00679293	0.029197	12
Bifidobacteriaceae	3-Hydroxypropionic acid	-0.731006	0.00691299	0.029197	12
Bifidobacteriaceae	S-Carboxymethylcysteine	-0.731006	0.00691299	0.029197	12
Bifidobacteriaceae	Nω-Methylarginine	-0.731006	0.00691299	0.029197	12
Family_XIII	Azetidine 2-carboxylic acid	-0.731006	0.00691299	0.029197	12
Family_XIII	2-Phenylethylamine	-0.731006	0.00691299	0.029197	12
Family_XIII	cis-4-Hydroxyproline	-0.731006	0.00691299	0.029197	12
Family_XIII	3-Methoxytyrosine	-0.731006	0.00691299	0.029197	12
Christensenellaceae	1-Methylhistamine	-0.730297	0.00699534	0.0294623	12
Prevotellaceae	N-Acetyllysine	-0.728548	0.00720175	0.0298768	12
Rikenellaceae	Malic acid	-0.728548	0.00720175	0.0298768	12
Ruminococcaceae	Carnosine	-0.727804	0.0072908	0.0298768	12
Christensenellaceae	Cys	-0.727574	0.00731854	0.0298768	12
Enterobacteriaceae	4-Aminoindole	-0.727413	0.0073381	0.0298768	12
Bifidobacteriaceae	Sulfotyrosine	-0.727366	0.00734369	0.0298768	12
Coriobacteriaceae	Gly	-0.748252	0.00735321	0.0298768	12
Coriobacteriaceae	Choline	-0.748252	0.00735321	0.0298768	12
Porphyromonadaceae	Pipecolic acid	-0.748252	0.00735321	0.0298768	12
Family_XIII	Homocysteic acid	-0.726485	0.00745097	0.0298768	12
Christensenellaceae	4-(β-Acetylaminoethyl)imidazole	-0.726094	0.00749897	0.0298768	12
Christensenellaceae	Phe	-0.726094	0.00749897	0.0298768	12
Lachnospiraceae	Piperidine	-0.726094	0.00749897	0.0298768	12
Rikenellaceae	Trimethylamine	-0.725341	0.00759189	0.0298768	12
Ruminococcaceae	Alloisoleucine	-0.725214	0.00760775	0.0298768	12
Clostridiales_vadinBB60_group	N-Acetylalanine	-0.725137	0.00761729	0.0298768	12
Clostridiales_vadinBB60_group	5'-Deoxy-5'-methylthioadenosine	-0.725137	0.00761729	0.0298768	12
Lachnospiraceae	m-Hydroxybenzoic acid	-0.725137	0.00761729	0.0298768	12
Lachnospiraceae	6-Aminohexanoic acid	-0.725137	0.00761729	0.0298768	12
Ruminococcaceae	Azetidine 2-carboxylic acid	-0.725137	0.00761729	0.0298768	12
Ruminococcaceae	2-Phenylethylamine	-0.725137	0.00761729	0.0298768	12
Ruminococcaceae	cis-4-Hydroxyproline	-0.725137	0.00761729	0.0298768	12
Ruminococcaceae	3-Methoxytyrosine	-0.725137	0.00761729	0.0298768	12
Bifidobacteriaceae	Anserine_divalent	-0.725045	0.00762875	0.0298768	12
Family_XIII	5-Oxoproline	-0.725045	0.00762875	0.0298768	12
Family_XIII	5-Methoxyindoleacetic acid	-0.725045	0.00762875	0.0298768	12
Family_XIII	N8-Acetylspermidine	-0.725045	0.00762875	0.0298768	12
Fusobacteriaceae	Normetanephrine	-0.724758	0.0076646	0.0299394	12
Peptostreptococcaceae	2-Deoxyglucose 6-phosphate	-0.72392	0.00776983	0.0302721	12
Coriobacteriaceae	Cadaverine	-0.741259	0.00817064	0.03167	12
Erysipelotrichaceae	Stachydrine	-0.741259	0.00817064	0.03167	12
Rikenellaceae	Tryptamine	-0.720235	0.00824563	0.0318787	12
Fusobacteriaceae	NADP+	-0.71964	0.00832451	0.0320194	12
Fusobacteriaceae	Tyrosine methyl ester	-0.71964	0.00832451	0.0320194	12
Christensenellaceae	Leu	-0.718975	0.00841326	0.0322785	12
Bifidobacteriaceae	Thr	-0.71804	0.00853932	0.0325232	12
Family_XIII	Leu	-0.71804	0.00853932	0.0325232	12
Fusobacteriaceae	N-Acetylglucosamine 1-phosphate	-0.717863	0.00856333	0.0325232	12
Fusobacteriaceae	Glu	-0.717863	0.00856333	0.0325232	12
Coriobacteriaceae	1-Methylhistamine	-0.717416	0.00862419	0.0326028	12
Christensenellaceae	2-Methylserine	-0.717391	0.00862752	0.0326028	12
Family_XIII	N-Acetylneuraminic acid	-0.716059	0.00881084	0.0332123	12
Bifidobacteriaceae	Tyr	-0.714537	0.00902393	0.0338677	12
Christensenellaceae	2-Quinolinecarboxylic acid	-0.714421	0.00904036	0.0338677	12
Coriobacteriaceae	N1,N8-Diacetylspermidine	-0.734266	0.0090521	0.0338677	12
Bifidobacteriaceae	N-Acetylglycine	-0.712615	0.00929834	0.0346621	12
Bifidobacteriaceae	Taurine	-0.712532	0.00931039	0.0346621	12
Rikenellaceae	Creatinine	-0.712281	0.00934677	0.0347118	12
Christensenellaceae	N6,N6,N6-Trimethyllysine	-0.711856	0.00940843	0.0347695	12
Streptococcaceae	Piperidine	-0.711856	0.00940843	0.0347695	12
Coriobacteriaceae	N-Acetylneuraminic acid	-0.711285	0.00949192	0.0349309	12
Bifidobacteriaceae	6-Phosphogluconic acid	-0.711034	0.00952876	0.0349309	12
Family_XIII	3-(4-Hydroxyphenyl)propionic acid	-0.711034	0.00952876	0.0349309	12
Coriobacteriaceae	Glucose 1-phosphate	-0.710612	0.0095911	0.0349309	12
Coriobacteriaceae	UDP	-0.710612	0.0095911	0.0349309	12
Fusobacteriaceae	Lys	-0.710612	0.0095911	0.0349309	12
Prevotellaceae	Cysteic acid	-0.709005	0.00983077	0.0356485	12
Family_XIII	Creatinine	-0.708772	0.00986585	0.0356485	12
Rikenellaceae	2,5-Dihydroxybenzoic acid	-0.708772	0.00986585	0.0356485	12
Christensenellaceae	2-Hydroxyvaleric acid	-0.708297	0.00993769	0.0356485	12
Christensenellaceae	Inosine	-0.708297	0.00993769	0.0356485	12
Veillonellaceae	Isoglutamic acid	-0.708297	0.00993769	0.0356485	12
Alcaligenaceae	Mevalonic acid	-0.727273	0.0100009	0.0356485	12
Coriobacteriaceae	Taurocholic acid	-0.727273	0.0100009	0.0356485	12
Ruminococcaceae	Taurocholic acid	-0.727273	0.0100009	0.0356485	12
Family_XIII	N1,N8-Diacetylspermidine	-0.707532	0.0100544	0.0357544	12
Alcaligenaceae	6,8-Thioctic acid	-0.707278	0.0100932	0.0358082	12
Rikenellaceae	Ascorbate 2-sulfate	-0.706647	0.0101905	0.0360683	12
Bifidobacteriaceae	N6-Methyllysine	-0.704029	0.0106012	0.0372598	12
Rikenellaceae	Gly	-0.704029	0.0106012	0.0372598	12
Rikenellaceae	Cadaverine	-0.704029	0.0106012	0.0372598	12
Ruminococcaceae	Homocarnosine	-0.70336	0.0107081	0.0375479	12
Coriobacteriaceae	NADH	-0.703118	0.0107471	0.0375972	12
Alcaligenaceae	1-Methylhistamine	-0.70182	0.0109574	0.0381116	12
Coriobacteriaceae	Mevalonic acid	-0.72028	0.0110205	0.0381116	12
Coriobacteriaceae	4-(β-Acetylaminoethyl)imidazole	-0.72028	0.0110205	0.0381116	12
Ruminococcaceae	Agmatine	-0.72028	0.0110205	0.0381116	12
Streptococcaceae	Hexanoic acid	-0.72028	0.0110205	0.0381116	12
Veillonellaceae	Undecanoic acid	-0.701226	0.0110545	0.0381417	12
Bifidobacteriaceae	Leu	-0.700526	0.0111699	0.0382771	12
Erysipelotrichaceae	1-Methyl-4-imidazoleacetic acid	-0.700526	0.0111699	0.0382771	12
Family_XIII	Malic acid	-0.700526	0.0111699	0.0382771	12
Family_XIII	7,8-Dihydrobiopterin	-0.700182	0.011227	0.0383854	12
Clostridiales_vadinBB60_group	Pantothenic acid	-0.6976	0.0116622	0.0397831	12
Bifidobacteriaceae	Cadaverine	-0.697024	0.011761	0.0399394	12
Coriobacteriaceae	1-Methyl-4-imidazoleacetic acid	-0.697024	0.011761	0.0399394	12
Fusobacteriaceae	dTMP	-0.696109	0.011919	0.0403853	12
Rikenellaceae	2-Quinolinecarboxylic acid	-0.695238	0.012071	0.0405911	12
Bacteroidaceae	N-Acetylaspartic acid	-0.713287	0.0121144	0.0405911	12
Coriobacteriaceae	Hypoxanthine	-0.713287	0.0121144	0.0405911	12
Erysipelotrichaceae	Cyclohexylamine	-0.713287	0.0121144	0.0405911	12
Peptostreptococcaceae	Glycerol	-0.713287	0.0121144	0.0405911	12
Prevotellaceae	Asn	-0.694737	0.0121592	0.0406509	12
Erysipelotrichaceae	Sulfotyrosine	-0.69406	0.0122789	0.0409603	12
Fusobacteriaceae	N-Methylproline	-0.693697	0.0123434	0.0410846	12
Acidaminococcaceae	Formylanthranilic acid	-0.691073	0.0128178	0.0425695	12
Christensenellaceae	N-Acetylalanine	-0.690501	0.0129231	0.0427445	12
Bifidobacteriaceae	N1,N8-Diacetylspermidine	-0.690019	0.0130122	0.0427445	12
Bifidobacteriaceae	Uridine	-0.690019	0.0130122	0.0427445	12
Prevotellaceae	Diethanolamine	-0.690019	0.0130122	0.0427445	12
Rikenellaceae	8-Anilino-1-naphthalenesulfonic acid	-0.690019	0.0130122	0.0427445	12
Coriobacteriaceae	3-Hydroxybutyric acid	-0.688858	0.0132287	0.043267	12
Ruminococcaceae	UDP	-0.688858	0.0132287	0.043267	12
Alcaligenaceae	6-Phosphogluconic acid	-0.706294	0.0132861	0.0432671	12
Coriobacteriaceae	Lactic acid	-0.706294	0.0132861	0.0432671	12
Veillonellaceae	Lauric acid	-0.688146	0.0133629	0.0434233	12
Rikenellaceae	Taurine	-0.68784	0.0134207	0.0435173	12
Rikenellaceae	7,8-Dihydrobiopterin	-0.687679	0.0134513	0.0435229	12
Erysipelotrichaceae	2-Isopropylmalic acid	-0.686749	0.0136288	0.044003	12
Rikenellaceae	Adenosine	-0.686516	0.0136736	0.0440531	12
Bifidobacteriaceae	Fructose 6-phosphate	-0.68458	0.0140495	0.0451679	12
Family_XIII	1-Methylhistamine	-0.683521	0.0142585	0.045733	12
Alcaligenaceae	3-Aminopropane-1,2-diol	-0.683382	0.014286	0.045733	12
Bifidobacteriaceae	5-Oxoproline	-0.683013	0.0143594	0.0458706	12
Erysipelotrichaceae	6,8-Thioctic acid	-0.682315	0.014499	0.0462187	12
Coriobacteriaceae	Val	-0.699301	0.0145393	0.0462495	12
Rikenellaceae	3-Aminopropane-1,2-diol	-0.681015	0.0147619	0.0468587	12
Christensenellaceae	2-Hydroxy-4-methylvaleric acid	-0.679743	0.0150223	0.0473391	12
Bifidobacteriaceae	Malic acid	-0.679511	0.0150702	0.0473391	12
Bifidobacteriaceae	3-(4-Hydroxyphenyl)propionic acid	-0.679511	0.0150702	0.0473391	12
Bifidobacteriaceae	N8-Acetylspermidine	-0.679511	0.0150702	0.0473391	12
Family_XIII	Uridine	-0.679511	0.0150702	0.0473391	12
Clostridiales_vadinBB60_group	5-Hydroxyindoleacetic acid	-0.679242	0.0151258	0.0474148	12
Family_XIII	Sulfotyrosine	-0.677449	0.0155006	0.0484889	12
Ruminococcaceae	2-Methylserine	-0.676264	0.0157521	0.0490403	12
Bifidobacteriaceae	N6,N6,N6-Trimethyllysine	-0.676008	0.0158067	0.0490403	12
Rikenellaceae	Agmatine	-0.676008	0.0158067	0.0490403	12
Coriobacteriaceae	Leu	-0.692308	0.0158777	0.0490403	12
Porphyromonadaceae	5-Aminoindole	-0.692308	0.0158777	0.0490403	12
Porphyromonadaceae	3-Methylguanine	-0.692308	0.0158777	0.0490403	12
Ruminococcaceae	Isopropanolamine	-0.675552	0.0159045	0.0490403	12
Acidaminococcaceae	Kynurenic acid	-0.675367	0.0159442	0.0490624	12
Fusobacteriaceae	Butyric acid	-0.674356	0.0161631	0.0496347	12
Christensenellaceae	Argininosuccinic acid	-0.673884	0.0162661	0.0496681	12
Desulfovibrionaceae	N-Acetylmuramic acid	-0.673688	0.0163088	0.0496681	12
Christensenellaceae	3-Hydroxypropionic acid	-0.67275	0.0165151	0.0496681	12
Christensenellaceae	Azetidine 2-carboxylic acid	-0.67275	0.0165151	0.0496681	12
Christensenellaceae	2-Phenylethylamine	-0.67275	0.0165151	0.0496681	12
Christensenellaceae	cis-4-Hydroxyproline	-0.67275	0.0165151	0.0496681	12
Christensenellaceae	S-Carboxymethylcysteine	-0.67275	0.0165151	0.0496681	12
Christensenellaceae	Nω-Methylarginine	-0.67275	0.0165151	0.0496681	12
Christensenellaceae	3-Methoxytyrosine	-0.67275	0.0165151	0.0496681	12
Clostridiales_vadinBB60_group	3-Aminopropane-1,2-diol	-0.67275	0.0165151	0.0496681	12
Family_XIII	Cadaverine	-0.672505	0.0165693	0.0496681	12
Rikenellaceae	N6,N6,N6-Trimethyllysine	-0.672505	0.0165693	0.0496681	12

## Sheet: Phylum
Table S4. Spearman correlations between the gut bacteria and the intestinal metabolites (the OTU, genus, family, and phylum level in each tab)
4. Phyla and Metabolites (positive and negative correlations, q < 0.05)
Phylum	Metabolite	Correlation coefficient	p value	q value	Sample size
Actinobacteria	Creatine	-0.935203	8.06383e-06	0.00302788	12
Fusobacteria	Sebacic acid	-0.928146	1.33593e-05	0.00302788	12
Fusobacteria	Piperidine	-0.922666	1.91109e-05	0.00302788	12
Actinobacteria	Trp	-0.91769	2.58817e-05	0.00302788	12
Actinobacteria	Inosine	-0.914187	3.16859e-05	0.00302788	12
Actinobacteria	Ser	-0.910684	3.84695e-05	0.00306342	12
Actinobacteria	Propionic acid	-0.903679	5.54404e-05	0.00378416	12
Actinobacteria	2-Methylserine	-0.898511	7.13552e-05	0.00412187	12
Actinobacteria	2-Hydroxyvaleric acid	-0.896674	7.78046e-05	0.00412187	12
Actinobacteria	O-Acetylcarnitine	-0.894436	8.62686e-05	0.00412187	12
Actinobacteria	β-Ala	-0.886166	0.000123989	0.00421033	12
Actinobacteria	Carnitine	-0.886166	0.000123989	0.00421033	12
Actinobacteria	Carnosine	-0.886113	0.000124267	0.00421033	12
Actinobacteria	Homoserine	-0.885374	0.000128186	0.00421033	12
Fusobacteria	Dodecanedioic acid	-0.884639	0.00013218	0.00421033	12
Actinobacteria	8-Anilino-1-naphthalenesulfonic acid	-0.882663	0.000143397	0.00428214	12
Fusobacteria	N6-Acetyllysine	-0.878926	0.000166648	0.00468373	12
Actinobacteria	GABA	-0.877193	0.000178377	0.00473487	12
Actinobacteria	5-Aminovaleric acid	-0.872155	0.000216175	0.00529292	12
Actinobacteria	Guanidinosuccinic acid	-0.871157	0.000224354	0.00529292	12
Actinobacteria	Hydroxyproline	-0.870175	0.000232634	0.00529292	12
Actinobacteria	Mannosamine	-0.86421	0.000288195	0.00625901	12
Bacteroidetes	Kynurenic acid	-0.85778	0.000359119	0.00746022	12
Actinobacteria	Gluconic acid	-0.85216	0.00043161	0.00859255	12
Actinobacteria	Isopropanolamine	-0.844985	0.00054011	0.0101855	12
Actinobacteria	Ala	-0.844134	0.000554262	0.0101855	12
Actinobacteria	NMN	-0.842606	0.000580395	0.0102481	12
Actinobacteria	N-Acetylputrescine	-0.841463	0.000600566	0.0102481	12
Actinobacteria	Gly	-0.837129	0.000682001	0.0112364	12
Fusobacteria	Shikimic acid	-0.8304	0.000825096	0.012414	12
Actinobacteria	Homovanillic acid	-0.830124	0.000831418	0.012414	12
Actinobacteria	Phe	-0.830124	0.000831418	0.012414	12
Actinobacteria	Putrescine	-0.826621	0.000915011	0.0132481	12
Actinobacteria	Citric acid	-0.823119	0.00100495	0.0141223	12
Actinobacteria	Creatinine	-0.810526	0.00138575	0.0189173	12
Actinobacteria	Lactic acid	-0.805605	0.00156143	0.0201086	12
Fusobacteria	Pyridoxamine 5'-phosphate	-0.804981	0.00158489	0.0201086	12
Actinobacteria	Alloisoleucine	-0.804602	0.00159927	0.0201086	12
Actinobacteria	Carboxymethyllysine	-0.8	0.00178184	0.0218296	12
Actinobacteria	5-Oxoproline	-0.795098	0.00199349	0.0232312	12
Actinobacteria	S-Adenosylmethionine	-0.795098	0.00199349	0.0232312	12
Actinobacteria	Argininosuccinic acid	-0.792982	0.00209052	0.0237819	12
Fusobacteria	Suberic acid	-0.790374	0.00221511	0.0238732	12
Fusobacteria	N-Acetylglutamic acid	-0.790374	0.00221511	0.0238732	12
Actinobacteria	Glyceric acid	-0.788128	0.00232689	0.0238732	12
Actinobacteria	Val	-0.788092	0.00232868	0.0238732	12
Actinobacteria	2-Hydroxybutyric acid	-0.787705	0.00234838	0.0238732	12
Actinobacteria	Nicotinic acid	-0.781087	0.0027053	0.0269287	12
Fusobacteria	N2-Acetylaminoadipic acid	-0.77402	0.00313056	0.029727	12
Actinobacteria	UDP	-0.7736	0.00315738	0.029727	12
Actinobacteria	Homocysteic acid	-0.773355	0.00317307	0.029727	12
Actinobacteria	NADH	-0.771034	0.0033248	0.0302469	12
Actinobacteria	Nicotinamide	-0.770579	0.00335518	0.0302469	12
Fusobacteria	5-Oxohexanoic acid	-0.768621	0.00348837	0.0308653	12
Actinobacteria	3-Hydroxybutyric acid	-0.766336	0.00364877	0.0316975	12
Actinobacteria	2,5-Dihydroxybenzoic acid	-0.764912	0.00375151	0.0320081	12
Actinobacteria	3-(4-Hydroxyphenyl)propionic acid	-0.760071	0.00411738	0.0345134	12
Actinobacteria	Taurocholic acid	-0.756569	0.00439849	0.0362341	12
Fusobacteria	Pimelic acid	-0.754118	0.00460361	0.0370553	12
Actinobacteria	Thr	-0.753066	0.00469389	0.0370553	12
Actinobacteria	6-Hydroxynicotinic acid	-0.751333	0.00484545	0.0370553	12
Actinobacteria	N-Acetylneuraminic acid	-0.751333	0.00484545	0.0370553	12
Actinobacteria	Ethyl glucuronide	-0.750877	0.00488595	0.0370553	12
Actinobacteria	Agmatine	-0.742558	0.00567053	0.0416823	12
Actinobacteria	N1,N8-Diacetylspermidine	-0.742558	0.00567053	0.0416823	12
Actinobacteria	Guanosine	-0.739055	0.00602782	0.0436373	12
Actinobacteria	Fructose 6-phosphate	-0.738063	0.00613207	0.0437294	12
Actinobacteria	Cadaverine	-0.735553	0.00640178	0.0443296	12
Actinobacteria	Uridine	-0.735553	0.00640178	0.0443296	12
Fusobacteria	N-Acetylglutamine	-0.732365	0.00675706	0.0461213	12
Bacteroidetes	N-Acetyllysine	-0.748252	0.00735321	0.0481856	12
Actinobacteria	Ascorbate 2-sulfate	-0.725341	0.00759189	0.0481856	12
Bacteroidetes	N,N-Dimethylhistidine	-0.725137	0.00761729	0.0481856	12
Actinobacteria	Mevalonic acid	-0.725045	0.00762875	0.0481856	12
Actinobacteria	N8-Acetylspermidine	-0.725045	0.00762875	0.0481856	12
Fusobacteria	Normetanephrine	-0.724758	0.0076646	0.0481856	12
Actinobacteria	1-Methyl-4-imidazoleacetic acid	-0.722807	0.00791132	0.0490908	12
Fusobacteria	NADP+	-0.71964	0.00832451	0.0492954	12
Fusobacteria	Tyrosine methyl ester	-0.71964	0.00832451	0.0492954	12
Actinobacteria	Choline	-0.71804	0.00853932	0.0492954	12
Actinobacteria	Ile	-0.71804	0.00853932	0.0492954	12
Fusobacteria	N-Acetylglucosamine 1-phosphate	-0.717863	0.00856333	0.0492954	12
Fusobacteria	Glu	-0.717863	0.00856333	0.0492954	12
