# Supplementary material for: Half-Elemental Diet Shifts the Human Intestinal Bacterial Compositions and Metabolites: A Pilot Study with Healthy Individuals
Source: Gastroenterol Res Pract. 2020 Aug 6;2020:7086939. doi: 10.1155/2020/7086939 (PMC7428940; doi:10.1155/2020/7086939)
Supplement: Supplementary 7 — Table S5: spearman correlations between the gut bacteria and the intestinal metabolites (the OTU, genus, family, and phylum level in each tab). [file 7086939.f7.xlsx]

## Sheet: OTU
Table S5. Spearman correlations between the gut bacteria and the intestinal metabolites (the OTU, genus, family, and phylum level in each tab)
1. OTUs and Metabolites (positive and negative correlations, q < 0.05)
OTU	Metabolite	Correlation coefficient	p value	q value	Sample size
FJ509235.1.1351	γ-Glu-2-aminobutyric acid	1	0	0	5
HQ781065.1.1445	2-Hydroxybutyric acid	1	0	0	5
HQ781065.1.1445	3-Aminopropane-1,2-diol	1	0	0	5
HQ781065.1.1445	O-Acetylcarnitine	1	0	0	5
DQ807419.1.1397	N-Acetyllysine	0.966421	2.21067e-05	0.0267491	9
DQ905920.1.1559	N-Carbamoylaspartic acid	-1	0	0	4
DQ905920.1.1559	Kynurenic acid	-1	0	0	4
DQ905920.1.1559	Sulfotyrosine	-1	0	0	4
DQ905920.1.1559	Met	-1	0	0	4
EU764029.1.1357	Inosine	-0.995825	1.54245e-08	1.62654e-05	9
HQ760186.1.1442	Inosine	-0.991632	1.7508e-07	0.000153855	9
HQ761547.1.1439	Inosine	-0.99403	5.29615e-07	0.000398921	8
DQ455907.1.1457	Inosine	-0.979088	4.26632e-06	0.00196492	9
EU763017.1.1357	Ser	-0.979088	4.26632e-06	0.00196492	9
KF842061.1.1404	Ser	-0.979088	4.26632e-06	0.00196492	9
KF842061.1.1404	Inosine	-0.979088	4.26632e-06	0.00196492	9
EU763017.1.1357	Citramalic acid	-0.978803	4.472e-06	0.00196492	9
DQ807419.1.1397	Ser	-0.974824	8.13377e-06	0.00306329	9
HQ760186.1.1442	Ser	-0.974824	8.13377e-06	0.00306329	9
HQ760186.1.1442	2-Hydroxyvaleric acid	-0.966421	2.21067e-05	0.00727099	9
CDYJ01035375.5063.6592	Mannosamine	-0.96624	2.25207e-05	0.00727099	9
DQ807419.1.1397	6-Hydroxynicotinic acid	-0.965847	2.34433e-05	0.00727099	9
DQ455907.1.1457	2-Hydroxyvaleric acid	-0.962352	3.28586e-05	0.00825	9
DQ794515.1.1397	Ser	-0.962352	3.28586e-05	0.00825	9
DQ794515.1.1397	Inosine	-0.962352	3.28586e-05	0.00825	9
EU764029.1.1357	Ser	-0.962352	3.28586e-05	0.00825	9
KF842604.1.1379	Gluconic acid	-0.957427	5.02793e-05	0.0111605	9
DQ807419.1.1397	Citramalic acid	-0.9573	5.08006e-05	0.0111605	9
DQ807419.1.1397	Mannosamine	-0.9573	5.08006e-05	0.0111605	9
HQ761547.1.1439	3-(4-Hydroxyphenyl)propionic acid	-0.970077	6.54856e-05	0.0128473	8
HQ761547.1.1439	Ser	-0.970077	6.54856e-05	0.0128473	8
EU764029.1.1357	2-Hydroxyvaleric acid	-0.953983	6.57887e-05	0.0128473	9
DQ455907.1.1457	2-Methylserine	-0.952701	7.23391e-05	0.013622	9
DQ807419.1.1397	Propionic acid	-0.949613	8.99854e-05	0.0151588	9
DQ807419.1.1397	Inosine	-0.949613	8.99854e-05	0.0151588	9
HQ760186.1.1442	Gly	-0.949613	8.99854e-05	0.0151588	9
KF842604.1.1379	Citramalic acid	-0.949289	9.20002e-05	0.0151588	9
DQ455907.1.1457	Gly	-0.945615	0.000117091	0.0166858	9
DQ455907.1.1457	Ser	-0.945615	0.000117091	0.0166858	9
DQ794515.1.1397	Trp	-0.945615	0.000117091	0.0166858	9
EU763017.1.1357	Inosine	-0.945615	0.000117091	0.0166858	9
KF842061.1.1404	Propionic acid	-0.945615	0.000117091	0.0166858	9
DQ807419.1.1397	3-(4-Hydroxyphenyl)propionic acid	-0.94121	0.000153115	0.0192218	9
DQ824162.1.1399	Putrescine	-0.94121	0.000153115	0.0192218	9
DQ824162.1.1399	Adenosine	-0.94121	0.000153115	0.0192218	9
HQ760186.1.1442	Propionic acid	-0.94121	0.000153115	0.0192218	9
HQ760186.1.1442	3-(4-Hydroxyphenyl)propionic acid	-0.94121	0.000153115	0.0192218	9
HQ760186.1.1442	Homoserine	-0.940205	0.000162306	0.0199018	9
HQ760186.1.1442	2-Methylserine	-0.939175	0.000172133	0.020627	9
HQ761547.1.1439	6-Hydroxynicotinic acid	-0.957217	0.000189541	0.0213366	8
DQ794205.1.1401	Propionic acid	-0.937247	0.000191631	0.0213366	9
KF842604.1.1379	Creatinine	-0.937247	0.000191631	0.0213366	9
DQ824162.1.1399	Ethyl glucuronide	-0.936717	0.000197247	0.0213366	9
EU763017.1.1357	6-Hydroxynicotinic acid	-0.936247	0.000202335	0.0213366	9
KF842061.1.1404	Citramalic acid	-0.936247	0.000202335	0.0213366	9
DQ824162.1.1399	2-Hydroxyvaleric acid	-0.932806	0.000242368	0.0232812	9
DQ824162.1.1399	Nicotinic acid	-0.932806	0.000242368	0.0232812	9
DQ824162.1.1399	2-Methylserine	-0.930397	0.000273504	0.0232812	9
DQ455907.1.1457	Nicotinic acid	-0.928878	0.000294526	0.0232812	9
EU763017.1.1357	Creatine	-0.928878	0.000294526	0.0232812	9
EU764029.1.1357	Propionic acid	-0.928878	0.000294526	0.0232812	9
KF842061.1.1404	Gly	-0.928878	0.000294526	0.0232812	9
CZBZ01000002.727652.729157	Propionic acid	-0.985611	0.000309086	0.0232812	6
CZBZ01000002.727652.729157	Phe	-0.985611	0.000309086	0.0232812	6
DQ793815.1.1392	Propionic acid	-0.985611	0.000309086	0.0232812	6
DQ793815.1.1392	Phe	-0.985611	0.000309086	0.0232812	6
DQ797420.1.1394	Propionic acid	-0.985611	0.000309086	0.0232812	6
DQ798024.1.1383	2-Isopropylmalic acid	-0.985611	0.000309086	0.0232812	6
DQ798024.1.1383	Acetyl CoA_divalent	-0.985611	0.000309086	0.0232812	6
DQ798024.1.1383	Sarcosine	-0.985611	0.000309086	0.0232812	6
DQ798359.1.1394	Propionic acid	-0.985611	0.000309086	0.0232812	6
DQ798359.1.1394	Choline	-0.985611	0.000309086	0.0232812	6
DQ798502.1.1389	Glycerol	-0.985611	0.000309086	0.0232812	6
DQ798502.1.1389	1-Methyl-4-imidazoleacetic acid	-0.985611	0.000309086	0.0232812	6
DQ798502.1.1389	Carboxymethyllysine	-0.985611	0.000309086	0.0232812	6
EU763017.1.1357	2-Methylserine	-0.92648	0.000329988	0.0245056	9
DQ807419.1.1397	UDP	-0.926009	0.000337291	0.0245406	9
DQ805835.1.1380	Inosine	-0.95	0.000352734	0.0245406	9
KF842604.1.1379	Lactic acid	-0.95	0.000352734	0.0245406	9
KF842604.1.1379	Ser	-0.95	0.000352734	0.0245406	9
DQ807419.1.1397	Citric acid	-0.924402	0.000363041	0.0245406	9
DQ824162.1.1399	5-Methoxyindoleacetic acid	-0.924402	0.000363041	0.0245406	9
DQ824162.1.1399	Carnitine	-0.924402	0.000363041	0.0245406	9
HQ760186.1.1442	Hydroxyproline	-0.924059	0.000368722	0.0246091	9
HQ760186.1.1442	Citramalic acid	-0.923111	0.000384724	0.0253562	9
HQ761547.1.1439	UDP	-0.944228	0.000415763	0.0270597	8
DQ455907.1.1457	Ala	-0.92051	0.0004311	0.0270597	9
EU763017.1.1357	Gly	-0.92051	0.0004311	0.0270597	9
KF842061.1.1404	2-Hydroxyvaleric acid	-0.92051	0.0004311	0.0270597	9
DQ455907.1.1457	Citramalic acid	-0.919224	0.000455428	0.0279219	9
KF842061.1.1404	6-Hydroxynicotinic acid	-0.919224	0.000455428	0.0279219	9
DQ807419.1.1397	β-Ala	-0.915999	0.000520626	0.0305407	9
DQ807419.1.1397	Creatine	-0.915999	0.000520626	0.0305407	9
DQ824162.1.1399	Inosine	-0.915999	0.000520626	0.0305407	9
EU763017.1.1357	GABA	-0.915966	0.000521311	0.0305407	9
KF842604.1.1379	Mannosamine	-0.915386	0.000533717	0.0309239	9
DQ807419.1.1397	Homoserine	-0.914563	0.00055164	0.031275	9
HQ760186.1.1442	6-Hydroxynicotinic acid	-0.914563	0.00055164	0.031275	9
DQ824162.1.1399	UDP	-0.912843	0.000590489	0.03168	9
DQ455907.1.1457	3-(4-Hydroxyphenyl)propionic acid	-0.912142	0.000606851	0.03168	9
EU763017.1.1357	Lactic acid	-0.912142	0.000606851	0.03168	9
EU763017.1.1357	3-(4-Hydroxyphenyl)propionic acid	-0.912142	0.000606851	0.03168	9
EU763017.1.1357	Ala	-0.912142	0.000606851	0.03168	9
EU764029.1.1357	Trp	-0.912142	0.000606851	0.03168	9
KF842061.1.1404	3-(4-Hydroxyphenyl)propionic acid	-0.912142	0.000606851	0.03168	9
KF842061.1.1404	Uridine	-0.912142	0.000606851	0.03168	9
EU763017.1.1357	Homoserine	-0.910713	0.000641193	0.0325073	9
EU763017.1.1357	Mannosamine	-0.910713	0.000641193	0.0325073	9
KF842061.1.1404	Homoserine	-0.910713	0.000641193	0.0325073	9
HQ761547.1.1439	2-Hydroxyvaleric acid	-0.934148	0.000679106	0.033399	8
HQ761547.1.1439	N1,N8-Diacetylspermidine	-0.934148	0.000679106	0.033399	8
EU763017.1.1357	Gluconic acid	-0.908999	0.00068412	0.033399	9
EU763017.1.1357	UDP	-0.908999	0.00068412	0.033399	9
HQ761547.1.1439	Ethyl glucuronide	-0.933735	0.000691761	0.0334622	8
HQ760186.1.1442	Ala	-0.907595	0.000720766	0.0335297	9
EU763017.1.1357	2,5-Dihydroxybenzoic acid	-0.907563	0.000721618	0.0335297	9
EU764029.1.1357	Ethyl glucuronide	-0.907563	0.000721618	0.0335297	9
HQ761547.1.1439	Citramalic acid	-0.932673	0.000724953	0.0335297	8
HQ761547.1.1439	Homoserine	-0.932673	0.000724953	0.0335297	8
DQ456055.1.1452	Nicotinic acid	-0.933333	0.000749559	0.0337788	9
DQ456055.1.1452	Inosine	-0.933333	0.000749559	0.0337788	9
KF842604.1.1379	Ala	-0.933333	0.000749559	0.0337788	9
HQ760186.1.1442	UDP	-0.904065	0.000818901	0.0354683	9
EU763017.1.1357	Thr	-0.903774	0.000827411	0.0354683	9
EU763017.1.1357	Agmatine	-0.903774	0.000827411	0.0354683	9
EU764029.1.1357	p-Hydroxybenzoic acid	-0.903774	0.000827411	0.0354683	9
EU764029.1.1357	Nicotinic acid	-0.903774	0.000827411	0.0354683	9
KF842061.1.1404	Creatine	-0.903774	0.000827411	0.0354683	9
DQ455907.1.1457	Homoserine	-0.902201	0.000874322	0.0363469	9
EU764029.1.1357	Citramalic acid	-0.902201	0.000874322	0.0363469	9
KF842061.1.1404	Mannosamine	-0.902201	0.000874322	0.0363469	9
DQ807419.1.1397	NMN	-0.902163	0.00087548	0.0363469	9
EU764029.1.1357	2-Methylserine	-0.900259	0.00093479	0.0376165	9
KF842061.1.1404	2-Methylserine	-0.900259	0.00093479	0.0376165	9
DQ807419.1.1397	Agmatine	-0.899191	0.000969232	0.0376165	9
DQ824162.1.1399	Gly	-0.899191	0.000969232	0.0376165	9
DQ824162.1.1399	Creatine	-0.899191	0.000969232	0.0376165	9
HQ760186.1.1442	p-Hydroxybenzoic acid	-0.899191	0.000969232	0.0376165	9
HQ760186.1.1442	N8-Acetylspermidine	-0.899191	0.000969232	0.0376165	9
DQ455907.1.1457	Ethyl glucuronide	-0.89916	0.000970269	0.0376165	9
KF842061.1.1404	Hydroxyproline	-0.89916	0.000970269	0.0376165	9
HQ760186.1.1442	Ethyl glucuronide	-0.898742	0.000983987	0.0377864	9
DQ824162.1.1399	Citramalic acid	-0.897469	0.00102667	0.0377864	9
DQ456055.1.1452	2-Methylserine	-0.8965	0.00105998	0.0377864	9
DQ805835.1.1380	2-Methylserine	-0.8965	0.00105998	0.0377864	9
KF842604.1.1379	2-Methylserine	-0.8965	0.00105998	0.0377864	9
DQ455907.1.1457	Homovanillic acid	-0.895405	0.00109853	0.0377864	9
DQ455907.1.1457	N8-Acetylspermidine	-0.895405	0.00109853	0.0377864	9
DQ794205.1.1401	Choline	-0.895405	0.00109853	0.0377864	9
DQ794205.1.1401	Ser	-0.895405	0.00109853	0.0377864	9
DQ794515.1.1397	Propionic acid	-0.895405	0.00109853	0.0377864	9
DQ794515.1.1397	Nicotinic acid	-0.895405	0.00109853	0.0377864	9
EU763017.1.1357	5-Aminovaleric acid	-0.895405	0.00109853	0.0377864	9
EU763017.1.1357	Nicotinic acid	-0.895405	0.00109853	0.0377864	9
EU763017.1.1357	N8-Acetylspermidine	-0.895405	0.00109853	0.0377864	9
EU764029.1.1357	3-(4-Hydroxyphenyl)propionic acid	-0.895405	0.00109853	0.0377864	9
EU764029.1.1357	Gly	-0.895405	0.00109853	0.0377864	9
KF842061.1.1404	Choline	-0.895405	0.00109853	0.0377864	9
HQ761547.1.1439	Propionic acid	-0.922172	0.00111082	0.0377864	8
HQ761547.1.1439	Thr	-0.922172	0.00111082	0.0377864	8
DQ794515.1.1397	Citramalic acid	-0.89369	0.00116088	0.0380012	9
DQ794515.1.1397	UDP	-0.891518	0.00124327	0.0380012	9
EU764029.1.1357	UDP	-0.891518	0.00124327	0.0380012	9
KF842061.1.1404	UDP	-0.891518	0.00124327	0.0380012	9
HQ761547.1.1439	Fructose 6-phosphate	-0.918708	0.00126246	0.0380012	8
HQ761547.1.1439	UDP-glucuronic acid	-0.918708	0.00126246	0.0380012	8
DQ807419.1.1397	Gly	-0.890788	0.00127189	0.0380012	9
DQ807419.1.1397	Choline	-0.890788	0.00127189	0.0380012	9
DQ807419.1.1397	5-Aminovaleric acid	-0.890788	0.00127189	0.0380012	9
DQ807419.1.1397	Phe	-0.890788	0.00127189	0.0380012	9
DQ807419.1.1397	N8-Acetylspermidine	-0.890788	0.00127189	0.0380012	9
DQ824162.1.1399	8-Anilino-1-naphthalenesulfonic acid	-0.890788	0.00127189	0.0380012	9
HQ760186.1.1442	Cadaverine	-0.890788	0.00127189	0.0380012	9
HQ760186.1.1442	Nicotinic acid	-0.890788	0.00127189	0.0380012	9
HQ760186.1.1442	Phe	-0.890788	0.00127189	0.0380012	9
HQ760186.1.1442	Uridine	-0.890788	0.00127189	0.0380012	9
DQ794515.1.1397	Carboxymethyllysine	-0.890756	0.00127313	0.0380012	9
EU763017.1.1357	Creatinine	-0.890756	0.00127313	0.0380012	9
DQ807419.1.1397	Hydroxyproline	-0.890303	0.00129111	0.0380012	9
DQ456055.1.1452	Ser	-0.916667	0.00131173	0.0380012	9
DQ456055.1.1452	Hypoxanthine	-0.916667	0.00131173	0.0380012	9
DQ805835.1.1380	2-Hydroxyvaleric acid	-0.916667	0.00131173	0.0380012	9
DQ805835.1.1380	Homovanillic acid	-0.916667	0.00131173	0.0380012	9
DQ805835.1.1380	Nicotinic acid	-0.916667	0.00131173	0.0380012	9
KF842604.1.1379	Gly	-0.916667	0.00131173	0.0380012	9
KF842604.1.1379	5-Aminovaleric acid	-0.916667	0.00131173	0.0380012	9
KF842604.1.1379	Ile	-0.916667	0.00131173	0.0380012	9
KF842604.1.1379	N-Acetylputrescine	-0.887796	0.00139384	0.0401593	9
DQ794515.1.1397	2-Hydroxyvaleric acid	-0.887037	0.00142602	0.0402077	9
EU763017.1.1357	Citric acid	-0.887037	0.00142602	0.0402077	9
KF842061.1.1404	Citric acid	-0.887037	0.00142602	0.0402077	9
KF842604.1.1379	GABA	-0.887037	0.00142602	0.0402077	9
DQ824162.1.1399	Fructose 6-phosphate	-0.886511	0.00144864	0.0406281	9
DQ794205.1.1401	N-Acetylneuraminic acid	-0.885179	0.001507	0.0413844	9
DQ794205.1.1401	Mannosamine	-0.885179	0.001507	0.0413844	9
DQ794515.1.1397	6-Hydroxynicotinic acid	-0.885179	0.001507	0.0413844	9
EU764029.1.1357	6-Hydroxynicotinic acid	-0.885179	0.001507	0.0413844	9
DQ455907.1.1457	UDP	-0.882778	0.00161624	0.0428617	9
EU763017.1.1357	Fructose 6-phosphate	-0.882778	0.00161624	0.0428617	9
DQ807419.1.1397	N1,N8-Diacetylspermidine	-0.882384	0.00163468	0.0428617	9
DQ824162.1.1399	N6-Methyllysine	-0.882384	0.00163468	0.0428617	9
DQ824162.1.1399	Trp	-0.882384	0.00163468	0.0428617	9
HQ760186.1.1442	Creatine	-0.882384	0.00163468	0.0428617	9
HQ760186.1.1442	Ile	-0.882384	0.00163468	0.0428617	9
DQ455907.1.1457	Hydroxyproline	-0.882353	0.00163614	0.0428617	9
DQ794515.1.1397	Ethyl glucuronide	-0.882353	0.00163614	0.0428617	9
DQ807419.1.1397	GABA	-0.881864	0.00165923	0.0428617	9
DQ456055.1.1452	Citramalic acid	-0.881483	0.00167742	0.0428617	9
DQ805835.1.1380	Citramalic acid	-0.881483	0.00167742	0.0428617	9
KF842604.1.1379	6-Hydroxynicotinic acid	-0.881483	0.00167742	0.0428617	9
KF842604.1.1379	Homoserine	-0.881483	0.00167742	0.0428617	9
HQ761547.1.1439	Gly	-0.910196	0.00169086	0.0428617	8
HQ761547.1.1439	N8-Acetylspermidine	-0.910196	0.00169086	0.0428617	8
HQ761547.1.1439	Hydroxyproline	-0.909639	0.0017218	0.0434371	8
DQ807419.1.1397	N-Acetylneuraminic acid	-0.880374	0.00173103	0.043462	9
DQ455907.1.1457	Propionic acid	-0.878669	0.0018158	0.0443239	9
DQ455907.1.1457	p-Hydroxybenzoic acid	-0.878669	0.0018158	0.0443239	9
DQ794515.1.1397	Choline	-0.878669	0.0018158	0.0443239	9
EU763017.1.1357	Propionic acid	-0.878669	0.0018158	0.0443239	9
EU763017.1.1357	β-Ala	-0.878669	0.0018158	0.0443239	9
EU763017.1.1357	Ile	-0.878669	0.0018158	0.0443239	9
DQ798958.1.1391	Phenaceturic acid	-0.936975	0.00185103	0.0449757	7
DQ807419.1.1397	Ethyl glucuronide	-0.877645	0.00186805	0.045181	9
DQ455907.1.1457	6-Hydroxynicotinic acid	-0.876667	0.00191891	0.0459473	9
EU764029.1.1357	Homoserine	-0.876667	0.00191891	0.0459473	9
CDYJ01035375.5063.6592	Cadaverine	-0.9	0.00202822	0.0459473	9
DQ057383.1.1395	dTMP	-0.9	0.00202822	0.0459473	9
DQ057383.1.1395	Creatine	-0.9	0.00202822	0.0459473	9
DQ456055.1.1452	Homovanillic acid	-0.9	0.00202822	0.0459473	9
DQ805835.1.1380	p-Hydroxybenzoic acid	-0.9	0.00202822	0.0459473	9
DQ805835.1.1380	Ser	-0.9	0.00202822	0.0459473	9
KF842604.1.1379	Val	-0.9	0.00202822	0.0459473	9
KF842604.1.1379	Creatine	-0.9	0.00202822	0.0459473	9
KF842604.1.1379	Inosine	-0.9	0.00202822	0.0459473	9
DQ807419.1.1397	p-Hydroxybenzoic acid	-0.87398	0.0020636	0.0459473	9
DQ807419.1.1397	Ala	-0.87398	0.0020636	0.0459473	9
DQ807419.1.1397	Ile	-0.87398	0.0020636	0.0459473	9
DQ824162.1.1399	Agmatine	-0.87398	0.0020636	0.0459473	9
DQ824162.1.1399	N8-Acetylspermidine	-0.87398	0.0020636	0.0459473	9
DQ824162.1.1399	SDMA	-0.87398	0.0020636	0.0459473	9
HQ760186.1.1442	Citric acid	-0.87398	0.0020636	0.0459473	9
EU763017.1.1357	Hydroxyproline	-0.87395	0.0020653	0.0459473	9
HQ760186.1.1442	Mannosamine	-0.871827	0.0021849	0.0479549	9
CVOZ01000063.228971.230480	3-Methylguanine	-0.928571	0.00223214	0.0479549	8
DQ456055.1.1452	Gluconic acid	-0.870388	0.0022686	0.0479549	9
DQ805835.1.1380	Gluconic acid	-0.870388	0.0022686	0.0479549	9
DQ455907.1.1457	Creatine	-0.870301	0.00227378	0.0479549	9
DQ455907.1.1457	Ile	-0.870301	0.00227378	0.0479549	9
DQ794205.1.1401	p-Hydroxybenzoic acid	-0.870301	0.00227378	0.0479549	9
DQ805835.1.1380	Ethyl glucuronide	-0.870301	0.00227378	0.0479549	9
EU763017.1.1357	2-Hydroxyvaleric acid	-0.870301	0.00227378	0.0479549	9
KF842061.1.1404	p-Hydroxybenzoic acid	-0.870301	0.00227378	0.0479549	9
KF842061.1.1404	Cadaverine	-0.870301	0.00227378	0.0479549	9
KF842061.1.1404	N8-Acetylspermidine	-0.870301	0.00227378	0.0479549	9
KF842604.1.1379	2,5-Dihydroxybenzoic acid	-0.870301	0.00227378	0.0479549	9

## Sheet: Genus
Table S5. Spearman correlations between the gut bacteria and the intestinal metabolites (the OTU, genus, family, and phylum level in each tab)
2. Genera and Metabolites (positive and negative correlations, q < 0.05)
Genus	Metabolite	Correlation coefficient	p value	q value	Sample size
Bacteroides	5-Aminovaleric acid	0.923077	0	0	12
Bacteroides	Creatine	0.902098	0	0	12
Parabacteroides	Spermidine	0.909091	0	0	12
Ruminococcus_1	N-Acetylglutamine	0.918182	0	0	11
Ruminococcus_1	N-Methylproline	0.945455	0	0	11
Prevotella_9	Cholic acid	0.97711	4.76223e-08	4.06407e-05	12
Dorea	Guanosine	0.931253	1.07669e-05	0.00787584	12
uncultured Lachnospiraceae	Isopropanolamine	0.923502	1.81267e-05	0.011602	12
uncultured Lachnospiraceae	Tryptamine	0.916339	2.8011e-05	0.0149955	12
Butyricicoccus	Saccharopine	0.948333	2.92859e-05	0.0149955	10
uncultured Lachnospiraceae	Carnosine	0.908546	4.31408e-05	0.0200816	12
Bacteroides	Creatinine	0.903679	5.54404e-05	0.0236563	12
uncultured Lachnospiraceae	Guanidinosuccinic acid	0.901068	6.30867e-05	0.0248483	12
Tyzzerella_3	dTMP	0.949613	8.99854e-05	0.0322118	9
Prevotella_9	Taurocholic acid	0.892451	9.43635e-05	0.0322118	12
Prevotella_9	3-Hydroxybutyric acid	0.888817	0.000110719	0.0354326	12
Prevotella_9	Met	0.886948	0.000119952	0.0361293	12
Prevotella_9	SDMA	0.885396	0.000128068	0.0364308	12
Dorea	Argininosuccinic acid	0.883414	0.000139049	0.0374727	12
Prevotella_9	Tryptamine	0.881544	0.000150077	0.0384227	12
Alistipes	N-Methylproline	0.878947	0.000166504	0.0396913	12
Dorea	S-Adenosylmethionine	0.878341	0.000170536	0.0396913	12
Sellimonas	Methionine sulfoxide	0.914634	0.000209371	0.0427429	10
uncultured Lachnospiraceae	Carnitine	0.872155	0.000216175	0.0427429	12
Bacteroides	N-Acetylputrescine	0.872024	0.000217238	0.0427429	12
Bacteroides	Ascorbate 2-sulfate	0.869633	0.000237308	0.0427429	12
Subdoligranulum	GABA	0.932773	0.000242776	0.0427429	9
Prevotella_9	Sulfotyrosine	0.868976	0.000243071	0.0427429	12
Bacteroides	O-Acetylcarnitine	0.865578	0.000274627	0.0427429	12
Roseburia	N-Methylproline	0.86515	0.000278812	0.0427429	12
uncultured Lachnospiraceae	Cholic acid	0.86515	0.000278812	0.0427429	12
Prevotella_9	Mevalonic acid	0.864231	0.000287978	0.0427429	12
Subdoligranulum	Ala	0.928878	0.000294526	0.0427429	9
Prevotella_9	Isopropanolamine	0.862274	0.000308276	0.0427429	12
Prevotella_9	Carnosine	0.862274	0.000308276	0.0427429	12
Lachnospiraceae_UCG-008	4-Aminoindole	0.874126	0.000308861	0.0427429	12
Roseburia	N-Acetylglutamine	0.874126	0.000308861	0.0427429	12
Subdoligranulum	Gluconic acid	0.92648	0.000329988	0.0444649	9
Bacteroides	Mannosamine	0.859176	0.000342671	0.0449899	12
uncultured Lachnospiraceae	Putrescine	0.858145	0.000354759	0.0454126	12
Anaerotruncus	Methionine sulfoxide	0.946125	0.000375312	0.0460464	8
Sellimonas	Shikimic acid	0.89939	0.000396385	0.0460464	10
Prevotella_9	Guanidinosuccinic acid	0.854744	0.000396993	0.0460464	12
uncultured Lachnospiraceae	SDMA	0.854642	0.000398308	0.0460464	12
Dorea	Isopropanolamine	0.852861	0.000421992	0.0460464	12
Barnesiella	Isoglutamic acid	0.92051	0.0004311	0.0460464	9
Subdoligranulum	β-Ala	0.92051	0.0004311	0.0460464	9
Odoribacter	Isoglutamic acid	0.867133	0.000443302	0.0460464	12
uncultured Lachnospiraceae	Taurocholic acid	0.85114	0.000445901	0.0460464	12
uncultured Lachnospiraceae	Met	0.850877	0.000449638	0.0460464	12
Ruminococcaceae_NK4A214_group	Pyridoxine	0.963636	0.000474907	0.0468938	7
Erysipelatoclostridium	UDP-glucuronic acid	0.849057	0.000476229	0.0468938	12
Dorea	GABA	0.848078	0.000491022	0.0472021	12
uncultured Lachnospiraceae	Mevalonic acid	0.847637	0.000497797	0.0472021	12
[Eubacterium]_coprostanoligenes_group	Methoxamine	0.915386	0.000533717	0.0478047	9
Sellimonas	Normetanephrine	0.890327	0.000553397	0.0478047	10
uncultured Lachnospiraceae	Creatine	0.844134	0.000554262	0.0478047	12
uncultured Lachnospiraceae	S-Adenosylmethionine	0.844134	0.000554262	0.0478047	12
[Ruminococcus]_gnavus_group	Tryptamine	0.84355	0.000564148	0.0478047	12
Prevotella_9	Putrescine	0.843066	0.000572431	0.0478047	12
Prevotella_9	O-Acetylcarnitine	0.841776	0.000594986	0.0478047	12
Bacteroides	Agmatine	0.86014	0.000597084	0.0478047	12
Bacteroides	UDP	0.841132	0.000606506	0.0478047	12
Lachnospiraceae_ND3007_group	2,5-Dihydroxybenzoic acid	0.912142	0.000606851	0.0478047	9
Subdoligranulum	Cyclohexanecarboxylic acid	0.912142	0.000606851	0.0478047	9
Bifidobacterium	5-Oxoproline	-0.939394	0	0	10
Bifidobacterium	Trp	-0.963636	0	0	10
Collinsella	3-(4-Hydroxyphenyl)propionic acid	-0.951515	0	0	10
Collinsella	Ser	-0.975758	0	0	10
Roseburia	Cholic acid	-0.909091	0	0	12
Ruminococcus_1	Cholic acid	-0.927273	0	0	11
Ruminococcus_1	Stachydrine	-0.936364	0	0	11
Ruminococcus_1	5'-Deoxy-5'-methylthioadenosine	-0.954545	0	0	11
Alistipes	Homovanillic acid	-0.956219	1.1769e-06	0.000778213	12
Prevotella_9	N-Methylproline	-0.943486	4.12726e-06	0.00245619	12
Alistipes	Phe	-0.942208	4.60562e-06	0.0024917	12
Ruminococcaceae_UCG-002	Putrescine	-0.954169	5.17491e-06	0.00256639	11
Shuttleworthia	N8-Acetylspermidine	-0.974824	8.13377e-06	0.00372348	9
Alistipes	3-Hydroxybutyric acid	-0.926141	1.52775e-05	0.0064942	12
Alistipes	2-Hydroxyvaleric acid	-0.921192	2.09498e-05	0.00822252	12
Shuttleworthia	3-(4-Hydroxyphenyl)propionic acid	-0.966421	2.21067e-05	0.00822252	9
Ruminococcus_1	3-Hydroxybutyric acid	-0.934393	2.52567e-05	0.00860559	11
Ruminococcus_1	Met	-0.933943	2.60287e-05	0.00860559	11
Alistipes	2-Methylserine	-0.916339	2.8011e-05	0.00877354	12
Alistipes	Putrescine	-0.914187	3.16859e-05	0.00942838	12
Alistipes	Inosine	-0.907182	4.63469e-05	0.0131341	12
Alistipes	N-Acetylputrescine	-0.905642	5.01861e-05	0.0135508	12
Alistipes	Isopropanolamine	-0.904807	5.2371e-05	0.0135508	12
Anaerotruncus	5'-Deoxy-5'-methylthioadenosine	-0.970077	6.54856e-05	0.0152946	8
Alistipes	Mevalonic acid	-0.900177	6.58802e-05	0.0152946	12
Ruminiclostridium_5	Mannosamine	-0.91747	6.91904e-05	0.0152946	11
Tyzzerella	2-Methylserine	-0.969489	6.93908e-05	0.0152946	8
Ruminococcus_1	Cys	-0.915324	7.74159e-05	0.0160649	11
Eggerthella	Agmatine	-0.894742	8.50682e-05	0.0160649	12
Alistipes	GABA	-0.894737	8.50896e-05	0.0160649	12
Shuttleworthia	Ser	-0.949613	8.99854e-05	0.0160649	9
Shuttleworthia	Inosine	-0.949613	8.99854e-05	0.0160649	9
Alistipes	β-Ala	-0.893171	9.13597e-05	0.0160649	12
Shuttleworthia	Fructose 6-phosphate	-0.947952	0.000100638	0.0160649	9
Shuttleworthia	2-Methylserine	-0.947952	0.000100638	0.0160649	9
Alistipes	Carnosine	-0.889852	0.000105851	0.0160649	12
Ruminococcaceae_UCG-002	Mevalonic acid	-0.908295	0.000109688	0.0160649	11
Prevotella_9	Suberic acid	-0.888923	0.000110209	0.0160649	12
Prevotella_9	N-Acetylglutamine	-0.888923	0.000110209	0.0160649	12
Prevotella_9	N-Acetylglutamic acid	-0.888923	0.000110209	0.0160649	12
Tyzzerella	GABA	-0.963855	0.000114874	0.0160649	8
Ruminococcus_1	Guanidinosuccinic acid	-0.907097	0.000116077	0.0160649	11
Ruminococcus_1	Carnosine	-0.907097	0.000116077	0.0160649	11
Alistipes	Mucic acid	-0.886624	0.000121611	0.0162381	12
Ruminococcus_2	Glyceric acid	-0.963036	0.000122785	0.0162381	8
Collinsella	NMN	-0.924507	0.000129633	0.0164812	10
Collinsella	Inosine	-0.927273	0.000130162	0.0164812	10
Bifidobacterium	Carboxymethyllysine	-0.924016	0.000132953	0.0164838	10
Alistipes	Ala	-0.882663	0.000143397	0.0174158	12
Prevotella_9	Sebacic acid	-0.881869	0.000148114	0.0174802	12
Ruminococcaceae_UCG-002	2-Methylserine	-0.901498	0.000149801	0.0174802	11
Alistipes	6-Phosphogluconic acid	-0.879161	0.000165104	0.0175712	12
Alistipes	Leu	-0.879161	0.000165104	0.0175712	12
Ruminiclostridium_9	Stachydrine	-0.966667	0.000165344	0.0175712	9
Ruminiclostridium_9	5'-Deoxy-5'-methylthioadenosine	-0.966667	0.000165344	0.0175712	9
[Eubacterium]_coprostanoligenes_group	5-Aminovaleric acid	-0.966667	0.000165344	0.0175712	9
Ruminococcus_1	Isopropanolamine	-0.897184	0.00018051	0.0188463	11
Ruminiclostridium_9	Met	-0.937247	0.000191631	0.0196625	9
Shuttleworthia	GABA	-0.936717	0.000197247	0.0198957	9
Alistipes	Hydroxyproline	-0.873684	0.000204101	0.0199121	12
Alistipes	Carboxymethyllysine	-0.873684	0.000204101	0.0199121	12
Alistipes	5-Aminovaleric acid	-0.872155	0.000216175	0.0207499	12
Prevotella_9	N-Acetylaspartic acid	-0.871286	0.000223286	0.0209522	12
Ruminococcus_1	6-Phosphogluconic acid	-0.9	0.000225325	0.0209522	11
Ruminococcaceae_UCG-002	N6-Methyllysine	-0.889946	0.000242531	0.0222052	11
Prevotella_9	Pimelic acid	-0.867759	0.00025403	0.0228982	12
Ruminiclostridium_5	Hydroxyproline	-0.888385	0.000257796	0.0228982	11
Ruminiclostridium_5	Carnosine	-0.88727	0.000269139	0.0235542	11
Roseburia	O-Acetylcarnitine	-0.865578	0.000274627	0.0236861	12
uncultured Lachnospiraceae	N-Acetylaspartic acid	-0.86515	0.000278812	0.0237036	12
Ruminococcaceae_UCG-002	Carnosine	-0.885443	0.000288545	0.0241856	11
Subdoligranulum	Cysteic acid	-0.928878	0.000294526	0.0242028	9
Alistipes	1-Methyl-4-imidazoleacetic acid	-0.863158	0.000298977	0.0242028	12
Ruminiclostridium_5	GABA	-0.883829	0.000306551	0.0242028	11
Christensenellaceae_R-7_group	Met	-0.985611	0.000309086	0.0242028	6
Faecalitalea	Asp	-0.985611	0.000309086	0.0242028	6
Alistipes	Taurocholic acid	-0.858145	0.000354759	0.0269556	12
Alistipes	N6-Methyllysine	-0.858145	0.000354759	0.0269556	12
Eggerthella	Creatinine	-0.857646	0.000360721	0.0269556	12
Prevotella_9	Tyrosine methyl ester	-0.85751	0.000362359	0.0269556	12
Anaerotruncus	Stachydrine	-0.946125	0.000375312	0.0272382	8
Tyzzerella	Nicotinic acid	-0.946125	0.000375312	0.0272382	8
Ruminiclostridium_5	Glyceric acid	-0.877186	0.00038982	0.0274224	11
Ruminococcus_1	2-Isopropylmalic acid	-0.877186	0.00038982	0.0274224	11
Collinsella	GABA	-0.8997	0.000391674	0.0274224	10
Tyzzerella	Fructose 6-phosphate	-0.944945	0.000400143	0.027527	8
Bifidobacterium	NMN	-0.898646	0.00040786	0.027527	10
Shuttleworthia	Imidazolelactic acid	-0.92162	0.000410852	0.027527	9
Alistipes	Mannosamine	-0.853627	0.00041167	0.027527	12
Ruminococcus_1	Mevalonic acid	-0.890909	0.000428361	0.0280136	11
Ruminococcus_1	Taurocholic acid	-0.890909	0.000428361	0.0280136	11
Roseburia	Alloisoleucine	-0.849982	0.00046257	0.0293413	12
Ruminococcaceae_UCG-002	2-Hydroxyvaleric acid	-0.871596	0.000472275	0.0293413	11
Ruminococcaceae_UCG-002	SDMA	-0.871596	0.000472275	0.0293413	11
Alistipes	Met	-0.849123	0.000475241	0.0293413	12
Alistipes	Guanidinosuccinic acid	-0.848724	0.000481214	0.0293413	12
Collinsella	Fructose 6-phosphate	-0.894187	0.000481836	0.0293413	10
Alistipes	Gluconic acid	-0.848594	0.000483176	0.0293413	12
Ruminiclostridium_5	2-Methylserine	-0.870003	0.000498034	0.0298151	11
Barnesiella	Cys	-0.916698	0.000505958	0.0298151	9
Roseburia	Sulfotyrosine	-0.847109	0.000506007	0.0298151	12
Alistipes	Homoserine	-0.846573	0.000514459	0.0300159	12
Shuttleworthia	N1,N8-Diacetylspermidine	-0.915999	0.000520626	0.0300808	9
[Ruminococcus]_gauvreauii_group	Citramalic acid	-0.867651	0.000537975	0.0306979	11
Ruminiclostridium_5	Isopropanolamine	-0.867443	0.000541623	0.0306979	11
Alistipes	Val	-0.844134	0.000554262	0.0311178	12
Ruminococcaceae_UCG-002	Guanidinosuccinic acid	-0.865433	0.000577821	0.0321373	11
uncultured Ruminococcaceae	3-Hydroxybutyric acid	-0.912871	0.000589839	0.032502	9
Bifidobacterium	Guanidinosuccinic acid	-0.887625	0.000607926	0.0326866	10
Bifidobacterium	Carnosine	-0.887625	0.000607926	0.0326866	10
Collinsella	Carboxymethyllysine	-0.887542	0.000609666	0.0326866	10
Alistipes	Creatine	-0.840632	0.000615569	0.0327084	12
Tyzzerella_3	Kynurenic acid	-0.911369	0.000625259	0.0329293	9
Bifidobacterium	3-Hydroxybutyric acid	-0.885716	0.000648751	0.0338195	10
Alistipes	Ethyl glucuronide	-0.838596	0.000653528	0.0338195	12
Shuttleworthia	Cyclohexanecarboxylic acid	-0.907595	0.000720766	0.0367047	9
Lachnospiraceae_NK4A136_group	Met	-0.907563	0.000721618	0.0367047	9
Collinsella	2-Methylserine	-0.881681	0.000741595	0.0374012	10
Ruminococcaceae_UCG-002	Isopropanolamine	-0.855428	0.000785935	0.0388026	11
Ruminococcaceae_NK4A214_group	3-Methylguanine	-0.954994	0.000805535	0.0388026	7
Ruminococcaceae_NK4A214_group	5'-Deoxy-5'-methylthioadenosine	-0.954994	0.000805535	0.0388026	7
uncultured Ruminococcaceae	Carboxymethyllysine	-0.903774	0.000827411	0.0388026	9
Ruminiclostridium_5	Homoserine	-0.853247	0.000837942	0.0388026	11
Ruminococcaceae_UCG-002	Creatine	-0.853247	0.000837942	0.0388026	11
Alistipes	6,8-Thioctic acid	-0.829383	0.000848594	0.0388026	12
Shuttleworthia	Hydroxyproline	-0.902962	0.00085141	0.0388026	9
Ruminococcaceae_NK4A214_group	2-Isopropylmalic acid	-0.953646	0.000866568	0.0388026	7
Shuttleworthia	Ribulose 5-phosphate	-0.902163	0.00087548	0.0388026	9
Shuttleworthia	2-Deoxyglucose 6-phosphate	-0.902163	0.00087548	0.0388026	9
Shuttleworthia	Glucose 1-phosphate	-0.902163	0.00087548	0.0388026	9
Shuttleworthia	Trimethylamine	-0.902163	0.00087548	0.0388026	9
Bifidobacterium	2-Hydroxyvaleric acid	-0.90303	0.000880225	0.0388026	10
Collinsella	N-Acetylglucosamine 6-phosphate	-0.90303	0.000880225	0.0388026	10
Collinsella	Choline	-0.90303	0.000880225	0.0388026	10
Collinsella	N1,N8-Diacetylspermidine	-0.90303	0.000880225	0.0388026	10
Anaerotruncus	Met	-0.927711	0.000893945	0.0391176	8
Eggerthella	7,8-Dihydrobiopterin	-0.826666	0.000913891	0.0396985	12
Ruminococcaceae_UCG-002	Tryptamine	-0.84985	0.000924071	0.0398499	11
Bifidobacterium	Isopropanolamine	-0.87397	0.00094545	0.0400532	10
Ruminiclostridium_5	β-Ala	-0.872727	0.000948977	0.0400532	11
[Ruminococcus]_gauvreauii_group	Agmatine	-0.872727	0.000948977	0.0400532	11
Alistipes	Glyceric acid	-0.824447	0.000970078	0.0406554	12
Collinsella	Ribulose 5-phosphate	-0.872786	0.000980007	0.0407844	10
Barnesiella	3-Hydroxybutyric acid	-0.898365	0.000996512	0.040786	9
Alistipes	4-(β-Acetylaminoethyl)imidazole	-0.823119	0.00100495	0.040786	12
Alistipes	5'-Deoxy-5'-methylthioadenosine	-0.823119	0.00100495	0.040786	12
Ruminococcaceae_UCG-002	Trimethylamine	-0.84678	0.00100746	0.040786	11
Fusicatenibacter	Ferulic acid	-0.820404	0.00107922	0.0433799	12
Barnesiella	6-Phosphogluconic acid	-0.895405	0.00109853	0.0433799	9
Barnesiella	4-(β-Acetylaminoethyl)imidazole	-0.895405	0.00109853	0.0433799	9
Alistipes	Citric acid	-0.819616	0.00110155	0.0433799	12
Lachnospiraceae_UCG-008	Citramalic acid	-0.819379	0.00110835	0.0433799	12
Ruminiclostridium_9	Cys	-0.894614	0.00112701	0.0433799	9
uncultured Ruminococcaceae	Cys	-0.894614	0.00112701	0.0433799	9
Roseburia	Tryptamine	-0.818635	0.00112985	0.0433799	12
Ruminiclostridium_5	Mucic acid	-0.842339	0.00113801	0.0434132	11
Roseburia	Carnosine	-0.81738	0.00116685	0.0440003	12
Ruminococcaceae_UCG-002	N-Acetylputrescine	-0.840459	0.00119692	0.0440003	11
Alistipes	Ser	-0.816113	0.00120515	0.0440003	12
Alistipes	Nicotinic acid	-0.816113	0.00120515	0.0440003	12
Alistipes	Hypoxanthine	-0.816113	0.00120515	0.0440003	12
Alistipes	Tyr	-0.816113	0.00120515	0.0440003	12
[Ruminococcus]_torques_group	Creatinine	-0.816113	0.00120515	0.0440003	12
Eggerthella	Citramalic acid	-0.814982	0.00124017	0.0445716	12
[Ruminococcus]_gauvreauii_group	UDP	-0.839047	0.00124266	0.0445716	11
Barnesiella	3-Aminopropane-1,2-diol	-0.891518	0.00124327	0.0445716	9
Shuttleworthia	Citric acid	-0.890788	0.00127189	0.0448807	9
Shuttleworthia	Choline	-0.890788	0.00127189	0.0448807	9
Ruminiclostridium_5	Citric acid	-0.863636	0.00127452	0.0448807	11
Collinsella	N-Methylglutamic acid	-0.863226	0.00129381	0.045123	10
Ruminococcaceae_UCG-002	NMN	-0.837158	0.00130589	0.045123	11
Lachnospiraceae_ND3007_group	Cysteic acid	-0.916667	0.00131173	0.045123	9
[Eubacterium]_coprostanoligenes_group	β-Ala	-0.916667	0.00131173	0.045123	9
Bacteroides	Kynurenic acid	-0.810992	0.00136996	0.0462948	12
[Ruminococcus]_torques_group	2-Quinolinecarboxylic acid	-0.810992	0.00136996	0.0462948	12
Collinsella	Cadaverine	-0.890909	0.00138027	0.0462948	10
Ruminiclostridium_5	N-Acetylneuraminic acid	-0.834898	0.00138469	0.0462948	11
Ruminococcaceae_UCG-002	Tyr	-0.834898	0.00138469	0.0462948	11
Bacteroides	Cysteic acid	-0.809879	0.00140794	0.0466905	12
Prevotella_9	N2-Acetylaminoadipic acid	-0.809559	0.00141903	0.0466905	12
Bifidobacterium	Cys	-0.859856	0.00142006	0.0466905	10
Bacteroides	N-Acetyllysine	-0.832168	0.00144087	0.0468571	12
Faecalibacterium	Tyramine	-0.832168	0.00144087	0.0468571	12
Alistipes	N-Acetylneuraminic acid	-0.807771	0.00148212	0.0479363	12
Ruminococcus_1	O-Acetylcarnitine	-0.831809	0.00149803	0.0481893	11
Prevotella_9	Shikimic acid	-0.806137	0.00154168	0.0493268	12

## Sheet: Family
Table S5. Spearman correlations between the gut bacteria and the intestinal metabolites (the OTU, genus, family, and phylum level in each tab)
3. Families and Metabolites (positive and negative correlations, q < 0.05)
Family	Metabolite	Correlation coefficient	p value	q value	Sample size
Bacteroidaceae	5-Aminovaleric acid	0.923077	0	0	12
Bacteroidaceae	Creatine	0.902098	0	0	12
Prevotellaceae	3-(4-Hydroxyphenyl)propionic acid	0.963224	4.98049e-07	0.00027432	12
Prevotellaceae	NMN	0.915245	2.98349e-05	0.00872616	12
Prevotellaceae	N8-Acetylspermidine	0.914187	3.16859e-05	0.00872616	12
Prevotellaceae	N1,N8-Diacetylspermidine	0.914187	3.16859e-05	0.00872616	12
Bacteroidaceae	Creatinine	0.903679	5.54404e-05	0.0120954	12
Prevotellaceae	Cadaverine	0.900177	6.58802e-05	0.0120954	12
Prevotellaceae	Choline	0.900177	6.58802e-05	0.0120954	12
Rikenellaceae	N-Methylproline	0.878947	0.000166504	0.0275127	12
Bacteroidaceae	N-Acetylputrescine	0.872024	0.000217238	0.0326325	12
Bacteroidaceae	Ascorbate 2-sulfate	0.869633	0.000237308	0.0326768	12
Bacteroidaceae	O-Acetylcarnitine	0.865578	0.000274627	0.0349066	12
Bacteroidaceae	Mannosamine	0.859176	0.000342671	0.0404443	12
Enterobacteriaceae	7,8-Dihydrobiopterin	0.944228	0.000415763	0.0457812	8
Alcaligenaceae	Dodecanedioic acid	0.867133	0.000443302	0.0457812	12
Erysipelotrichaceae	Methionine sulfoxide	0.844134	0.000554262	0.0477225	12
Erysipelotrichaceae	Shikimic acid	0.84355	0.000564148	0.0477225	12
Alcaligenaceae	Pelargonic acid	0.86014	0.000597084	0.0477225	12
Bacteroidaceae	Agmatine	0.86014	0.000597084	0.0477225	12
Bacteroidaceae	UDP	0.841132	0.000606506	0.0477225	12
Coriobacteriaceae	Cysteic acid	0.838049	0.000664043	0.0488394	12
Prevotellaceae	4-(β-Acetylaminoethyl)imidazole	0.837129	0.000682001	0.0488394	12
Enterobacteriaceae	Metronidazole	0.932673	0.000724953	0.0488394	8
Prevotellaceae	Fructose 6-phosphate	0.834332	0.00073893	0.0488394	12
Bacteroidaceae	β-Ala	0.853147	0.000771902	0.0490565	12
Prevotellaceae	Ribulose 5-phosphate	0.83003	0.000833583	0.0494721	12
Prevotellaceae	Carboxymethyllysine	0.829825	0.000838322	0.0494721	12
Bifidobacteriaceae	5-Oxoproline	-0.939394	0	0	10
Bifidobacteriaceae	Trp	-0.963636	0	0	10
Coriobacteriaceae	Ser	-0.958042	0	0	12
Coriobacteriaceae	Inosine	-0.944056	0	0	12
Family_XIII	2-Hydroxyvaleric acid	-0.939394	0	0	10
Family_XIII	Putrescine	-0.963636	0	0	10
Rikenellaceae	Homovanillic acid	-0.956219	1.1769e-06	0.000257528	12
Rikenellaceae	Phe	-0.942208	4.60562e-06	0.000881819	12
Family_XIII	2-Methylserine	-0.956717	1.45713e-05	0.0023401	10
Rikenellaceae	3-Hydroxybutyric acid	-0.926141	1.52775e-05	0.0023401	12
Rikenellaceae	2-Hydroxyvaleric acid	-0.921192	2.09498e-05	0.00291721	12
Rikenellaceae	2-Methylserine	-0.916339	2.8011e-05	0.00357543	12
Rikenellaceae	Putrescine	-0.914187	3.16859e-05	0.0037334	12
Rikenellaceae	Inosine	-0.907182	4.63469e-05	0.00490108	12
Rikenellaceae	N-Acetylputrescine	-0.905642	5.01861e-05	0.00490108	12
Rikenellaceae	Isopropanolamine	-0.904807	5.2371e-05	0.00490108	12
Coriobacteriaceae	2-Methylserine	-0.904058	5.4395e-05	0.00490108	12
Rikenellaceae	Mevalonic acid	-0.900177	6.58802e-05	0.00560614	12
Rikenellaceae	GABA	-0.894737	8.50896e-05	0.00638164	12
Ruminococcaceae	Tryptamine	-0.89338	9.05039e-05	0.00638164	12
Rikenellaceae	β-Ala	-0.893171	9.13597e-05	0.00638164	12
Coriobacteriaceae	Creatine	-0.888112	9.16586e-05	0.00638164	12
Rikenellaceae	Carnosine	-0.889852	0.000105851	0.00704936	12
Coriobacteriaceae	Mannosamine	-0.887346	0.000117937	0.00745101	12
Rikenellaceae	Mucic acid	-0.886624	0.000121611	0.00745101	12
Bifidobacteriaceae	Carboxymethyllysine	-0.924016	0.000132953	0.00783259	10
Rikenellaceae	Ala	-0.882663	0.000143397	0.008135	12
Rikenellaceae	6-Phosphogluconic acid	-0.879161	0.000165104	0.00872048	12
Rikenellaceae	Leu	-0.879161	0.000165104	0.00872048	12
Coriobacteriaceae	Citric acid	-0.881119	0.000192153	0.00973888	12
Rikenellaceae	Hydroxyproline	-0.873684	0.000204101	0.00973888	12
Rikenellaceae	Carboxymethyllysine	-0.873684	0.000204101	0.00973888	12
Coriobacteriaceae	GABA	-0.872155	0.000216175	0.00973888	12
Rikenellaceae	5-Aminovaleric acid	-0.872155	0.000216175	0.00973888	12
Rikenellaceae	1-Methyl-4-imidazoleacetic acid	-0.863158	0.000298977	0.0126975	12
Coriobacteriaceae	Trp	-0.874126	0.000308861	0.0126975	12
Ruminococcaceae	N-Acetyl-β-alanine	-0.862168	0.000309405	0.0126975	12
Coriobacteriaceae	Hydroxyproline	-0.861648	0.000315007	0.0126975	12
Rikenellaceae	Taurocholic acid	-0.858145	0.000354759	0.0135849	12
Rikenellaceae	N6-Methyllysine	-0.858145	0.000354759	0.0135849	12
Family_XIII	Carboxymethyllysine	-0.8997	0.000391674	0.014331	10
Bifidobacteriaceae	NMN	-0.898646	0.00040786	0.014331	10
Family_XIII	Trimethylamine	-0.898646	0.00040786	0.014331	10
Rikenellaceae	Mannosamine	-0.853627	0.00041167	0.014331	12
Ruminococcaceae	SDMA	-0.867133	0.000443302	0.0148019	12
Family_XIII	Nicotinic acid	-0.915152	0.000466722	0.0148019	10
Rikenellaceae	Met	-0.849123	0.000475241	0.0148019	12
Rikenellaceae	Guanidinosuccinic acid	-0.848724	0.000481214	0.0148019	12
Family_XIII	Fructose 6-phosphate	-0.894187	0.000481836	0.0148019	10
Rikenellaceae	Gluconic acid	-0.848594	0.000483176	0.0148019	12
Ruminococcaceae	5-Hydroxylysine	-0.847637	0.000497797	0.0149508	12
Rikenellaceae	Homoserine	-0.846573	0.000514459	0.0151541	12
Rikenellaceae	Val	-0.844134	0.000554262	0.0158532	12
Alcaligenaceae	Mucic acid	-0.842184	0.00058779	0.0158532	12
Coriobacteriaceae	Nicotinic acid	-0.86014	0.000597084	0.0158532	12
Coriobacteriaceae	NMN	-0.841132	0.000606506	0.0158532	12
Bifidobacteriaceae	Guanidinosuccinic acid	-0.887625	0.000607926	0.0158532	10
Bifidobacteriaceae	Carnosine	-0.887625	0.000607926	0.0158532	10
Rikenellaceae	Creatine	-0.840632	0.000615569	0.0158532	12
Coriobacteriaceae	Gluconic acid	-0.839991	0.000627337	0.0158532	12
Coriobacteriaceae	Carnosine	-0.839774	0.000631345	0.0158532	12
Bifidobacteriaceae	3-Hydroxybutyric acid	-0.885716	0.000648751	0.0158893	10
Rikenellaceae	Ethyl glucuronide	-0.838596	0.000653528	0.0158893	12
Prevotellaceae	3-Amino-2-piperidone	-0.835343	0.000717955	0.017183	12
Ruminococcaceae	Adenosine	-0.853147	0.000771902	0.0181899	12
Peptostreptococcaceae	1-Methylnicotinamide	-0.832092	0.000787114	0.0182673	12
Coriobacteriaceae	Homoserine	-0.831007	0.000811316	0.018548	12
Desulfovibrionaceae	Isobutylamine	-0.878049	0.000833121	0.0187664	10
Rikenellaceae	6,8-Thioctic acid	-0.829383	0.000848594	0.0188379	12
Bifidobacteriaceae	2-Hydroxyvaleric acid	-0.90303	0.000880225	0.0189897	10
Family_XIII	Tyr	-0.90303	0.000880225	0.0189897	10
Coriobacteriaceae	Carboxymethyllysine	-0.826621	0.000915011	0.0190038	12
Coriobacteriaceae	Argininosuccinic acid	-0.826621	0.000915011	0.0190038	12
Bifidobacteriaceae	Isopropanolamine	-0.87397	0.00094545	0.0190038	10
Family_XIII	Carnosine	-0.87397	0.00094545	0.0190038	10
Coriobacteriaceae	2-Hydroxyvaleric acid	-0.846154	0.00096954	0.0190038	12
Coriobacteriaceae	Carnitine	-0.846154	0.00096954	0.0190038	12
Rikenellaceae	Glyceric acid	-0.824447	0.000970078	0.0190038	12
Coriobacteriaceae	6-Hydroxynicotinic acid	-0.823964	0.000982639	0.0190038	12
Rikenellaceae	4-(β-Acetylaminoethyl)imidazole	-0.823119	0.00100495	0.0190038	12
Rikenellaceae	5'-Deoxy-5'-methylthioadenosine	-0.823119	0.00100495	0.0190038	12
Family_XIII	GABA	-0.869305	0.00108699	0.0202556	10
Rikenellaceae	Citric acid	-0.819616	0.00110155	0.0202556	12
Christensenellaceae	Met	-0.922172	0.00111082	0.0202556	8
Rikenellaceae	Ser	-0.816113	0.00120515	0.0209769	12
Rikenellaceae	Nicotinic acid	-0.816113	0.00120515	0.0209769	12
Rikenellaceae	Hypoxanthine	-0.816113	0.00120515	0.0209769	12
Rikenellaceae	Tyr	-0.816113	0.00120515	0.0209769	12
Alcaligenaceae	2-Hydroxy-4-methylvaleric acid	-0.81545	0.00122559	0.0210929	12
Bacteroidaceae	Kynurenic acid	-0.810992	0.00136996	0.0229898	12
Coriobacteriaceae	O-Acetylcarnitine	-0.810992	0.00136996	0.0229898	12
Bacteroidaceae	Cysteic acid	-0.809879	0.00140794	0.0229898	12
Bifidobacteriaceae	Cys	-0.859856	0.00142006	0.0229898	10
Family_XIII	3-Hydroxybutyric acid	-0.859856	0.00142006	0.0229898	10
Bacteroidaceae	N-Acetyllysine	-0.832168	0.00144087	0.0229898	12
Coriobacteriaceae	8-Anilino-1-naphthalenesulfonic acid	-0.832168	0.00144087	0.0229898	12
Rikenellaceae	N-Acetylneuraminic acid	-0.807771	0.00148212	0.0234041	12
Coriobacteriaceae	N-Acetylputrescine	-0.804398	0.00160704	0.0251178	12
Rikenellaceae	Fructose 6-phosphate	-0.802242	0.00169099	0.025808	12
Prevotellaceae	Isoglutamic acid	-0.802103	0.00169653	0.025808	12
Coriobacteriaceae	Propionic acid	-0.825175	0.0017186	0.025808	12
Lachnospiraceae	4-Pyridoxic acid	-0.825175	0.0017186	0.025808	12
Rikenellaceae	6-Hydroxynicotinic acid	-0.800717	0.0017524	0.0260603	12
Bifidobacteriaceae	Nicotinamide	-0.878788	0.00197706	0.0267682	10
Family_XIII	Malic acid	-0.878788	0.00197706	0.0267682	10
Family_XIII	Glycerol	-0.878788	0.00197706	0.0267682	10
Family_XIII	Inosine	-0.878788	0.00197706	0.0267682	10
Streptococcaceae	8-Hydroxyoctanoic acid	-0.795396	0.00198009	0.0267682	12
Bifidobacteriaceae	2-Isopropylmalic acid	-0.846926	0.00198837	0.0267682	10
Family_XIII	Ribulose 5-phosphate	-0.846926	0.00198837	0.0267682	10
Family_XIII	Cys	-0.846926	0.00198837	0.0267682	10
Coriobacteriaceae	2,5-Dihydroxybenzoic acid	-0.795098	0.00199349	0.0267682	12
Family_XIII	Isopropanolamine	-0.846658	0.00200163	0.0267682	10
Family_XIII	Guanidinosuccinic acid	-0.846658	0.00200163	0.0267682	10
Coriobacteriaceae	β-Ala	-0.818182	0.0020272	0.0267682	12
Erysipelotrichaceae	6-Phosphogluconic acid	-0.818182	0.0020272	0.0267682	12
Family_XIII	N-Acetylputrescine	-0.844162	0.0021284	0.0278643	10
Erysipelotrichaceae	Isobutylamine	-0.788752	0.00229539	0.0297423	12
Rikenellaceae	Glucose 1-phosphate	-0.788128	0.00232689	0.0297423	12
Coriobacteriaceae	Isopropanolamine	-0.787522	0.00235775	0.0297423	12
Coriobacteriaceae	Guanidinosuccinic acid	-0.787522	0.00235775	0.0297423	12
Coriobacteriaceae	Uridine	-0.811189	0.00236893	0.0297423	12
Desulfovibrionaceae	Cyclohexylamine	-0.83891	0.00241399	0.0300616	10
Rikenellaceae	Cys	-0.785163	0.00248092	0.0304601	12
Rikenellaceae	Alloisoleucine	-0.785072	0.00248576	0.0304601	12
Alcaligenaceae	Met	-0.78459	0.0025116	0.0305325	12
Erysipelotrichaceae	3-Hydroxybutyric acid	-0.783123	0.00259138	0.0312542	12
Family_XIII	N-Acetylglucosamine 6-phosphate	-0.866667	0.00268142	0.0316319	10
Family_XIII	N1,N8-Diacetylspermidine	-0.866667	0.00268142	0.0316319	10
Family_XIII	Glucose 1-phosphate	-0.833996	0.00270528	0.0316319	10
Rikenellaceae	N8-Acetylspermidine	-0.781087	0.0027053	0.0316319	12
Lachnospiraceae	Xanthosine	-0.804196	0.00274614	0.0318662	12
Enterobacteriaceae	Methyl sulfate	-0.893189	0.00280761	0.0323346	8
Bifidobacteriaceae	2-Methylserine	-0.831656	0.00285249	0.0326063	10
Streptococcaceae	Digalacturonic acid	-0.778006	0.00288491	0.0327326	12
Alcaligenaceae	1-Methyl-4-imidazoleacetic acid	-0.777584	0.00291017	0.0327764	12
Coriobacteriaceae	Glyceric acid	-0.775872	0.00301455	0.0335894	12
Rikenellaceae	2-Hydroxy-4-methylvaleric acid	-0.775202	0.00305614	0.0335894	12
Rikenellaceae	UDP	-0.7736	0.00315738	0.0335894	12
Rikenellaceae	NMN	-0.7736	0.00315738	0.0335894	12
Coriobacteriaceae	Putrescine	-0.797203	0.00316125	0.0335894	12
Erysipelotrichaceae	5'-Deoxy-5'-methylthioadenosine	-0.797203	0.00316125	0.0335894	12
Porphyromonadaceae	Histamine	-0.797203	0.00316125	0.0335894	12
Streptococcaceae	Glu	-0.797203	0.00316125	0.0335894	12
Family_XIII	Hydroxyproline	-0.826752	0.00317971	0.0335894	10
Coriobacteriaceae	Scopolamine	-0.772002	0.00326089	0.033763	12
Rikenellaceae	Argininosuccinic acid	-0.77193	0.0032656	0.033763	12
Bifidobacteriaceae	Sedoheptulose 7-phosphate	-0.825403	0.00327421	0.033763	10
Rikenellaceae	Ile	-0.770579	0.00335518	0.033763	12
Enterobacteriaceae	Hexanoic acid	-0.886243	0.00337334	0.033763	8
Rikenellaceae	1-Methylhistamine	-0.769449	0.00343155	0.033763	12
Rikenellaceae	O-Acetylcarnitine	-0.769449	0.00343155	0.033763	12
Erysipelotrichaceae	Cys	-0.76886	0.00347187	0.033763	12
Coriobacteriaceae	Fructose 6-phosphate	-0.768805	0.00347566	0.033763	12
Bifidobacteriaceae	Putrescine	-0.854545	0.00350474	0.033763	10
Bifidobacteriaceae	Phe	-0.854545	0.00350474	0.033763	10
Bifidobacteriaceae	Inosine	-0.854545	0.00350474	0.033763	10
Family_XIII	Homovanillic acid	-0.854545	0.00350474	0.033763	10
Family_XIII	Creatine	-0.854545	0.00350474	0.033763	10
Family_XIII	NMN	-0.821065	0.00359188	0.0339116	10
Alcaligenaceae	Argininosuccinic acid	-0.767076	0.00359618	0.0339116	12
Rikenellaceae	S-Adenosylmethionine	-0.767076	0.00359618	0.0339116	12
Coriobacteriaceae	3-(4-Hydroxyphenyl)propionic acid	-0.79021	0.00361681	0.0339116	12
Rikenellaceae	Sulfotyrosine	-0.766587	0.00363087	0.0339116	12
Rikenellaceae	Carnitine	-0.763574	0.00385009	0.0354584	12
Rikenellaceae	Trp	-0.763574	0.00385009	0.0354584	12
Prevotellaceae	Methoxamine	-0.763022	0.00389134	0.0354584	12
Alcaligenaceae	Nω-Methylarginine	-0.761853	0.00397973	0.0354584	12
Lachnospiraceae	Azelaic acid	-0.761853	0.00397973	0.0354584	12
Family_XIII	Homoserine	-0.816012	0.00398914	0.0354584	10
Bacteroidaceae	Methoxamine	-0.761686	0.00399243	0.0354584	12
Coriobacteriaceae	Ala	-0.783217	0.00411545	0.0354584	12
Coriobacteriaceae	5-Aminovaleric acid	-0.783217	0.00411545	0.0354584	12
Coriobacteriaceae	Phe	-0.783217	0.00411545	0.0354584	12
Ruminococcaceae	8-Anilino-1-naphthalenesulfonic acid	-0.783217	0.00411545	0.0354584	12
Prevotellaceae	N,N-Dimethylhistidine	-0.758591	0.0042345	0.0354584	12
Rikenellaceae	3-Hydroxypropionic acid	-0.758591	0.0042345	0.0354584	12
Rikenellaceae	Azetidine 2-carboxylic acid	-0.758591	0.0042345	0.0354584	12
Rikenellaceae	2-Phenylethylamine	-0.758591	0.0042345	0.0354584	12
Rikenellaceae	cis-4-Hydroxyproline	-0.758591	0.0042345	0.0354584	12
Rikenellaceae	S-Carboxymethylcysteine	-0.758591	0.0042345	0.0354584	12
Rikenellaceae	3-Methoxytyrosine	-0.758591	0.0042345	0.0354584	12
Bifidobacteriaceae	O-Acetylcarnitine	-0.812777	0.00425947	0.0354584	10
Family_XIII	Alloisoleucine	-0.812777	0.00425947	0.0354584	10
Lachnospiraceae	Normetanephrine	-0.757204	0.00434648	0.0358506	12
Rikenellaceae	Thr	-0.756569	0.00439849	0.0358506	12
Rikenellaceae	SDMA	-0.756569	0.00439849	0.0358506	12
Family_XIII	Trp	-0.842424	0.00445903	0.0358506	10
Christensenellaceae	N-Carbamoylaspartic acid	-0.874267	0.00451239	0.0358506	8
Enterobacteriaceae	Glutaric acid	-0.874267	0.00451239	0.0358506	8
Coriobacteriaceae	5-Oxoproline	-0.776224	0.00465988	0.0358506	12
Erysipelotrichaceae	Cholic acid	-0.776224	0.00465988	0.0358506	12
Ruminococcaceae	Cholic acid	-0.776224	0.00465988	0.0358506	12
Ruminococcaceae	Carnitine	-0.776224	0.00465988	0.0358506	12
Bifidobacteriaceae	Glyceric acid	-0.808135	0.00466982	0.0358506	10
Rikenellaceae	Propionic acid	-0.753066	0.00469389	0.0358506	12
Rikenellaceae	3-(4-Hydroxyphenyl)propionic acid	-0.753066	0.00469389	0.0358506	12
Alcaligenaceae	3-Hydroxypropionic acid	-0.752674	0.00472788	0.0358506	12
Alcaligenaceae	S-Carboxymethylcysteine	-0.752674	0.00472788	0.0358506	12
Lachnospiraceae	Hordenine	-0.752674	0.00472788	0.0358506	12
Lachnospiraceae	γ-Glu-2-aminobutyric acid	-0.752674	0.00472788	0.0358506	12
Ruminococcaceae	Nω-Methylarginine	-0.752674	0.00472788	0.0358506	12
Bifidobacteriaceae	Homoserine	-0.803741	0.00508358	0.0383579	10
Coriobacteriaceae	S-Adenosylmethionine	-0.769231	0.00525292	0.039249	12
Ruminococcaceae	Glycocholic acid	-0.769231	0.00525292	0.039249	12
Coriobacteriaceae	Creatinine	-0.746061	0.00532943	0.039436	12
Rikenellaceae	Guanosine	-0.746061	0.00532943	0.039436	12
Rikenellaceae	Nω-Methylarginine	-0.744798	0.00545056	0.0401383	12
Bifidobacteriaceae	Stachydrine	-0.830303	0.0055568	0.0401486	10
Bifidobacteriaceae	5'-Deoxy-5'-methylthioadenosine	-0.830303	0.0055568	0.0401486	10
Family_XIII	Mevalonic acid	-0.830303	0.0055568	0.0401486	10
Family_XIII	Stachydrine	-0.830303	0.0055568	0.0401486	10
Bacteroidaceae	Asn	-0.742558	0.00567053	0.040446	12
Erysipelotrichaceae	Met	-0.742558	0.00567053	0.040446	12
Family_XIII	S-Methylmethionine	-0.797863	0.00567718	0.040446	10
Family_XIII	Ethyl glucuronide	-0.796356	0.005837	0.0410813	10
Coriobacteriaceae	Homocysteic acid	-0.74081	0.00584681	0.0410813	12
Coriobacteriaceae	Mucic acid	-0.74081	0.00584681	0.0410813	12
Coriobacteriaceae	N8-Acetylspermidine	-0.762238	0.00589748	0.0412481	12
Rikenellaceae	5-Methoxyindoleacetic acid	-0.739055	0.00602782	0.0417782	12
Rikenellaceae	N1,N8-Diacetylspermidine	-0.739055	0.00602782	0.0417782	12
Ruminococcaceae	6,8-Thioctic acid	-0.736401	0.00630963	0.0429333	12
Bifidobacteriaceae	Argininosuccinic acid	-0.790277	0.00651422	0.0429333	10
Alcaligenaceae	Azetidine 2-carboxylic acid	-0.734316	0.00653793	0.0429333	12
Alcaligenaceae	2-Phenylethylamine	-0.734316	0.00653793	0.0429333	12
Alcaligenaceae	cis-4-Hydroxyproline	-0.734316	0.00653793	0.0429333	12
Alcaligenaceae	3-Methoxytyrosine	-0.734316	0.00653793	0.0429333	12
Bacteroidaceae	N,N-Dimethylhistidine	-0.734316	0.00653793	0.0429333	12
Ruminococcaceae	3-Hydroxypropionic acid	-0.734316	0.00653793	0.0429333	12
Ruminococcaceae	S-Carboxymethylcysteine	-0.734316	0.00653793	0.0429333	12
Alcaligenaceae	N6,N6,N6-Trimethyllysine	-0.755245	0.00659654	0.0429333	12
Coriobacteriaceae	Homovanillic acid	-0.755245	0.00659654	0.0429333	12
Coriobacteriaceae	Guanosine	-0.755245	0.00659654	0.0429333	12
Coriobacteriaceae	Alloisoleucine	-0.733012	0.00668381	0.0429333	12
Ruminococcaceae	O-Acetylcarnitine	-0.733012	0.00668381	0.0429333	12
Ruminococcaceae	Glyceric acid	-0.732365	0.00675706	0.0429333	12
Coriobacteriaceae	Ethyl glucuronide	-0.73205	0.00679293	0.0429333	12
Rikenellaceae	Cholic acid	-0.73205	0.00679293	0.0429333	12
Bifidobacteriaceae	Malic acid	-0.818182	0.00681113	0.0429333	10
Bifidobacteriaceae	Nicotinic acid	-0.818182	0.00681113	0.0429333	10
Bifidobacteriaceae	Guanosine	-0.818182	0.00681113	0.0429333	10
Family_XIII	N8-Acetylspermidine	-0.818182	0.00681113	0.0429333	10
Family_XIII	S-Adenosylmethionine	-0.818182	0.00681113	0.0429333	10
Prevotellaceae	N-Acetyllysine	-0.728548	0.00720175	0.0445329	12
Rikenellaceae	Malic acid	-0.728548	0.00720175	0.0445329	12
Family_XIII	N-Methylglutamic acid	-0.784198	0.00724549	0.0445329	10
Ruminococcaceae	Carnosine	-0.727804	0.0072908	0.0445329	12
Coriobacteriaceae	Gly	-0.748252	0.00735321	0.0445329	12
Coriobacteriaceae	Choline	-0.748252	0.00735321	0.0445329	12
Porphyromonadaceae	Pipecolic acid	-0.748252	0.00735321	0.0445329	12
Family_XIII	2-Isopropylmalic acid	-0.782275	0.00748847	0.0445329	10
Lachnospiraceae	Piperidine	-0.726094	0.00749897	0.0445329	12
Bifidobacteriaceae	Fructose 6-phosphate	-0.781632	0.007571	0.0445329	10
Bifidobacteriaceae	Imidazolelactic acid	-0.781632	0.007571	0.0445329	10
Rikenellaceae	Trimethylamine	-0.725341	0.00759189	0.0445329	12
Ruminococcaceae	Alloisoleucine	-0.725214	0.00760775	0.0445329	12
Lachnospiraceae	m-Hydroxybenzoic acid	-0.725137	0.00761729	0.0445329	12
Lachnospiraceae	6-Aminohexanoic acid	-0.725137	0.00761729	0.0445329	12
Ruminococcaceae	Azetidine 2-carboxylic acid	-0.725137	0.00761729	0.0445329	12
Ruminococcaceae	2-Phenylethylamine	-0.725137	0.00761729	0.0445329	12
Ruminococcaceae	cis-4-Hydroxyproline	-0.725137	0.00761729	0.0445329	12
Ruminococcaceae	3-Methoxytyrosine	-0.725137	0.00761729	0.0445329	12
Peptostreptococcaceae	2-Deoxyglucose 6-phosphate	-0.72392	0.00776983	0.045252	12
Bifidobacteriaceae	N-Acetylneuraminic acid	-0.7792	0.00788889	0.0457151	10
Bifidobacteriaceae	N-Methylglutamic acid	-0.778119	0.00803314	0.0457151	10
Family_XIII	Argininosuccinic acid	-0.778119	0.00803314	0.0457151	10
Veillonellaceae	Ethylacetimidate	-0.845594	0.00817017	0.0457151	8
Coriobacteriaceae	Cadaverine	-0.741259	0.00817064	0.0457151	12
Erysipelotrichaceae	Stachydrine	-0.741259	0.00817064	0.0457151	12
Bifidobacteriaceae	N-Acetylglucosamine 6-phosphate	-0.806061	0.00823557	0.0457151	10
Bifidobacteriaceae	S-Adenosylmethionine	-0.806061	0.00823557	0.0457151	10
Family_XIII	Cadaverine	-0.806061	0.00823557	0.0457151	10
Family_XIII	Ser	-0.806061	0.00823557	0.0457151	10
Family_XIII	Thr	-0.806061	0.00823557	0.0457151	10
Family_XIII	Phe	-0.806061	0.00823557	0.0457151	10
Rikenellaceae	Tryptamine	-0.720235	0.00824563	0.0457151	12
Acidaminococcaceae	N-Acetylglucosamine 1-phosphate	-0.833333	0.0082672	0.0457151	9
Desulfovibrionaceae	6,8-Thioctic acid	-0.7739	0.00861419	0.0473473	10
Coriobacteriaceae	1-Methylhistamine	-0.717416	0.00862419	0.0473473	12
Desulfovibrionaceae	N6,N6,N6-Trimethyllysine	-0.77204	0.00887954	0.0485751	10
Coriobacteriaceae	N1,N8-Diacetylspermidine	-0.734266	0.0090521	0.0493429	12

## Sheet: Phylum
Table S5. Spearman correlations between the gut bacteria and the intestinal metabolites (the OTU, genus, family, and phylum level in each tab)
4. Phyla and Metabolites (positive and negative correlations, q < 0.05)
Phylum	Metabolite	Correlation coefficient	p value	q value	Sample size
Actinobacteria	Creatine	-0.935203	8.06383e-06	0.00367133	12
Actinobacteria	Trp	-0.91769	2.58817e-05	0.00437863	12
Actinobacteria	Inosine	-0.914187	3.16859e-05	0.00437863	12
Actinobacteria	Ser	-0.910684	3.84695e-05	0.00437863	12
Actinobacteria	Propionic acid	-0.903679	5.54404e-05	0.0048634	12
Actinobacteria	2-Methylserine	-0.898511	7.13552e-05	0.0048634	12
Actinobacteria	2-Hydroxyvaleric acid	-0.896674	7.78046e-05	0.0048634	12
Actinobacteria	O-Acetylcarnitine	-0.894436	8.62686e-05	0.0048634	12
Actinobacteria	β-Ala	-0.886166	0.000123989	0.0048634	12
Actinobacteria	Carnitine	-0.886166	0.000123989	0.0048634	12
Actinobacteria	Carnosine	-0.886113	0.000124267	0.0048634	12
Actinobacteria	Homoserine	-0.885374	0.000128186	0.0048634	12
Actinobacteria	8-Anilino-1-naphthalenesulfonic acid	-0.882663	0.000143397	0.00502201	12
Actinobacteria	GABA	-0.877193	0.000178377	0.00580086	12
Actinobacteria	5-Aminovaleric acid	-0.872155	0.000216175	0.00623025	12
Actinobacteria	Guanidinosuccinic acid	-0.871157	0.000224354	0.00623025	12
Actinobacteria	Hydroxyproline	-0.870175	0.000232634	0.00623025	12
Actinobacteria	Mannosamine	-0.86421	0.000288195	0.00728947	12
Bacteroidetes	Kynurenic acid	-0.85778	0.000359119	0.0086053	12
Actinobacteria	Gluconic acid	-0.85216	0.00043161	0.00982524	12
Actinobacteria	Isopropanolamine	-0.844985	0.00054011	0.0113928	12
Actinobacteria	Ala	-0.844134	0.000554262	0.0113928	12
Actinobacteria	NMN	-0.842606	0.000580395	0.0113928	12
Actinobacteria	N-Acetylputrescine	-0.841463	0.000600566	0.0113928	12
Actinobacteria	Gly	-0.837129	0.000682001	0.0124201	12
Actinobacteria	Homovanillic acid	-0.830124	0.000831418	0.0140197	12
Actinobacteria	Phe	-0.830124	0.000831418	0.0140197	12
Actinobacteria	Putrescine	-0.826621	0.000915011	0.0148782	12
Actinobacteria	Citric acid	-0.823119	0.00100495	0.0157771	12
Actinobacteria	Creatinine	-0.810526	0.00138575	0.0210303	12
Actinobacteria	Lactic acid	-0.805605	0.00156143	0.0227538	12
Actinobacteria	Alloisoleucine	-0.804602	0.00159927	0.0227538	12
Actinobacteria	Carboxymethyllysine	-0.8	0.00178184	0.0245831	12
Actinobacteria	5-Oxoproline	-0.795098	0.00199349	0.0259314	12
Actinobacteria	S-Adenosylmethionine	-0.795098	0.00199349	0.0259314	12
Actinobacteria	Argininosuccinic acid	-0.792982	0.00209052	0.0264382	12
Actinobacteria	Glyceric acid	-0.788128	0.00232689	0.0274148	12
Actinobacteria	Val	-0.788092	0.00232868	0.0274148	12
Actinobacteria	2-Hydroxybutyric acid	-0.787705	0.00234838	0.0274148	12
Actinobacteria	Nicotinic acid	-0.781087	0.0027053	0.0307919	12
Actinobacteria	UDP	-0.7736	0.00315738	0.0343964	12
Actinobacteria	Homocysteic acid	-0.773355	0.00317307	0.0343964	12
Actinobacteria	NADH	-0.771034	0.0033248	0.0347172	12
Actinobacteria	Nicotinamide	-0.770579	0.00335518	0.0347172	12
Actinobacteria	3-Hydroxybutyric acid	-0.766336	0.00364877	0.036916	12
Actinobacteria	2,5-Dihydroxybenzoic acid	-0.764912	0.00375151	0.0371304	12
Actinobacteria	3-(4-Hydroxyphenyl)propionic acid	-0.760071	0.00411738	0.0398845	12
Actinobacteria	Taurocholic acid	-0.756569	0.00439849	0.04172	12
Actinobacteria	Thr	-0.753066	0.00469389	0.0427786	12
Actinobacteria	6-Hydroxynicotinic acid	-0.751333	0.00484545	0.0427786	12
Actinobacteria	N-Acetylneuraminic acid	-0.751333	0.00484545	0.0427786	12
Actinobacteria	Ethyl glucuronide	-0.750877	0.00488595	0.0427786	12
Actinobacteria	Agmatine	-0.742558	0.00567053	0.0478092	12
Actinobacteria	N1,N8-Diacetylspermidine	-0.742558	0.00567053	0.0478092	12
Actinobacteria	Guanosine	-0.739055	0.00602782	0.0498541	12
Actinobacteria	Fructose 6-phosphate	-0.738063	0.00613207	0.0498541	12
